# Supplementary material for: Dissecting the genetic basis of comorbid epilepsy phenotypes in neurodevelopmental disorders
Source: Genome Med. 2019 Oct 25;11:65. doi: 10.1186/s13073-019-0678-y (PMC6815046; doi:10.1186/s13073-019-0678-y)
Supplement: Supplementary file 2 — Additional file 2: Table S2. Summary of analyses performed per module, including determinations of enrichment of de novo mutation, overlap with coding copy number variations. Module membership and frequency of occurrence for all genes selected in any module are displayed in the ‘modules’ tab. Number of cases and controls for ASD, ID, DD, and epilepsy cohorts within denovo-db are displayed in the ‘denovo-db’ tab. Contingency tables for Fisher’s exact test were constructed to assess the enrichment of de novo mutation and copy number variations in modules. Contingency table permutation empirical p-values are displayed in the ‘contingency permutations’ tab. Percent contribution to neurodevelopmental disorder diagnoses and comparison of average number of mutations per individual are displayed in the ‘enrichment (union)’ tab. Tabs corresponding to a module name show the total number of de novo variants, associated phenotype, type of variant, and neurodevelopmental disorder-related descriptions per module. [file 13073_2019_678_MOESM2_ESM.xlsx]

## Sheet: modules
Number of times of occurrence and corresponding module membership per gene for All modules and Class 1, 2, and 3 modules separately.
All modules			Class 1 modules			Class 2 modules			Class 3 modules
UBC	ALG13,CACNA1H,CHRNB2,DEPDC5,EEF1A2,GABRB3,GNAO1,KCNQ2,KCTD7,PCDH19,PRRT2,SPTAN1,TBC1D24,ASH1L,BCKDK,CNTNAP2,DIP2C,DYRK1A,FMR1,HNRNPU,MECP2,NECAP1,NEDD4L,PTEN,TRIO,ADNP,ANKRD11,ASXL3,BCL11A,CHD8,CTNND2,CUL3,DDX3X,GIGYF2,GRIA1,GRIP1,ILF2,INTS6,IRF2BPL,KDM5B,KDM6A,KMT2C,KMT5B,LEO1,MED13,MED13L,MYT1L,NAA15,NCKAP1,NLGN3,NRXN1,POGZ,SHANK2,SMARCC2,SPAST,SRSF11,TAOK2,TBL1XR1,TBR1,TCF20,TNRC6B,TRIP12,USP1…	66	DLG4	ARHGEF9,CACNB4,CDKL5,CHRNB2,DNM1,EEF1A2,GABRA1,GNAO1,GRIN2A,GRIN2B,HCN1,KCNB1,KCNMA1,KCNQ2,KCNT1,LGI1,PRRT2,SCN1A,SCN2A,SCN8A,SLC25A22,STX1B,STXBP1	23	UBC	ASH1L,BCKDK,CNTNAP2,DIP2C,DYRK1A,FMR1,HNRNPU,MECP2,NECAP1,NEDD4L,PTEN,TRIO	12	UBC	ADNP,ANKRD11,ASXL3,BCL11A,CHD8,CTNND2,CUL3,DDX3X,GIGYF2,GRIA1,GRIP1,ILF2,INTS6,IRF2BPL,KDM5B,KDM6A,KMT2C,KMT5B,LEO1,MED13,MED13L,MYT1L,NAA15,NCKAP1,NLGN3,NRXN1,POGZ,SHANK2,SMARCC2,SPAST,SRSF11,TAOK2,TBL1XR1,TBR1,TCF20,TNRC6B,TRIP12,USP15,USP7,WAC,WDFY3	41
EP300	CACNA1H,CHD2,DEPDC5,KCTD7,SPTAN1,DIP2C,DYRK1A,FLNA,KMT2A,MECP2,NEDD4L,PTEN,TRIO,ADNP,ANKRD11,ARID1B,ASXL3,BAZ2B,BCL11A,CHD8,CIC,CUL3,DDX3X,DSCAM,GIGYF2,GRIA1,GRIP1,IRF2BPL,KDM5B,KDM6A,KMT2C,KMT5B,LEO1,MED13,MED13L,NAA15,NLGN3,PHF3,POGZ,SETD5,SMARCC2,SPAST,SRCAP,TBR1,TCF20,TNRC6B,TRIP12,UBN2,USP7,WDFY3	50	HTT	ARHGEF9,CDKL5,CHD2,CHRNB2,DEPDC5,DNM1,GABRA1,GNAO1,GRIN2B,KCNB1,KCNQ2,KCNT1,KCTD7,PRRT2,SCN2A,SCN8A,SPTAN1,STXBP1,TBC1D24	19	MDM2	ASH1L,DIP2C,DYRK1A,FLNA,FMR1,HNRNPU,KMT2A,MECP2,NEDD4L,PTEN,RANBP17	11	EP300	ADNP,ANKRD11,ARID1B,ASXL3,BAZ2B,BCL11A,CHD8,CIC,CUL3,DDX3X,DSCAM,GIGYF2,GRIA1,GRIP1,IRF2BPL,KDM5B,KDM6A,KMT2C,KMT5B,LEO1,MED13,MED13L,NAA15,NLGN3,PHF3,POGZ,SETD5,SMARCC2,SPAST,SRCAP,TBR1,TCF20,TNRC6B,TRIP12,UBN2,USP7,WDFY3	37
CSNK2A1	CACNA1H,CHD2,DEPDC5,GABRB3,KCTD7,PCDH19,SPTAN1,CNTNAP2,DIP2C,DYRK1A,HNRNPU,MECP2,NECAP1,NEDD4L,PTEN,TRIO,ADNP,ARID1B,BAZ2B,CHD8,CUL3,DDX3X,GIGYF2,GRIA1,GRIP1,ILF2,INTS6,IRF2BPL,KDM5B,KDM6A,KMT5B,LEO1,MED13,MYT1L,NAA15,NCKAP1,NRXN1,PHF3,POGZ,SMARCC2,SPAST,TBL1XR1,TCF20,TNRC6B,TRIP12,USP15,USP7	47	SNAP25	ARHGEF9,CACNB4,DNM1,GABRA1,GABRG2,GRIN2A,HCN1,KCNMA1,KCNT1,LGI1,SCN1A,SCN1B,SCN2A,SCN8A,SLC25A22,STX1B,STXBP1	17	CSNK2A1	CNTNAP2,DIP2C,DYRK1A,HNRNPU,MECP2,NECAP1,NEDD4L,PTEN,TRIO	9	ABL1	ADNP,ARID1B,ASXL3,BAZ2B,BCL11A,CHD8,CTNND2,DSCAM,ERBIN,GIGYF2,GRIA1,GRIP1,IRF2BPL,KDM5B,KDM6A,KMT2C,MED13,MED13L,MYT1L,NLGN3,NRXN1,POGZ,SETD5,SMARCC2,SPAST,SRCAP,TBL1XR1,TBR1,TCF20,TNRC6B,TRIP12,USP7	32
ABL1	CACNA1H,CHD2,GABRB3,KCTD7,PCDH19,SPTAN1,DIP2C,DYRK1A,FLNA,KMT2A,MECP2,NEDD4L,TRIO,ADNP,ARID1B,ASXL3,BAZ2B,BCL11A,CHD8,CTNND2,DSCAM,ERBIN,GIGYF2,GRIA1,GRIP1,IRF2BPL,KDM5B,KDM6A,KMT2C,MED13,MED13L,MYT1L,NLGN3,NRXN1,POGZ,SETD5,SMARCC2,SPAST,SRCAP,TBL1XR1,TBR1,TCF20,TNRC6B,TRIP12,USP7	45	STX1A	ARHGEF9,CACNB4,DNM1,GABRA1,GABRG2,GRIN2A,HCN1,KCNMA1,KCNT1,LGI1,SCN1A,SCN1B,SCN2A,SCN8A,SLC25A22,STX1B,STXBP1	17	SMAD2	CNTNAP2,DIP2C,DYRK1A,FMR1,KMT2A,MECP2,NEDD4L,PTEN,RANBP17	9	SMAD2	ADNP,ASXL3,BAZ2B,BCL11A,CHD8,CUL3,DDX3X,DSCAM,GIGYF2,GRIA1,GRIP1,INTS6,IRF2BPL,KDM5B,KDM6A,KMT2C,KMT5B,LEO1,MED13,MED13L,NAA15,NCKAP1,PHF3,POGZ,SMARCC2,SPAST,TBL1XR1,TBR1,TCF20,TRIP12,USP15,USP7	32
MDM2	CACNA1H,CHD2,KCTD7,ASH1L,DIP2C,DYRK1A,FLNA,FMR1,HNRNPU,KMT2A,MECP2,NEDD4L,PTEN,RANBP17,ADNP,ASXL3,BAZ2B,CHD8,CUL3,DDX3X,ERBIN,GIGYF2,GRIP1,ILF2,INTS6,KDM5B,KDM6A,KMT2C,KMT5B,MED13,MED13L,NAA15,PHF3,POGZ,SETD5,SMARCC2,SPAST,TBL1XR1,TCF20,TNRC6B,TRIP12,UBN2,USP15,USP7,WDFY3	45	STXBP1	ARHGEF9,CACNB4,DNM1,GABRA1,GABRG2,GRIN2A,HCN1,KCNMA1,KCNT1,LGI1,PRRT2,SCN1A,SCN1B,SCN2A,SCN8A,SLC25A22,STX1B	17	CTNNB1	DIP2C,DYRK1A,FLNA,KMT2A,MECP2,NEDD4L,SCN9A,TRIO	8	CSNK2A1	ADNP,ARID1B,BAZ2B,CHD8,CUL3,DDX3X,GIGYF2,GRIA1,GRIP1,ILF2,INTS6,IRF2BPL,KDM5B,KDM6A,KMT5B,LEO1,MED13,MYT1L,NAA15,NCKAP1,NRXN1,PHF3,POGZ,SMARCC2,SPAST,TBL1XR1,TCF20,TNRC6B,TRIP12,USP15,USP7	31
SMAD2	ALG13,DEPDC5,KCTD7,SPTAN1,CNTNAP2,DIP2C,DYRK1A,FMR1,KMT2A,MECP2,NEDD4L,PTEN,RANBP17,ADNP,ASXL3,BAZ2B,BCL11A,CHD8,CUL3,DDX3X,DSCAM,GIGYF2,GRIA1,GRIP1,INTS6,IRF2BPL,KDM5B,KDM6A,KMT2C,KMT5B,LEO1,MED13,MED13L,NAA15,NCKAP1,PHF3,POGZ,SMARCC2,SPAST,TBL1XR1,TBR1,TCF20,TRIP12,USP15,USP7	45	PRKCB	ARHGEF9,CACNB4,DNM1,GABRA1,GABRG2,GRIN2A,HCN1,KCNB1,KCNMA1,KCNT1,LGI1,SCN1A,SCN2A,SCN8A,SLC25A22,STX1B	16	EP300	DIP2C,DYRK1A,FLNA,KMT2A,MECP2,NEDD4L,PTEN,TRIO	8	MDM2	ADNP,ASXL3,BAZ2B,CHD8,CUL3,DDX3X,ERBIN,GIGYF2,GRIP1,ILF2,INTS6,KDM5B,KDM6A,KMT2C,KMT5B,MED13,MED13L,NAA15,PHF3,POGZ,SETD5,SMARCC2,SPAST,TBL1XR1,TCF20,TNRC6B,TRIP12,UBN2,USP15,USP7,WDFY3	31
YWHAG	ARHGEF9,ALG13,CDKL5,CHRNB2,DEPDC5,EEF1A2,GABRB3,GABRG2,GNAO1,GRIN2B,KCNQ2,PCDH19,PRRT2,SPTAN1,TBC1D24,ASH1L,CNTNAP2,FMR1,GRIN1,NECAP1,RANBP17,SYNGAP1,TRIO,ANK2,ANKRD11,ASXL3,BCL11A,CTNND2,CUL3,DSCAM,GRIA1,GRIP1,MED13,MED13L,MYT1L,NCKAP1,NLGN3,NRXN1,SHANK2,SRSF11,TAOK2,TBL1XR1,WAC,WDFY3	44	DLG3	ARHGEF9,CDKL5,CHRNB2,GABRB3,GNAO1,GRIN2A,GRIN2B,HCN1,KCNB1,KCNMA1,KCNQ2,PCDH19,SCN2A,SCN8A,TBC1D24	15	SIN3A	DIP2C,DYRK1A,FLNA,HNRNPU,KMT2A,MECP2,NEDD4L,TRIO	8	NCOR1	ANK2,ANKRD11,ARID1B,ASXL3,BAZ2B,CHD8,CIC,GIGYF2,GRIA1,IRF2BPL,KDM6A,KMT2C,KMT5B,LEO1,MED13,MED13L,NRXN1,PHF3,POGZ,SETD5,SHANK2,SMARCC2,SRCAP,TCF20,TNRC6B,TRIP12,UBN2,USP7,WDFY3	29
NCOR1	CACNA1H,CHD2,DEPDC5,GRIN2B,KCNQ2,SPTAN1,TBC1D24,ASH1L,DIP2C,DYRK1A,KMT2A,MECP2,NEDD4L,TRIO,ANK2,ANKRD11,ARID1B,ASXL3,BAZ2B,CHD8,CIC,GIGYF2,GRIA1,IRF2BPL,KDM6A,KMT2C,KMT5B,LEO1,MED13,MED13L,NRXN1,PHF3,POGZ,SETD5,SHANK2,SMARCC2,SRCAP,TCF20,TNRC6B,TRIP12,UBN2,USP7,WDFY3	43	YWHAG	ARHGEF9,ALG13,CDKL5,CHRNB2,DEPDC5,EEF1A2,GABRB3,GABRG2,GNAO1,GRIN2B,KCNQ2,PCDH19,PRRT2,SPTAN1,TBC1D24	15	YWHAG	ASH1L,CNTNAP2,FMR1,GRIN1,NECAP1,RANBP17,SYNGAP1,TRIO	8	NCOA3	ADNP,ARID1B,ASXL3,BCL11A,CHD8,DDX3X,DSCAM,GIGYF2,GRIA1,INTS6,IRF2BPL,KDM5B,KDM6A,KMT2C,KMT5B,MED13,MED13L,POGZ,SETD5,SMARCC2,SPAST,TBL1XR1,TCF20,TRIP12,UBN2,USP15,USP7,WDFY3	28
NCOA3	CHD2,KCTD7,DIP2C,DYRK1A,KMT2A,MECP2,NEDD4L,PTEN,TRIO,ADNP,ARID1B,ASXL3,BCL11A,CHD8,DDX3X,DSCAM,GIGYF2,GRIA1,INTS6,IRF2BPL,KDM5B,KDM6A,KMT2C,KMT5B,MED13,MED13L,POGZ,SETD5,SMARCC2,SPAST,TBL1XR1,TCF20,TRIP12,UBN2,USP15,USP7,WDFY3	37	CALM1	ARHGEF9,CACNB4,CDKL5,DNM1,GABRA1,GABRG2,GRIN2A,GRIN2B,HCN1,KCNB1,KCNMA1,LGI1,SCN2A,SCN8A	14	ABL1	DIP2C,DYRK1A,FLNA,KMT2A,MECP2,NEDD4L,TRIO	7	AKT1	ADNP,ASXL3,BCL11A,CHD8,CUL3,DDX3X,GIGYF2,GRIA1,GRIP1,INTS6,IRF2BPL,KDM5B,KMT2C,KMT5B,MED13L,NLGN3,POGZ,SMARCC2,SPAST,TBL1XR1,TBR1,TCF20,TRIP12,USP15,USP7,WDFY3	26
AKT1	CACNA1H,KCTD7,PCDH19,SPTAN1,DIP2C,FMR1,MECP2,NEDD4L,PTEN,TRIO,ADNP,ASXL3,BCL11A,CHD8,CUL3,DDX3X,GIGYF2,GRIA1,GRIP1,INTS6,IRF2BPL,KDM5B,KMT2C,KMT5B,MED13L,NLGN3,POGZ,SMARCC2,SPAST,TBL1XR1,TBR1,TCF20,TRIP12,USP15,USP7,WDFY3	36	SNCA	ARHGEF9,CACNB4,DNM1,GABRA1,GABRG2,GRIN2A,HCN1,KCNT1,LGI1,SCN2A,SCN8A,SLC25A22,STX1B,STXBP1	14	NCOA3	DIP2C,DYRK1A,KMT2A,MECP2,NEDD4L,PTEN,TRIO	7	SMAD4	ADNP,ASXL3,BAZ2B,BCL11A,CUL3,DDX3X,GRIA1,GRIP1,INTS6,IRF2BPL,KDM5B,KDM6A,KMT5B,MED13,MED13L,NAA15,PHF3,POGZ,SPAST,SRSF11,TBL1XR1,TBR1,TCF20,TNRC6B,TRIP12,USP7	26
SRC	CACNA1H,GABRB3,KCTD7,PCDH19,SPTAN1,TBC1D24,ASH1L,DIP2C,NEDD4L,TRIO,ADNP,ARID1B,ASXL3,BCL11A,CHD8,CTNND2,DSCAM,GRIA1,GRIP1,IRF2BPL,KDM5B,KDM6A,KMT2C,KMT5B,MED13,MED13L,MYT1L,NLGN3,NRXN1,POGZ,SMARCC2,SPAST,SRCAP,TBR1,TCF20,USP7	36	GRIN2A	ARHGEF9,CACNB4,CDKL5,DNM1,GABRA1,HCN1,KCNB1,KCNMA1,KCNT1,LGI1,SCN1A,SCN2A,SCN8A	13	NCOR1	ASH1L,DIP2C,DYRK1A,KMT2A,MECP2,NEDD4L,TRIO	7	SRC	ADNP,ARID1B,ASXL3,BCL11A,CHD8,CTNND2,DSCAM,GRIA1,GRIP1,IRF2BPL,KDM5B,KDM6A,KMT2C,KMT5B,MED13,MED13L,MYT1L,NLGN3,NRXN1,POGZ,SMARCC2,SPAST,SRCAP,TBR1,TCF20,USP7	26
DLG4	ARHGEF9,CACNB4,CDKL5,CHRNB2,DNM1,EEF1A2,GABRA1,GNAO1,GRIN2A,GRIN2B,HCN1,KCNB1,KCNMA1,KCNQ2,KCNT1,LGI1,PRRT2,SCN1A,SCN2A,SCN8A,SLC25A22,STX1B,STXBP1,CACNA1D,GRIN1,MBOAT7,SLC6A1,SYNGAP1,ANK2,MET,RIMS1,SHANK2,SHANK3,TAOK2	34	MAP1A	ARHGEF9,CACNB4,DNM1,GABRA1,GABRG2,GRIN2A,HCN1,KCNB1,KCNMA1,KCNT1,SCN1A,SCN2A,SCN8A	13	SIRT1	DIP2C,DYRK1A,KMT2A,MECP2,NEDD4L,PTEN,TRIO	7	SIRT1	ADNP,ARID1B,CHD8,CUL3,DDX3X,GRIA1,GRIP1,INTS6,IRF2BPL,KDM5B,KDM6A,KMT5B,LEO1,MED13,MED13L,NAA15,NRXN1,PHF3,POGZ,SMARCC2,SPAST,TBR1,TCF20,UPF3B,USP15	25
SIN3A	CACNA1H,CHD2,DIP2C,DYRK1A,FLNA,HNRNPU,KMT2A,MECP2,NEDD4L,TRIO,ADNP,ARID1B,BAZ2B,CHD8,CUL3,DDX3X,GIGYF2,IRF2BPL,KDM5B,KDM6A,KMT2C,KMT5B,LEO1,MED13,PHF3,POGZ,SETD5,SMARCC2,SRCAP,TBL1XR1,TCF20,TNRC6B,TRIP12,UBN2	34	UBC	ALG13,CACNA1H,CHRNB2,DEPDC5,EEF1A2,GABRB3,GNAO1,KCNQ2,KCTD7,PCDH19,PRRT2,SPTAN1,TBC1D24	13	SMAD4	DIP2C,DYRK1A,FLNA,HNRNPU,MECP2,NEDD4L,PTEN	7	SIN3A	ADNP,ARID1B,BAZ2B,CHD8,CUL3,DDX3X,GIGYF2,IRF2BPL,KDM5B,KDM6A,KMT2C,KMT5B,LEO1,MED13,PHF3,POGZ,SETD5,SMARCC2,SRCAP,TBL1XR1,TCF20,TNRC6B,TRIP12,UBN2	24
SIRT1	CACNA1H,KCTD7,DIP2C,DYRK1A,KMT2A,MECP2,NEDD4L,PTEN,TRIO,ADNP,ARID1B,CHD8,CUL3,DDX3X,GRIA1,GRIP1,INTS6,IRF2BPL,KDM5B,KDM6A,KMT5B,LEO1,MED13,MED13L,NAA15,NRXN1,PHF3,POGZ,SMARCC2,SPAST,TBR1,TCF20,UPF3B,USP15	34	YWHAB	ARHGEF9,ALG13,CDKL5,CHRNB2,DEPDC5,GABRB3,GABRG2,GNAO1,KCNQ2,PCDH19,SCN2A,SPTAN1,TBC1D24	13	AKT1	DIP2C,FMR1,MECP2,NEDD4L,PTEN,TRIO	6	HDAC2	ADNP,ARID1B,BAZ2B,BCL11A,CUL3,DDX3X,ILF2,INTS6,KDM5B,KDM6A,KMT5B,LEO1,MED13,NAA15,PHF3,POGZ,SMARCC2,SPAST,TBR1,TCF20,TRIP12,UPF3B,USP15	23
SMAD4	DIP2C,DYRK1A,FLNA,HNRNPU,MECP2,NEDD4L,PTEN,ADNP,ASXL3,BAZ2B,BCL11A,CUL3,DDX3X,GRIA1,GRIP1,INTS6,IRF2BPL,KDM5B,KDM6A,KMT5B,MED13,MED13L,NAA15,PHF3,POGZ,SPAST,SRSF11,TBL1XR1,TBR1,TCF20,TNRC6B,TRIP12,USP7	33	ADRBK1	ARHGEF9,CHRNB2,DNM1,EEF1A2,GABRG2,GRIN2A,KCNQ2,KCNT1,PRRT2,SLC25A22,STX1B,STXBP1	12	HTT	ASH1L,CACNA1D,CNTNAP2,FMR1,GRIN1,SYNGAP1	6	MYC	ADNP,ARID1B,ASXL3,BAZ2B,BCL11A,CHD8,CUL3,GRIP1,INTS6,IRF2BPL,KDM5B,KDM6A,KMT5B,LEO1,MED13,MYT1L,POGZ,SMARCC2,SPAST,TBR1,TCF20	21
CTNNB1	ALDH7A1,CACNA1H,CHD2,DEPDC5,KCTD7,DIP2C,DYRK1A,FLNA,KMT2A,MECP2,NEDD4L,SCN9A,TRIO,ADNP,ARID1B,ASXL3,BAZ2B,BCL11A,CHD8,ERBIN,GRIP1,MED13,MED13L,POGZ,SPAST,TBL1XR1,TCF20,TNRC6B,TRIP12,UBN2,USP7,WDFY3	32	DNM1	ARHGEF9,GABRA1,GABRG2,KCNMA1,KCNT1,LGI1,SCN1A,SCN1B,SCN8A,SLC25A22,STX1B,STXBP1	12	MYC	DIP2C,DYRK1A,KMT2A,MECP2,NEDD4L,TRIO	6	NCOA2	ADNP,ARID1B,ASXL3,CHD8,DDX3X,DSCAM,GRIA1,IRF2BPL,KDM5B,KDM6A,KMT2C,KMT5B,MED13,MED13L,MYT1L,POGZ,SETD5,SPAST,TCF20,UBN2,WDFY3	21
HTT	ARHGEF9,CDKL5,CHD2,CHRNB2,DEPDC5,DNM1,GABRA1,GNAO1,GRIN2B,KCNB1,KCNQ2,KCNT1,KCTD7,PRRT2,SCN2A,SCN8A,SPTAN1,STXBP1,TBC1D24,ASH1L,CACNA1D,CNTNAP2,FMR1,GRIN1,SYNGAP1,ANK2,ANKRD11,GIGYF2,SHANK2,TAOK2,WAC,WDFY3	32	MAPK1	ARHGEF9,CACNB4,CDKL5,DNM1,GABRG2,GRIN2A,HCN1,KCNB1,SCN1A,SCN2A,SCN8A,SLC25A22	12	TRRAP	DIP2C,DYRK1A,KMT2A,MECP2,NEDD4L,RANBP17	6	YWHAG	ANK2,ANKRD11,ASXL3,BCL11A,CTNND2,CUL3,DSCAM,GRIA1,GRIP1,MED13,MED13L,MYT1L,NCKAP1,NLGN3,NRXN1,SHANK2,SRSF11,TAOK2,TBL1XR1,WAC,WDFY3	21
HDAC2	CACNA1H,DIP2C,HNRNPU,KMT2A,MECP2,NEDD4L,ADNP,ARID1B,BAZ2B,BCL11A,CUL3,DDX3X,ILF2,INTS6,KDM5B,KDM6A,KMT5B,LEO1,MED13,NAA15,PHF3,POGZ,SMARCC2,SPAST,TBR1,TCF20,TRIP12,UPF3B,USP15	29	PTK2B	CACNB4,DNM1,GABRA1,GABRG2,HCN1,KCNMA1,KCNT1,LGI1,SCN1A,SCN8A,SLC25A22,STX1B	12	YWHAB	ASH1L,CNTNAP2,FMR1,NECAP1,SYNGAP1,TRIO	6	YY1	ADNP,BAZ2B,CHD8,CUL3,DDX3X,GIGYF2,INTS6,IRF2BPL,KDM5B,KDM6A,KMT5B,MED13,NAA15,PHF3,SMARCC2,SPAST,TBL1XR1,TCF20,TNRC6B,TRIP12,USP7	21
MYC	CACNA1H,KCTD7,DIP2C,DYRK1A,KMT2A,MECP2,NEDD4L,TRIO,ADNP,ARID1B,ASXL3,BAZ2B,BCL11A,CHD8,CUL3,GRIP1,INTS6,IRF2BPL,KDM5B,KDM6A,KMT5B,LEO1,MED13,MYT1L,POGZ,SMARCC2,SPAST,TBR1,TCF20	29	VAMP2	CACNB4,DNM1,GABRA1,GABRG2,GRIN2A,KCNMA1,KCNT1,LGI1,SCN1B,SLC25A22,STX1B,STXBP1	12	ARHGEF7	ASH1L,CNTNAP2,NECAP1,SYNGAP1,TRIO	5	RELA	ADNP,ARID1B,BAZ2B,CHD8,DDX3X,GIGYF2,INTS6,IRF2BPL,KDM5B,KDM6A,KMT2C,KMT5B,MED13,NLGN3,POGZ,SETD5,SMARCC2,SRCAP,TCF20,TRIP12	20
YWHAB	ARHGEF9,ALG13,CDKL5,CHRNB2,DEPDC5,GABRB3,GABRG2,GNAO1,KCNQ2,PCDH19,SCN2A,SPTAN1,TBC1D24,ASH1L,CNTNAP2,FMR1,NECAP1,SYNGAP1,TRIO,ANK2,ANKRD11,CTNND2,MYT1L,NCKAP1,NRXN1,SHANK2,USP7,WAC,WDFY3	29	ARHGEF7	ALG13,CDKL5,CHRNB2,GABRB3,GNAO1,GRIN2B,KCNQ2,PCDH19,SCN2A,SPTAN1,TBC1D24	11	AXIN1	DIP2C,DYRK1A,FMR1,RANBP17,TRIO	5	TRAF6	ASXL3,DDX3X,GIGYF2,GRIA1,GRIP1,INTS6,KDM6A,KMT2C,KMT5B,MED13,MED13L,MYT1L,NRXN1,POGZ,SPAST,TBL1XR1,TRIP12,USP15,USP7,WDFY3	20
GSK3B	CHD2,KCTD7,PCDH19,SPTAN1,DIP2C,DYRK1A,MECP2,NEDD4L,TRIO,ASXL3,CHD8,CTNND2,GRIP1,INTS6,KDM6A,KMT2C,MED13,MYT1L,NRXN1,POGZ,SPAST,TBL1XR1,TCF20,TNRC6B,TRIP12,UBN2,USP7,WDFY3	28	CNKSR2	ARHGEF9,CACNB4,CDKL5,GRIN2A,HCN1,KCNB1,KCNMA1,SCN2A,SCN8A,STX1B,STXBP1	11	BRAF	ASH1L,CNTNAP2,FMR1,NECAP1,PTEN	5	CTNNB1	ADNP,ARID1B,ASXL3,BAZ2B,BCL11A,CHD8,ERBIN,GRIP1,MED13,MED13L,POGZ,SPAST,TBL1XR1,TCF20,TNRC6B,TRIP12,UBN2,USP7,WDFY3	19
RELA	CACNA1H,CHD2,GABRB3,KCTD7,DIP2C,DYRK1A,MECP2,TRIO,ADNP,ARID1B,BAZ2B,CHD8,DDX3X,GIGYF2,INTS6,IRF2BPL,KDM5B,KDM6A,KMT2C,KMT5B,MED13,NLGN3,POGZ,SETD5,SMARCC2,SRCAP,TCF20,TRIP12	28	HTR2A	ARHGEF9,CACNB4,GABRA1,GABRG2,GRIN2A,HCN1,KCNB1,KCNMA1,SCN1A,SCN2A,SCN8A	11	DLG4	CACNA1D,GRIN1,MBOAT7,SLC6A1,SYNGAP1	5	GSK3B	ASXL3,CHD8,CTNND2,GRIP1,INTS6,KDM6A,KMT2C,MED13,MYT1L,NRXN1,POGZ,SPAST,TBL1XR1,TCF20,TNRC6B,TRIP12,UBN2,USP7,WDFY3	19
ARHGEF7	ALG13,CDKL5,CHRNB2,GABRB3,GNAO1,GRIN2B,KCNQ2,PCDH19,SCN2A,SPTAN1,TBC1D24,ASH1L,CNTNAP2,NECAP1,SYNGAP1,TRIO,ANK2,ANKRD11,CTNND2,GRIA1,MYT1L,NLGN3,NRXN1,SHANK2,TAOK2,WAC,WDFY3	27	KCNB1	CACNB4,GABRA1,GABRG2,GRIN2A,HCN1,KCNMA1,SCN1A,SCN1B,SCN2A,SCN8A,STXBP1	11	GSK3B	DIP2C,DYRK1A,MECP2,NEDD4L,TRIO	5	TAF1	ADNP,ARID1B,BAZ2B,CHD8,DDX3X,GIGYF2,KDM6A,KMT2C,KMT5B,MED13,PHF3,POGZ,SETD5,SMARCC2,TCF20,TNRC6B,TRIP12,UBN2,USP7	19
GRB2	ALG13,CACNA1H,GABRB3,KCTD7,PCDH19,SPTAN1,TBC1D24,NECAP1,PTEN,SCN9A,TRIO,ANKRD11,ASXL3,BCL11A,CTNND2,DSCAM,GRIA1,GRIP1,KMT5B,MED13L,MYT1L,NLGN3,NRXN1,TAOK2,TBR1,USP15,USP7	27	RPS6KA3	ARHGEF9,CACNB4,CDKL5,GABRG2,GRIN2A,HCN1,KCNB1,KCNMA1,SCN1A,SCN2A,SCN8A	11	HDAC2	DIP2C,HNRNPU,KMT2A,MECP2,NEDD4L	5	RB1	ADNP,BAZ2B,CHD8,CUL3,DDX3X,ERBIN,INTS6,KDM6A,MED13,NAA15,PHF3,SETD5,SPAST,TBL1XR1,TCF20,TNRC6B,TRIP12,USP7	18
NCOA2	KCTD7,DIP2C,DYRK1A,KMT2A,MECP2,ADNP,ARID1B,ASXL3,CHD8,DDX3X,DSCAM,GRIA1,IRF2BPL,KDM5B,KDM6A,KMT2C,KMT5B,MED13,MED13L,MYT1L,POGZ,SETD5,SPAST,TCF20,UBN2,WDFY3	26	GABRB2	CACNB4,GABRA1,GABRG2,GRIN2A,HCN1,KCNB1,KCNMA1,SCN1A,SCN2A,SCN8A	10	YY1	DIP2C,HNRNPU,MECP2,NEDD4L,PTEN	5	WDR5	ADNP,ANKRD11,ARID1B,BAZ2B,CHD8,CIC,GIGYF2,KMT2C,MED13L,POGZ,SETD5,SRCAP,TCF20,TNRC6B,TRIP12,UBN2,USP7	17
YY1	DIP2C,HNRNPU,MECP2,NEDD4L,PTEN,ADNP,BAZ2B,CHD8,CUL3,DDX3X,GIGYF2,INTS6,IRF2BPL,KDM5B,KDM6A,KMT5B,MED13,NAA15,PHF3,SMARCC2,SPAST,TBL1XR1,TCF20,TNRC6B,TRIP12,USP7	26	KCNA2	CACNB4,GABRA1,GABRG2,HCN1,KCNB1,KCNMA1,SCN1A,SCN2A,SCN8A,STX1B	10	AP2B1	CNTNAP2,DIP2C,DYRK1A,NECAP1	4	CRK	ASXL3,BCL11A,CTNND2,DSCAM,GRIA1,GRIP1,IRF2BPL,KDM5B,KMT5B,MED13,MED13L,MYT1L,NLGN3,SPAST,TBR1,USP15	16
DLG3	ARHGEF9,CDKL5,CHRNB2,GABRB3,GNAO1,GRIN2A,GRIN2B,HCN1,KCNB1,KCNMA1,KCNQ2,PCDH19,SCN2A,SCN8A,TBC1D24,CACNA1D,NECAP1,SYNGAP1,ANK2,ANKRD11,CTNND2,MYT1L,NRXN1,SHANK2,TAOK2	25	MAP2K1	ARHGEF9,CACNB4,DNM1,GABRG2,KCNB1,KCNT1,LGI1,SLC25A22,STX1B,STXBP1	10	BAZ1B	HNRNPU,KMT2A,MECP2,NEDD4L	4	GRB2	ANKRD11,ASXL3,BCL11A,CTNND2,DSCAM,GRIA1,GRIP1,KMT5B,MED13L,MYT1L,NLGN3,NRXN1,TAOK2,TBR1,USP15,USP7	16
TRAF6	ALG13,DIP2C,DYRK1A,PTEN,TRIO,ASXL3,DDX3X,GIGYF2,GRIA1,GRIP1,INTS6,KDM6A,KMT2C,KMT5B,MED13,MED13L,MYT1L,NRXN1,POGZ,SPAST,TBL1XR1,TRIP12,USP15,USP7,WDFY3	25	PACSIN1	ARHGEF9,DNM1,GABRA1,KCNB1,KCNMA1,KCNT1,LGI1,SCN1B,SLC25A22,STXBP1	10	CAMK2A	CACNA1D,GRIN1,MBOAT7,SLC6A1	4	SMURF1	ADNP,ASXL3,BCL11A,CHD8,CIC,CTNND2,GIGYF2,GRIA1,KDM5B,KMT5B,MYT1L,SMARCC2,SPAST,TCF20,USP7,WDFY3	16
RB1	ALDH7A1,CHD2,KMT2A,MECP2,NEDD4L,PTEN,ADNP,BAZ2B,CHD8,CUL3,DDX3X,ERBIN,INTS6,KDM6A,MED13,NAA15,PHF3,SETD5,SPAST,TBL1XR1,TCF20,TNRC6B,TRIP12,USP7	24	SYP	DNM1,GABRA1,GABRG2,GRIN2A,KCNMA1,LGI1,SCN1B,SLC25A22,STX1B,STXBP1	10	CBFA2T2	DIP2C,KMT2A,MECP2,TRIO	4	SP1	ARID1B,BAZ2B,CHD8,ERBIN,GIGYF2,KDM6A,KMT2C,NAA15,PHF3,POGZ,SETD5,SMARCC2,SRCAP,TCF20,TNRC6B,UBN2	16
TAF1	CHD2,DIP2C,DYRK1A,KMT2A,MECP2,ADNP,ARID1B,BAZ2B,CHD8,DDX3X,GIGYF2,KDM6A,KMT2C,KMT5B,MED13,PHF3,POGZ,SETD5,SMARCC2,TCF20,TNRC6B,TRIP12,UBN2,USP7	24	SYT1	ARHGEF9,CACNB4,GABRA1,GABRG2,GRIN2A,HCN1,KCNMA1,SCN1A,SCN2A,SCN8A	10	CREB1	DYRK1A,MECP2,NEDD4L,PTEN	4	CSNK2A2	BCL11A,CHD8,DDX3X,GIGYF2,INTS6,IRF2BPL,KDM5B,KDM6A,LEO1,MED13,PHF3,SMARCC2,TBL1XR1,TRIP12,USP7	15
HDAC4	CHRNB2,DEPDC5,GNAO1,GRIN2B,KCNQ2,PCDH19,SPTAN1,TBC1D24,ASH1L,DIP2C,TRIO,ANK2,ANKRD11,ARID1B,CIC,KMT2C,MYT1L,NLGN3,NRXN1,SHANK2,SRCAP,UBN2,WDFY3	23	YWHAH	ARHGEF9,CHRNB2,DNM1,GABRA1,GABRG2,SCN1A,SCN2A,SCN8A,SLC25A22,STXBP1	10	DNM1	CACNA1D,GRIN1,MBOAT7,SLC6A1	4	HNRNPK	CUL3,ERBIN,GRIP1,ILF2,INTS6,IRF2BPL,KDM6A,KMT5B,LEO1,NAA15,PHF3,SMARCC2,SRSF11,TNRC6B,UPF3B	15
SNAP25	ARHGEF9,CACNB4,DNM1,GABRA1,GABRG2,GRIN2A,HCN1,KCNMA1,KCNT1,LGI1,SCN1A,SCN1B,SCN2A,SCN8A,SLC25A22,STX1B,STXBP1,CACNA1D,GRIN1,SLC6A1,MET,RIMS1,SHANK3	23	LARP1	CHRNB2,DEPDC5,GABRB3,GNAO1,GRIN2B,KCNQ2,PCDH19,SPTAN1,TBC1D24	9	GRB2	NECAP1,PTEN,SCN9A,TRIO	4	CREBBP	ARID1B,ASXL3,CHD8,GIGYF2,IRF2BPL,KDM6A,KMT2C,MED13,POGZ,SETD5,SMARCC2,SRCAP,TCF20,UBN2	14
STX1A	ARHGEF9,CACNB4,DNM1,GABRA1,GABRG2,GRIN2A,HCN1,KCNMA1,KCNT1,LGI1,SCN1A,SCN1B,SCN2A,SCN8A,SLC25A22,STX1B,STXBP1,CACNA1D,GRIN1,MBOAT7,MET,RIMS1,SHANK3	23	SYN1	DNM1,GABRG2,KCNB1,KCNT1,LGI1,SCN1B,SLC25A22,STX1B,STXBP1	9	GRIN2A	CACNA1D,GRIN1,MBOAT7,SLC6A1	4	KAT6A	ARID1B,CHD8,GIGYF2,IRF2BPL,KDM6A,KMT2C,MED13,PHF3,POGZ,SETD5,SMARCC2,SRCAP,TCF20,UBN2	14
STXBP1	ARHGEF9,CACNB4,DNM1,GABRA1,GABRG2,GRIN2A,HCN1,KCNMA1,KCNT1,LGI1,PRRT2,SCN1A,SCN1B,SCN2A,SCN8A,SLC25A22,STX1B,CACNA1D,GRIN1,MBOAT7,MET,RIMS1,SHANK3	23	AP2A2	CHRNB2,DEPDC5,EEF1A2,GNAO1,KCNQ2,PRRT2,STXBP1,TBC1D24	8	GSK3A	GRIN1,MBOAT7,NECAP1,SYNGAP1	4	XIAP	BAZ2B,DDX3X,GIGYF2,GRIA1,INTS6,MED13,PHF3,SPAST,TBL1XR1,TNRC6B,TRIP12,USP15,USP7,WDFY3	14
PRKCB	ARHGEF9,CACNB4,DNM1,GABRA1,GABRG2,GRIN2A,HCN1,KCNB1,KCNMA1,KCNT1,LGI1,SCN1A,SCN2A,SCN8A,SLC25A22,STX1B,CACNA1D,GRIN1,MBOAT7,MET,RIMS1,SHANK3	22	ARRB1	ARHGEF9,CDKL5,CHRNB2,EEF1A2,GABRB3,GNAO1,PRRT2,TBC1D24	8	IRS2	ASH1L,CNTNAP2,NECAP1,TRIO	4	DDX17	ARID1B,CHD8,IRF2BPL,KDM6A,MED13,PHF3,POGZ,SETD5,SMARCC2,SRSF11,TCF20,TNRC6B,UPF3B	13
SMURF1	GABRB3,TBC1D24,CNTNAP2,DIP2C,DYRK1A,MECP2,ADNP,ASXL3,BCL11A,CHD8,CIC,CTNND2,GIGYF2,GRIA1,KDM5B,KMT5B,MYT1L,SMARCC2,SPAST,TCF20,USP7,WDFY3	22	DLGAP4	CDKL5,CHRNB2,GABRB3,GNAO1,GRIN2B,KCNQ2,PCDH19,TBC1D24	8	LARP1	ASH1L,CNTNAP2,FMR1,SYNGAP1	4	KMT2A	ARID1B,BAZ2B,CHD8,CIC,GIGYF2,KMT2C,MED13,MED13L,POGZ,SETD5,SRCAP,TCF20,UBN2	13
SP1	ALDH7A1,CHD2,FLNA,KMT2A,MECP2,NEDD4L,ARID1B,BAZ2B,CHD8,ERBIN,GIGYF2,KDM6A,KMT2C,NAA15,PHF3,POGZ,SETD5,SMARCC2,SRCAP,TCF20,TNRC6B,UBN2	22	GABRG2	CACNB4,GABRA1,GRIN2A,HCN1,KCNMA1,SCN1A,SCN8A,STX1B	8	MAPT	DIP2C,NECAP1,SCN9A,TRIO	4	RBBP5	ARID1B,CHD8,CIC,DDX3X,GIGYF2,KMT2C,MED13L,POGZ,SETD5,TBL1XR1,TCF20,TRIP12,UBN2	13
CALM1	ARHGEF9,CACNB4,CDKL5,DNM1,GABRA1,GABRG2,GRIN2A,GRIN2B,HCN1,KCNB1,KCNMA1,LGI1,SCN2A,SCN8A,CACNA1D,NECAP1,SYNGAP1,ANK2,MET,NCKAP1,SHANK2	21	HDAC4	CHRNB2,DEPDC5,GNAO1,GRIN2B,KCNQ2,PCDH19,SPTAN1,TBC1D24	8	NCOA2	DIP2C,DYRK1A,KMT2A,MECP2	4	SPEN	ANKRD11,ARID1B,BAZ2B,CHD8,CIC,GIGYF2,KMT2C,POGZ,SETD5,SMARCC2,SRCAP,TCF20,UBN2	13
WDR5	CACNA1H,CHD2,KMT2A,MECP2,ADNP,ANKRD11,ARID1B,BAZ2B,CHD8,CIC,GIGYF2,KMT2C,MED13L,POGZ,SETD5,SRCAP,TCF20,TNRC6B,TRIP12,UBN2,USP7	21	KCNA1	CACNB4,GABRA1,HCN1,KCNMA1,SCN1A,SCN2A,SCN8A,STX1B	8	PACSIN1	CACNA1D,GRIN1,MBOAT7,SLC6A1	4	TAF4	ADNP,ARID1B,BAZ2B,CHD8,GIGYF2,KMT2C,PHF3,POGZ,SETD5,SRCAP,TCF20,TNRC6B,UBN2	13
GRIN2A	ARHGEF9,CACNB4,CDKL5,DNM1,GABRA1,HCN1,KCNB1,KCNMA1,KCNT1,LGI1,SCN1A,SCN2A,SCN8A,CACNA1D,GRIN1,MBOAT7,SLC6A1,MET,RIMS1,SHANK3	20	KCNMA1	ARHGEF9,CACNB4,GABRA1,GABRG2,GRIN2A,HCN1,KCNB1,SCN8A	8	PTK2B	CACNA1D,GRIN1,MBOAT7,SLC6A1	4	TRRAP	ADNP,ARID1B,BAZ2B,CHD8,GIGYF2,KMT2C,POGZ,SETD5,SMARCC2,SRCAP,TCF20,TNRC6B,UBN2	13
TRRAP	CHD2,DIP2C,DYRK1A,KMT2A,MECP2,NEDD4L,RANBP17,ADNP,ARID1B,BAZ2B,CHD8,GIGYF2,KMT2C,POGZ,SETD5,SMARCC2,SRCAP,TCF20,TNRC6B,UBN2	20	MAPK3	DNM1,GABRG2,KCNT1,LGI1,SCN1B,SLC25A22,STX1B,STXBP1	8	RABGEF1	CNTNAP2,DYRK1A,FMR1,NECAP1	4	ACVR1B	ASXL3,BCL11A,CTNND2,GRIA1,GRIP1,IRF2BPL,KDM5B,KDM6A,MED13L,MYT1L,SMARCC2,TCF20	12
TSC1	ALG13,DEPDC5,GNAO1,GRIN2B,PCDH19,SPTAN1,TBC1D24,ASH1L,TRIO,ANK2,ANKRD11,CTNND2,KMT2C,MYT1L,NRXN1,SHANK2,UBN2,USP7,WAC,WDFY3	20	MAPK8IP3	ARHGEF9,DNM1,EEF1A2,KCNT1,PRRT2,SLC25A22,STX1B,STXBP1	8	RARA	FLNA,KMT2A,MECP2,NEDD4L	4	HCFC1	ARID1B,BAZ2B,CHD8,CIC,GIGYF2,KMT2C,POGZ,SETD5,SMARCC2,SRCAP,TCF20,UBN2	12
CRK	CACNA1H,KCTD7,SCN9A,ASXL3,BCL11A,CTNND2,DSCAM,GRIA1,GRIP1,IRF2BPL,KDM5B,KMT5B,MED13,MED13L,MYT1L,NLGN3,SPAST,TBR1,USP15	19	PRKACA	CHRNB2,DNM1,EEF1A2,PRRT2,SCN1B,SLC25A22,STX1B,STXBP1	8	RB1	KMT2A,MECP2,NEDD4L,PTEN	4	HDAC4	ANK2,ANKRD11,ARID1B,CIC,KMT2C,MYT1L,NLGN3,NRXN1,SHANK2,SRCAP,UBN2,WDFY3	12
SNCA	ARHGEF9,CACNB4,DNM1,GABRA1,GABRG2,GRIN2A,HCN1,KCNT1,LGI1,SCN2A,SCN8A,SLC25A22,STX1B,STXBP1,CACNA1D,GRIN1,MBOAT7,MET,RIMS1	19	PRKCG	ARHGEF9,DNM1,GABRG2,GRIN2A,KCNMA1,KCNT1,LGI1,SLC25A22	8	RELA	DIP2C,DYRK1A,MECP2,TRIO	4	KHDRBS1	ADNP,ASXL3,GRIP1,ILF2,IRF2BPL,KDM5B,KDM6A,KMT5B,LEO1,MED13,NAA15,SPAST	12
SPEN	CACNA1H,CHD2,DEPDC5,KMT2A,MECP2,TRIO,ANKRD11,ARID1B,BAZ2B,CHD8,CIC,GIGYF2,KMT2C,POGZ,SETD5,SMARCC2,SRCAP,TCF20,UBN2	19	SHANK2	CDKL5,CHRNB2,GNAO1,GRIN2B,KCNQ2,PCDH19,SCN2A,TBC1D24	8	SKIL	DYRK1A,MECP2,NEDD4L,PTEN	4	PIAS1	DDX3X,GIGYF2,INTS6,IRF2BPL,KDM6A,MED13,NAA15,TBL1XR1,TNRC6B,TRIP12,USP7,WDFY3	12
ADRBK1	ARHGEF9,CHRNB2,DNM1,EEF1A2,GABRG2,GRIN2A,KCNQ2,KCNT1,PRRT2,SLC25A22,STX1B,STXBP1,CACNA1D,GRIN1,MBOAT7,RIMS1,SHANK2,SHANK3	18	SV2B	CACNB4,GABRA1,GABRG2,GRIN2A,HCN1,KCNMA1,SCN1A,SCN8A	8	SMURF1	CNTNAP2,DIP2C,DYRK1A,MECP2	4	RPS6KB1	CUL3,DDX3X,GIGYF2,INTS6,KDM5B,KMT5B,MED13,SPAST,TRIP12,USP15,USP7,WDFY3	12
CREBBP	CHD2,DIP2C,KMT2A,MECP2,ARID1B,ASXL3,CHD8,GIGYF2,IRF2BPL,KDM6A,KMT2C,MED13,POGZ,SETD5,SMARCC2,SRCAP,TCF20,UBN2	18	AR	CACNB4,GABRG2,GRIN2A,HCN1,KCNB1,SCN1A,SCN8A	7	SP1	FLNA,KMT2A,MECP2,NEDD4L	4	UBTF	ADNP,ARID1B,BAZ2B,CHD8,GIGYF2,KMT5B,PHF3,POGZ,SETD5,SMARCC2,TCF20,USP7	12
CSNK2A2	DYRK1A,MECP2,NEDD4L,BCL11A,CHD8,DDX3X,GIGYF2,INTS6,IRF2BPL,KDM5B,KDM6A,LEO1,MED13,PHF3,SMARCC2,TBL1XR1,TRIP12,USP7	18	ATXN1	CDKL5,GNAO1,GRIN2B,HCN1,KCNQ2,PRRT2,TBC1D24	7	SRC	ASH1L,DIP2C,NEDD4L,TRIO	4	USP7	DDX3X,GIGYF2,INTS6,MED13,SETD5,SMARCC2,TBL1XR1,TCF20,TNRC6B,TRIP12,UBN2,USP15	12
KAT6A	CHD2,DIP2C,KMT2A,MECP2,ARID1B,CHD8,GIGYF2,IRF2BPL,KDM6A,KMT2C,MED13,PHF3,POGZ,SETD5,SMARCC2,SRCAP,TCF20,UBN2	18	CSNK2A1	CACNA1H,CHD2,DEPDC5,GABRB3,KCTD7,PCDH19,SPTAN1	7	TAF1	DIP2C,DYRK1A,KMT2A,MECP2	4	ARHGEF7	ANK2,ANKRD11,CTNND2,GRIA1,MYT1L,NLGN3,NRXN1,SHANK2,TAOK2,WAC,WDFY3	11
LARP1	CHRNB2,DEPDC5,GABRB3,GNAO1,GRIN2B,KCNQ2,PCDH19,SPTAN1,TBC1D24,ASH1L,CNTNAP2,FMR1,SYNGAP1,ANK2,ANKRD11,NRXN1,SHANK2,WDFY3	18	DLGAP1	ARHGEF9,CDKL5,GRIN2A,GRIN2B,HCN1,KCNB1,SCN2A	7	TRAF6	DIP2C,DYRK1A,PTEN,TRIO	4	ATF2	CUL3,DDX3X,GRIA1,INTS6,KDM6A,MED13,SPAST,TBL1XR1,TRIP12,USP15,USP7	11
PTK2B	CACNB4,DNM1,GABRA1,GABRG2,HCN1,KCNMA1,KCNT1,LGI1,SCN1A,SCN8A,SLC25A22,STX1B,CACNA1D,GRIN1,MBOAT7,SLC6A1,RIMS1,SHANK3	18	GRB2	ALG13,CACNA1H,GABRB3,KCTD7,PCDH19,SPTAN1,TBC1D24	7	USP22	DIP2C,DYRK1A,KMT2A,MECP2	4	DAB1	ASXL3,BCL11A,CTNND2,DSCAM,GRIA1,GRIP1,IRF2BPL,KDM5B,MED13L,SPAST,TBR1	11
XIAP	CHD2,FMR1,MECP2,PTEN,BAZ2B,DDX3X,GIGYF2,GRIA1,INTS6,MED13,PHF3,SPAST,TBL1XR1,TNRC6B,TRIP12,USP15,USP7,WDFY3	18	GRIN1	ARHGEF9,DNM1,KCNMA1,KCNT1,LGI1,SCN1A,SLC25A22	7	YWHAZ	CNTNAP2,NECAP1,PTEN,TRIO	4	MAPK14	DDX3X,GRIA1,INTS6,KDM6A,MED13,SPAST,TBL1XR1,TRIP12,USP15,USP7,WDFY3	11
DNM1	ARHGEF9,GABRA1,GABRG2,KCNMA1,KCNT1,LGI1,SCN1A,SCN1B,SCN8A,SLC25A22,STX1B,STXBP1,CACNA1D,GRIN1,MBOAT7,SLC6A1,SHANK3	17	GSK3A	CHRNB2,DEPDC5,EEF1A2,GNAO1,KCNQ2,PRRT2,SPTAN1	7	ADRBK1	CACNA1D,GRIN1,MBOAT7	3	MAPK8	ASXL3,DDX3X,GRIA1,GRIP1,INTS6,KDM5B,KMT5B,MED13,MYT1L,SPAST,USP15	11
HCFC1	CACNA1H,CHD2,DIP2C,KMT2A,MECP2,ARID1B,BAZ2B,CHD8,CIC,GIGYF2,KMT2C,POGZ,SETD5,SMARCC2,SRCAP,TCF20,UBN2	17	NCOR1	CACNA1H,CHD2,DEPDC5,GRIN2B,KCNQ2,SPTAN1,TBC1D24	7	AP2A2	BCKDK,CNTNAP2,NECAP1	3	PIK3R2	ASXL3,BCL11A,CTNND2,DSCAM,GRIA1,GRIP1,IRF2BPL,MYT1L,NLGN3,NRXN1,TBR1	11
MAP1A	ARHGEF9,CACNB4,DNM1,GABRA1,GABRG2,GRIN2A,HCN1,KCNB1,KCNMA1,KCNT1,SCN1A,SCN2A,SCN8A,CACNA1D,MET,RIMS1,SHANK3	17	NUMBL	CDKL5,CHRNB2,EEF1A2,GNAO1,KCNQ2,PRRT2,TBC1D24	7	ARHGAP35	ASH1L,DIP2C,TRIO	3	RBBP4	BAZ2B,CUL3,ERBIN,ILF2,KDM5B,KDM6A,KMT2C,NAA15,PHF3,SETD5,TNRC6B	11
PIK3R2	CACNA1H,KCTD7,PCDH19,SPTAN1,SCN9A,TRIO,ASXL3,BCL11A,CTNND2,DSCAM,GRIA1,GRIP1,IRF2BPL,MYT1L,NLGN3,NRXN1,TBR1	17	SHANK1	ARHGEF9,CACNB4,GRIN2A,HCN1,KCNB1,SCN2A,SLC25A22	7	ARNT	FLNA,KMT2A,MECP2	3	RERE	ANKRD11,ARID1B,CHD8,CIC,KMT2C,NLGN3,POGZ,SETD5,SMARCC2,SRCAP,TCF20	11
USP7	ALG13,CHD2,ASH1L,DYRK1A,FMR1,DDX3X,GIGYF2,INTS6,MED13,SETD5,SMARCC2,TBL1XR1,TCF20,TNRC6B,TRIP12,UBN2,USP15	17	SMAD3	CACNB4,DNM1,GABRG2,GRIN2A,HCN1,KCNB1,SCN8A	7	ATXN1	ASH1L,CNTNAP2,SYNGAP1	3	SUFU	ADNP,ARID1B,CHD8,IRF2BPL,KDM5B,KDM6A,KMT5B,MED13,MED13L,POGZ,TCF20	11
CBFA2T2	CACNA1H,CHD2,DIP2C,KMT2A,MECP2,TRIO,ANKRD11,ARID1B,CIC,KMT2C,POGZ,SETD5,SMARCC2,SRCAP,TCF20,UBN2	16	TSC1	ALG13,DEPDC5,GNAO1,GRIN2B,PCDH19,SPTAN1,TBC1D24	7	CALM1	CACNA1D,NECAP1,SYNGAP1	3	TSC1	ANK2,ANKRD11,CTNND2,KMT2C,MYT1L,NRXN1,SHANK2,UBN2,USP7,WAC,WDFY3	11
DDX17	KMT2A,MECP2,RANBP17,ARID1B,CHD8,IRF2BPL,KDM6A,MED13,PHF3,POGZ,SETD5,SMARCC2,SRSF11,TCF20,TNRC6B,UPF3B	16	ABL1	CACNA1H,CHD2,GABRB3,KCTD7,PCDH19,SPTAN1	6	CARM1	DIP2C,MECP2,TRIO	3	UBE2I	ADNP,BCL11A,ILF2,INTS6,KDM5B,KDM6A,KMT5B,LEO1,NAA15,TBR1,TNRC6B	11
HNRNPK	HNRNPU,CUL3,ERBIN,GRIP1,ILF2,INTS6,IRF2BPL,KDM6A,KMT5B,LEO1,NAA15,PHF3,SMARCC2,SRSF11,TNRC6B,UPF3B	16	APP	CHRNB2,EEF1A2,GNAO1,PRRT2,STX1B,STXBP1	6	CLINT1	CNTNAP2,DYRK1A,NECAP1	3	CBFA2T2	ANKRD11,ARID1B,CIC,KMT2C,POGZ,SETD5,SMARCC2,SRCAP,TCF20,UBN2	10
KHDRBS1	KCTD7,HNRNPU,NEDD4L,RANBP17,ADNP,ASXL3,GRIP1,ILF2,IRF2BPL,KDM5B,KDM6A,KMT5B,LEO1,MED13,NAA15,SPAST	16	CAMK2A	DNM1,KCNB1,KCNMA1,KCNT1,LGI1,SCN1A	6	CLTC	CNTNAP2,FMR1,NECAP1	3	CUL1	CUL3,DDX3X,INTS6,LEO1,NAA15,NCKAP1,TBL1XR1,TRIP12,USP15,USP7	10
RBBP5	CHD2,KMT2A,PTEN,ARID1B,CHD8,CIC,DDX3X,GIGYF2,KMT2C,MED13L,POGZ,SETD5,TBL1XR1,TCF20,TRIP12,UBN2	16	CAMK2G	DNM1,GABRG2,KCNB1,KCNT1,SCN1B,STXBP1	6	CREBBP	DIP2C,KMT2A,MECP2	3	GTF2I	ADNP,BAZ2B,CHD8,GIGYF2,INTS6,KDM5B,KMT5B,PHF3,TRIP12,USP7	10
TAF4	CHD2,KMT2A,MECP2,ADNP,ARID1B,BAZ2B,CHD8,GIGYF2,KMT2C,PHF3,POGZ,SETD5,SRCAP,TCF20,TNRC6B,UBN2	16	GDA	ARHGEF9,GRIN2A,KCNB1,KCNMA1,LGI1,SCN2A	6	CSNK2A2	DYRK1A,MECP2,NEDD4L	3	HNRNPU	ADNP,CHD8,CUL3,ERBIN,IRF2BPL,LEO1,NAA15,PHF3,SRSF11,UPF3B	10
UBTF	CHD2,DIP2C,MECP2,TRIO,ADNP,ARID1B,BAZ2B,CHD8,GIGYF2,KMT5B,PHF3,POGZ,SETD5,SMARCC2,TCF20,USP7	16	IRS2	CDKL5,CHRNB2,KCNQ2,PCDH19,SPTAN1,TBC1D24	6	DAXX	FMR1,HNRNPU,NEDD4L	3	KMT2C	ARID1B,ASXL3,CHD8,DSCAM,GIGYF2,MED13L,POGZ,SRCAP,TCF20,UBN2	10
ARHGAP35	GABRB3,PCDH19,SPTAN1,ASH1L,DIP2C,TRIO,ARID1B,ASXL3,CTNND2,DSCAM,MYT1L,NRXN1,SMARCC2,TCF20,USP7	15	KCNQ5	CDKL5,GRIN2A,HCN1,KCNB1,KCNMA1,SCN8A	6	DDX17	KMT2A,MECP2,RANBP17	3	NCOA6	ADNP,ARID1B,ASXL3,CHD8,DSCAM,KMT2C,MED13L,POGZ,SRCAP,TCF20	10
DLGAP4	CDKL5,CHRNB2,GABRB3,GNAO1,GRIN2B,KCNQ2,PCDH19,TBC1D24,SYNGAP1,ANK2,ANKRD11,CTNND2,NRXN1,SHANK2,TAOK2	15	LPHN1	CHRNB2,GNAO1,GRIN2B,KCNQ2,PCDH19,TBC1D24	6	DLG3	CACNA1D,NECAP1,SYNGAP1	3	PAK2	ADNP,ASXL3,BCL11A,GRIP1,KDM5B,KMT5B,MED13,MED13L,NLGN3,SPAST	10
KCNB1	CACNB4,GABRA1,GABRG2,GRIN2A,HCN1,KCNMA1,SCN1A,SCN1B,SCN2A,SCN8A,STXBP1,CACNA1D,GRIN1,SLC6A1,MET	15	NR3C1	CACNB4,GABRA1,GABRG2,HCN1,SCN1A,SCN8A	6	FYN	RANBP17,SCN9A,TRIO	3	SF3A2	CUL3,ILF2,IRF2BPL,KMT5B,LEO1,NAA15,SMARCC2,SRSF11,TNRC6B,UPF3B	10
KMT2A	CHD2,MECP2,ARID1B,BAZ2B,CHD8,CIC,GIGYF2,KMT2C,MED13,MED13L,POGZ,SETD5,SRCAP,TCF20,UBN2	15	PRKCD	DNM1,GABRG2,GRIN2A,KCNT1,LGI1,SLC25A22	6	GRIN1	CACNA1D,MBOAT7,SLC6A1	3	UBE3A	CUL3,DDX3X,INTS6,MED13,NAA15,SPAST,TBL1XR1,TRIP12,USP15,USP7	10
MAP2K1	ARHGEF9,CACNB4,DNM1,GABRG2,KCNB1,KCNT1,LGI1,SLC25A22,STX1B,STXBP1,GRIN1,MBOAT7,SLC6A1,MET,SHANK3	15	SORBS2	CDKL5,GABRB3,GNAO1,GRIN2B,KCNQ2,PCDH19	6	HCFC1	DIP2C,KMT2A,MECP2	3	YWHAB	ANK2,ANKRD11,CTNND2,MYT1L,NCKAP1,NRXN1,SHANK2,USP7,WAC,WDFY3	10
MAPK14	GABRB3,DYRK1A,MECP2,PTEN,DDX3X,GRIA1,INTS6,KDM6A,MED13,SPAST,TBL1XR1,TRIP12,USP15,USP7,WDFY3	15	SRC	CACNA1H,GABRB3,KCTD7,PCDH19,SPTAN1,TBC1D24	6	HDAC4	ASH1L,DIP2C,TRIO	3	AC002398.9	ARID1B,CHD8,CIC,KMT2C,POGZ,SETD5,SRCAP,TCF20,UBN2	9
MAPK1	ARHGEF9,CACNB4,CDKL5,DNM1,GABRG2,GRIN2A,HCN1,KCNB1,SCN1A,SCN2A,SCN8A,SLC25A22,MBOAT7,SLC6A1,MET	15	SYN2	DNM1,GABRG2,SCN1B,SLC25A22,STX1B,STXBP1	6	JMY	DIP2C,DYRK1A,KMT2A	3	ARHGAP35	ARID1B,ASXL3,CTNND2,DSCAM,MYT1L,NRXN1,SMARCC2,TCF20,USP7	9
PACSIN1	ARHGEF9,DNM1,GABRA1,KCNB1,KCNMA1,KCNT1,LGI1,SCN1B,SLC25A22,STXBP1,CACNA1D,GRIN1,MBOAT7,SLC6A1,SHANK3	15	SYNGAP1	CDKL5,GNAO1,GRIN2B,KCNQ2,PCDH19,TBC1D24	6	KAT6A	DIP2C,KMT2A,MECP2	3	CARM1	ARID1B,CHD8,IRF2BPL,NLGN3,POGZ,SETD5,SMARCC2,SRCAP,TCF20	9
PIAS1	DYRK1A,MECP2,NEDD4L,DDX3X,GIGYF2,INTS6,IRF2BPL,KDM6A,MED13,NAA15,TBL1XR1,TNRC6B,TRIP12,USP7,WDFY3	15	APOPT1	EEF1A2,GNAO1,PRRT2,STX1B,STXBP1	5	KCNB1	CACNA1D,GRIN1,SLC6A1	3	DHX9	ADNP,CUL3,ILF2,INTS6,KDM5B,KMT5B,LEO1,NAA15,SRSF11	9
RERE	CHD2,DIP2C,KMT2A,MECP2,ANKRD11,ARID1B,CHD8,CIC,KMT2C,NLGN3,POGZ,SETD5,SMARCC2,SRCAP,TCF20	15	BCR	CACNA1H,GABRB3,KCNQ2,PCDH19,TBC1D24	5	KCNJ4	GRIN1,MBOAT7,SLC6A1	3	FYN	ASXL3,BCL11A,DSCAM,GRIP1,KDM5B,KMT5B,MYT1L,NLGN3,USP7	9
VAMP2	CACNB4,DNM1,GABRA1,GABRG2,GRIN2A,KCNMA1,KCNT1,LGI1,SCN1B,SLC25A22,STX1B,STXBP1,CACNA1D,GRIN1,RIMS1	15	CACNG2	EEF1A2,PRRT2,SCN2A,STX1B,STXBP1	5	KHDRBS1	HNRNPU,NEDD4L,RANBP17	3	HSPA4	CUL3,DDX3X,INTS6,NAA15,SPAST,TBL1XR1,TRIP12,USP15,USP7	9
ACVR1B	DIP2C,DYRK1A,ASXL3,BCL11A,CTNND2,GRIA1,GRIP1,IRF2BPL,KDM5B,KDM6A,MED13L,MYT1L,SMARCC2,TCF20	14	CTBP1	CACNA1H,DEPDC5,KCNQ2,KCTD7,TBC1D24	5	MAML1	FLNA,KMT2A,MECP2	3	JMY	ASXL3,CHD8,GIGYF2,KMT2C,MED13,MED13L,TCF20,UBN2,WDFY3	9
AP2A2	CHRNB2,DEPDC5,EEF1A2,GNAO1,KCNQ2,PRRT2,STXBP1,TBC1D24,BCKDK,CNTNAP2,NECAP1,SHANK2,TAOK2,WAC	14	CTNNB1	ALDH7A1,CACNA1H,CHD2,DEPDC5,KCTD7	5	MAP2K1	GRIN1,MBOAT7,SLC6A1	3	MECP2	ARID1B,BAZ2B,GIGYF2,PHF3,SETD5,SMARCC2,SRCAP,TNRC6B,UBN2	9
ARRB1	ARHGEF9,CDKL5,CHRNB2,EEF1A2,GABRB3,GNAO1,PRRT2,TBC1D24,NECAP1,ASXL3,CTNND2,MYT1L,NRXN1,SHANK2	14	EP300	CACNA1H,CHD2,DEPDC5,KCTD7,SPTAN1	5	MAPK14	DYRK1A,MECP2,PTEN	3	MEN1	ARID1B,CIC,KMT2C,NLGN3,POGZ,SETD5,SRCAP,TCF20,UBN2	9
ATXN1	CDKL5,GNAO1,GRIN2B,HCN1,KCNQ2,PRRT2,TBC1D24,ASH1L,CNTNAP2,SYNGAP1,ANKRD11,CIC,SHANK2,TAOK2	14	GGA3	CHRNB2,DEPDC5,GNAO1,SPTAN1,TBC1D24	5	MAPK3	GRIN1,MBOAT7,SLC6A1	3	NEDD9	ASXL3,BCL11A,DSCAM,GRIP1,IRF2BPL,KDM5B,MED13L,TBR1,TCF20	9
CARM1	CACNA1H,KCTD7,DIP2C,MECP2,TRIO,ARID1B,CHD8,IRF2BPL,NLGN3,POGZ,SETD5,SMARCC2,SRCAP,TCF20	14	HOMER1	CACNB4,CDKL5,GRIN2A,KCNB1,SCN2A	5	MAPK8IP3	GRIN1,MBOAT7,SLC6A1	3	NUP153	ADNP,BAZ2B,DDX3X,GRIA1,KDM5B,KDM6A,MED13,TBL1XR1,TRIP12	9
CNKSR2	ARHGEF9,CACNB4,CDKL5,GRIN2A,HCN1,KCNB1,KCNMA1,SCN2A,SCN8A,STX1B,STXBP1,CACNA1D,RIMS1,SHANK2	14	NF2	CHRNB2,DEPDC5,GNAO1,GRIN2B,TBC1D24	5	MARK4	SCN9A,SYNGAP1,TRIO	3	PPFIA1	ANKRD11,DSCAM,KMT2C,MED13L,MYT1L,NRXN1,UBN2,WAC,WDFY3	9
FYN	CACNA1H,KCTD7,RANBP17,SCN9A,TRIO,ASXL3,BCL11A,DSCAM,GRIP1,KDM5B,KMT5B,MYT1L,NLGN3,USP7	14	PITPNM3	HCN1,KCNMA1,LGI1,SLC25A22,STX1B	5	OCRL	CNTNAP2,NECAP1,PTEN	3	SETD1B	ARID1B,CHD8,CIC,KMT2C,MED13L,POGZ,SRCAP,TCF20,UBN2	9
IRS2	CDKL5,CHRNB2,KCNQ2,PCDH19,SPTAN1,TBC1D24,ASH1L,CNTNAP2,NECAP1,TRIO,ANK2,CTNND2,NRXN1,SHANK2	14	PPARGC1A	CACNB4,GABRA1,HCN1,SCN1A,SCN8A	5	OGT	DIP2C,DYRK1A,TRIO	3	SIAH1	BCL11A,CTNND2,GRIP1,KDM5B,KMT5B,MED13,MED13L,SPAST,TBR1	9
NCOA6	CACNA1H,CHD2,KMT2A,TRIO,ADNP,ARID1B,ASXL3,CHD8,DSCAM,KMT2C,MED13L,POGZ,SRCAP,TCF20	14	PPFIA2	CDKL5,GNAO1,GRIN2B,PCDH19,SPTAN1	5	PHF21A	KMT2A,MECP2,NEDD4L	3	SMURF2	ADNP,KDM5B,KMT5B,LEO1,SPAST,SRSF11,TNRC6B,UPF3B,USP15	9
SETD1B	CACNA1H,CHD2,DIP2C,KMT2A,TRIO,ARID1B,CHD8,CIC,KMT2C,MED13L,POGZ,SRCAP,TCF20,UBN2	14	PPP3R1	ARHGEF9,CACNB4,GABRA1,GABRG2,SCN2A	5	PIAS1	DYRK1A,MECP2,NEDD4L	3	SREK1	BAZ2B,CUL3,ERBIN,ILF2,LEO1,PHF3,SRSF11,TNRC6B,UPF3B	9
SHANK2	CDKL5,CHRNB2,GNAO1,GRIN2B,KCNQ2,PCDH19,SCN2A,TBC1D24,SYNGAP1,ANK2,ANKRD11,MYT1L,NRXN1,TAOK2	14	PTPN11	CACNB4,CDKL5,KCNMA1,SCN1A,TBC1D24	5	PRKACA	CACNA1D,GRIN1,MBOAT7	3	U2AF2	ERBIN,ILF2,IRF2BPL,LEO1,PHF3,SMARCC2,SRSF11,TNRC6B,UPF3B	9
SRF	CACNA1H,DEPDC5,KCNQ2,TBC1D24,DIP2C,MECP2,ARID1B,CIC,IRF2BPL,NLGN3,SMARCC2,SRCAP,UBN2,WDFY3	14	RASGRF1	DNM1,SCN1B,SLC25A22,STX1B,STXBP1	5	PRKCB	CACNA1D,GRIN1,MBOAT7	3	USP9X	ASXL3,DDX3X,GRIA1,MED13,MED13L,TBL1XR1,TRIP12,USP7,WDFY3	9
SUFU	KCTD7,DIP2C,DYRK1A,ADNP,ARID1B,CHD8,IRF2BPL,KDM5B,KDM6A,KMT5B,MED13,MED13L,POGZ,TCF20	14	SLC8A3	CHRNB2,GABRB3,GNAO1,PCDH19,SPTAN1	5	PRKCD	GRIN1,MBOAT7,SLC6A1	3	AFF4	GRIP1,KDM6A,KMT2C,KMT5B,MED13,MED13L,SPAST,UBN2	8
ATF2	DYRK1A,PTEN,CUL3,DDX3X,GRIA1,INTS6,KDM6A,MED13,SPAST,TBL1XR1,TRIP12,USP15,USP7	13	SPTBN1	CDKL5,CHRNB2,GNAO1,GRIN2B,KCNB1	5	PTPN11	ASH1L,CNTNAP2,FMR1	3	CHD8	ADNP,ARID1B,GIGYF2,KMT2C,MED13L,POGZ,SETD5,TCF20	8
CTBP1	CACNA1H,DEPDC5,KCNQ2,KCTD7,TBC1D24,MECP2,ARID1B,CHD8,CIC,SMARCC2,SRCAP,TBR1,TCF20	13	THRB	CACNB4,HCN1,KCNB1,SCN1A,SCN8A	5	RERE	DIP2C,KMT2A,MECP2	3	CREB1	DDX3X,INTS6,KDM5B,KDM6A,MED13,NAA15,SPAST,TRIP12	8
GABRB2	CACNB4,GABRA1,GABRG2,GRIN2A,HCN1,KCNB1,KCNMA1,SCN1A,SCN2A,SCN8A,CACNA1D,MET,RIMS1	13	ACTB	CACNA1H,KCTD7,PCDH19,SPTAN1	4	SETD1B	DIP2C,KMT2A,TRIO	3	HNRNPH1	CUL3,ILF2,KMT5B,LEO1,NAA15,PHF3,SRSF11,UPF3B	8
GSK3A	CHRNB2,DEPDC5,EEF1A2,GNAO1,KCNQ2,PRRT2,SPTAN1,GRIN1,MBOAT7,NECAP1,SYNGAP1,MYT1L,NLGN3	13	AKT1	CACNA1H,KCTD7,PCDH19,SPTAN1	4	SF3A2	HNRNPU,MECP2,RANBP17	3	ING1	ADNP,GRIP1,KDM5B,KDM6A,PHF3,POGZ,SMARCC2,TNRC6B	8
HTR2A	ARHGEF9,CACNB4,GABRA1,GABRG2,GRIN2A,HCN1,KCNB1,KCNMA1,SCN1A,SCN2A,SCN8A,CACNA1D,MET	13	ANKRD11	DEPDC5,GRIN2B,KCNQ2,TBC1D24	4	SHANK1	MBOAT7,SLC6A1,SYNGAP1	3	KANSL1	ARID1B,CHD8,GIGYF2,KMT2C,POGZ,SETD5,TCF20,UBN2	8
LPHN1	CHRNB2,GNAO1,GRIN2B,KCNQ2,PCDH19,TBC1D24,SYNGAP1,ANK2,ANKRD11,MYT1L,NRXN1,SHANK2,TAOK2	13	AP2M1	CHRNB2,EEF1A2,PRRT2,STXBP1	4	SNAP25	CACNA1D,GRIN1,SLC6A1	3	KMT2D	ANKRD11,ARID1B,CIC,KMT2C,POGZ,SETD5,SRCAP,UBN2	8
MAPK8	GABRB3,PTEN,ASXL3,DDX3X,GRIA1,GRIP1,INTS6,KDM5B,KMT5B,MED13,MYT1L,SPAST,USP15	13	APBB1	EEF1A2,PRRT2,STX1B,STXBP1	4	SNCA	CACNA1D,GRIN1,MBOAT7	3	MLLT3	GRIP1,KDM6A,KMT5B,LEO1,MED13,MED13L,SPAST,USP15	8
RARA	CHD2,FLNA,KMT2A,MECP2,NEDD4L,ARID1B,CHD8,CIC,KMT2C,MED13,POGZ,SETD5,SRCAP	13	APLP2	EEF1A2,PRRT2,STX1B,STXBP1	4	SOCS7	ASH1L,SCN9A,TRIO	3	PRRC2A	ANKRD11,ARID1B,CIC,KMT2C,NLGN3,SMARCC2,SRCAP,TAOK2	8
RBBP4	CHD2,NEDD4L,BAZ2B,CUL3,ERBIN,ILF2,KDM5B,KDM6A,KMT2C,NAA15,PHF3,SETD5,TNRC6B	13	ATP1A1	KCNT1,SCN1B,STX1B,STXBP1	4	SPEN	KMT2A,MECP2,TRIO	3	RARA	ARID1B,CHD8,CIC,KMT2C,MED13,POGZ,SETD5,SRCAP	8
RPS6KB1	PTEN,CUL3,DDX3X,GIGYF2,INTS6,KDM5B,KMT5B,MED13,SPAST,TRIP12,USP15,USP7,WDFY3	13	CACNB4	GABRA1,HCN1,SCN2A,SCN8A	4	SREK1	HNRNPU,NEDD4L,RANBP17	3	SNW1	CUL3,INTS6,KMT5B,LEO1,NAA15,PHF3,SRSF11,UPF3B	8
SF3A2	HNRNPU,MECP2,RANBP17,CUL3,ILF2,IRF2BPL,KMT5B,LEO1,NAA15,SMARCC2,SRSF11,TNRC6B,UPF3B	13	CLSTN1	EEF1A2,PRRT2,STX1B,STXBP1	4	STAM	CNTNAP2,FMR1,NECAP1	3	SRF	ARID1B,CIC,IRF2BPL,NLGN3,SMARCC2,SRCAP,UBN2,WDFY3	8
SHANK1	ARHGEF9,CACNB4,GRIN2A,HCN1,KCNB1,SCN2A,SLC25A22,MBOAT7,SLC6A1,SYNGAP1,MET,RIMS1,SHANK3	13	DMTN	DNM1,LGI1,SCN1B,SLC25A22	4	STX1A	CACNA1D,GRIN1,MBOAT7	3	WASF1	ASXL3,BCL11A,CTNND2,DSCAM,GRIA1,GRIP1,MYT1L,TBR1	8
SYN1	DNM1,GABRG2,KCNB1,KCNT1,LGI1,SCN1B,SLC25A22,STX1B,STXBP1,GRIN1,MBOAT7,SLC6A1,SHANK3	13	DUSP3	ARHGEF9,DNM1,HCN1,SLC25A22	4	STXBP1	CACNA1D,GRIN1,MBOAT7	3	ATN1	ANKRD11,CIC,CTNND2,NLGN3,SRCAP,TAOK2,WAC	7
UBE2I	HNRNPU,NEDD4L,ADNP,BCL11A,ILF2,INTS6,KDM5B,KDM6A,KMT5B,LEO1,NAA15,TBR1,TNRC6B	13	EPS15	ARHGEF9,GABRA1,GABRG2,KCNMA1	4	SYN1	GRIN1,MBOAT7,SLC6A1	3	BRPF1	ARID1B,CHD8,GIGYF2,KDM6A,POGZ,SRCAP,TCF20	7
UBQLN4	GABRB3,KCTD7,SPTAN1,ASH1L,CNTNAP2,DYRK1A,BCL11A,GRIP1,IRF2BPL,MYT1L,SMARCC2,SRSF11,TBR1	13	ERC2	CDKL5,GABRB3,GRIN2B,PCDH19	4	SYN2	GRIN1,MBOAT7,SLC6A1	3	CAND1	CUL3,DDX3X,INTS6,NAA15,SPAST,TRIP12,USP15	7
YWHAH	ARHGEF9,CHRNB2,DNM1,GABRA1,GABRG2,SCN1A,SCN2A,SCN8A,SLC25A22,STXBP1,GRIN1,MBOAT7,SYNGAP1	13	GIT1	CDKL5,GNAO1,GRIN2B,KCNQ2	4	TCF3	FLNA,KMT2A,MECP2	3	CCNT1	DDX3X,GRIP1,KDM6A,KMT5B,MED13,MED13L,SPAST	7
YWHAQ	DEPDC5,GABRB3,PCDH19,SPTAN1,NECAP1,PTEN,TRIO,BAZ2B,GRIP1,MYT1L,NRXN1,SPAST,USP15	13	GSK3B	CHD2,KCTD7,PCDH19,SPTAN1	4	U2AF2	DIP2C,HNRNPU,RANBP17	3	CSK	ASXL3,BCL11A,GRIP1,IRF2BPL,MED13L,NLGN3,TCF20	7
YWHAZ	GABRB3,PCDH19,SPTAN1,TBC1D24,CNTNAP2,NECAP1,PTEN,TRIO,ANK2,GRIA1,MYT1L,NRXN1,USP15	13	KCNH1	GRIN2A,HCN1,KCNMA1,SCN8A	4	UBQLN1	ASH1L,BCKDK,CNTNAP2	3	CTBP1	ARID1B,CHD8,CIC,SMARCC2,SRCAP,TBR1,TCF20	7
AXIN1	CACNA1H,KCTD7,DIP2C,DYRK1A,FMR1,RANBP17,TRIO,ASXL3,CHD8,GRIP1,IRF2BPL,LEO1	12	KCNJ4	DNM1,KCNT1,LGI1,SLC25A22	4	UBQLN4	ASH1L,CNTNAP2,DYRK1A	3	DLG3	ANK2,ANKRD11,CTNND2,MYT1L,NRXN1,SHANK2,TAOK2	7
BCR	CACNA1H,GABRB3,KCNQ2,PCDH19,TBC1D24,ASH1L,TRIO,CTNND2,DSCAM,MYT1L,NLGN3,TAOK2	12	KLC2	EEF1A2,KCNT1,PRRT2,STX1B	4	UBR5	KMT2A,NEDD4L,RANBP17	3	EFNA5	ASXL3,BCL11A,CTNND2,DSCAM,MED13L,MYT1L,TBR1	7
CAMK2A	DNM1,KCNB1,KCNMA1,KCNT1,LGI1,SCN1A,CACNA1D,GRIN1,MBOAT7,SLC6A1,MET,SHANK3	12	MAPK8IP1	EEF1A2,PRRT2,SLC25A22,STXBP1	4	UBTF	DIP2C,MECP2,TRIO	3	EHMT1	ADNP,ARID1B,CHD8,KDM5B,KMT5B,POGZ,TCF20	7
CREB1	DYRK1A,MECP2,NEDD4L,PTEN,DDX3X,INTS6,KDM5B,KDM6A,MED13,NAA15,SPAST,TRIP12	12	MAPK8IP2	EEF1A2,PRRT2,SLC25A22,STXBP1	4	USP7	ASH1L,DYRK1A,FMR1	3	EPHB1	ASXL3,BCL11A,DSCAM,GRIP1,IRF2BPL,MED13L,TBR1	7
CUL1	FMR1,PTEN,CUL3,DDX3X,INTS6,LEO1,NAA15,NCKAP1,TBL1XR1,TRIP12,USP15,USP7	12	MARK4	CHRNB2,GNAO1,PCDH19,SPTAN1	4	XIAP	FMR1,MECP2,PTEN	3	GMEB1	ADNP,CHD8,KDM5B,KMT5B,LEO1,POGZ,TCF20	7
DAB1	KCTD7,ASXL3,BCL11A,CTNND2,DSCAM,GRIA1,GRIP1,IRF2BPL,KDM5B,MED13L,SPAST,TBR1	12	NEFH	CACNB4,GABRG2,SCN1A,SCN1B	4	YWHAH	GRIN1,MBOAT7,SYNGAP1	3	HNRNPD	CUL3,ERBIN,ILF2,LEO1,NAA15,SRSF11,UPF3B	7
JMY	DIP2C,DYRK1A,KMT2A,ASXL3,CHD8,GIGYF2,KMT2C,MED13,MED13L,TCF20,UBN2,WDFY3	12	PAK3	CDKL5,GABRB3,GRIN2B,PCDH19	4	YWHAQ	NECAP1,PTEN,TRIO	3	HTT	ANK2,ANKRD11,GIGYF2,SHANK2,TAOK2,WAC,WDFY3	7
KCNA2	CACNB4,GABRA1,GABRG2,HCN1,KCNB1,KCNMA1,SCN1A,SCN2A,SCN8A,STX1B,CACNA1D,RIMS1	12	PIK3CD	CACNA1H,PCDH19,SPTAN1,TBC1D24	4	ZDHHC17	ASH1L,CNTNAP2,FMR1	3	KDM6A	ARID1B,CHD8,KMT2C,MED13L,POGZ,TCF20,UBN2	7
KCNMA1	ARHGEF9,CACNB4,GABRA1,GABRG2,GRIN2A,HCN1,KCNB1,SCN8A,CACNA1D,MET,RIMS1,SHANK3	12	PIK3R2	CACNA1H,KCTD7,PCDH19,SPTAN1	4	ZFYVE9	ASH1L,CNTNAP2,FMR1	3	NFKB1	BAZ2B,PHF3,SETD5,TNRC6B,UBN2,WAC,WDFY3	7
KMT2C	CHD2,KMT2A,ARID1B,ASXL3,CHD8,DSCAM,GIGYF2,MED13L,POGZ,SRCAP,TCF20,UBN2	12	PITPNM2	KCNMA1,KCNT1,LGI1,SLC25A22	4	ZMYND11	DIP2C,PTEN,TRIO	3	PIK3CA	DDX3X,GRIA1,MED13,NRXN1,SPAST,TRIP12,USP15	7
MAPK3	DNM1,GABRG2,KCNT1,LGI1,SCN1B,SLC25A22,STX1B,STXBP1,GRIN1,MBOAT7,SLC6A1,SHANK3	12	PPP3CA	CACNB4,GABRA1,GABRG2,SCN1A	4	ZRANB1	DIP2C,DYRK1A,TRIO	3	PTEN	DDX3X,GRIA1,INTS6,NCKAP1,SPAST,TBL1XR1,USP15	7
MECP2	CHD2,GRIN2B,KMT2A,ARID1B,BAZ2B,GIGYF2,PHF3,SETD5,SMARCC2,SRCAP,TNRC6B,UBN2	12	RCAN2	CACNB4,GABRA1,GABRG2,SCN1A	4	ACVR1B	DIP2C,DYRK1A	2	RBFOX2	ARID1B,ASXL3,GRIP1,KMT5B,SMARCC2,SPAST,TCF20	7
NF2	CHRNB2,DEPDC5,GNAO1,GRIN2B,TBC1D24,ASH1L,CACNA1D,ANK2,ANKRD11,SHANK2,TAOK2,WDFY3	12	RELA	CACNA1H,CHD2,GABRB3,KCTD7	4	AFF4	DYRK1A,MECP2	2	RFX1	ARID1B,BCL11A,DSCAM,IRF2BPL,POGZ,SRCAP,TBR1	7
PRKACA	CHRNB2,DNM1,EEF1A2,PRRT2,SCN1B,SLC25A22,STX1B,STXBP1,CACNA1D,GRIN1,MBOAT7,RIMS1	12	RGS4	GRIN2A,HCN1,KCNB1,SCN8A	4	AMER1	DIP2C,TRIO	2	SAFB	CHD8,GIGYF2,LEO1,PHF3,SMARCC2,SRSF11,UPF3B	7
PRKCG	ARHGEF9,DNM1,GABRG2,GRIN2A,KCNMA1,KCNT1,LGI1,SLC25A22,GRIN1,MBOAT7,RIMS1,SHANK3	12	SMAD2	ALG13,DEPDC5,KCTD7,SPTAN1	4	APP	GRIN1,MBOAT7	2	SFPQ	CUL3,KMT5B,LEO1,NAA15,PHF3,SRSF11,UPF3B	7
RPS6KA3	ARHGEF9,CACNB4,CDKL5,GABRG2,GRIN2A,HCN1,KCNB1,KCNMA1,SCN1A,SCN2A,SCN8A,MET	12	SRF	CACNA1H,DEPDC5,KCNQ2,TBC1D24	4	ARHGAP33	SCN9A,TRIO	2	SHB	ASXL3,BCL11A,GRIA1,GRIP1,IRF2BPL,MED13L,TBR1	7
SORBS2	CDKL5,GABRB3,GNAO1,GRIN2B,KCNQ2,PCDH19,SYNGAP1,CTNND2,DSCAM,GRIA1,NRXN1,SHANK2	12	VAMP1	GABRA1,KCNT1,SCN1A,SCN1B	4	ATF2	DYRK1A,PTEN	2	SKIL	DDX3X,INTS6,KDM6A,MED13,SPAST,TBL1XR1,TRIP12	7
SREK1	HNRNPU,NEDD4L,RANBP17,BAZ2B,CUL3,ERBIN,ILF2,LEO1,PHF3,SRSF11,TNRC6B,UPF3B	12	WASF1	CACNA1H,GABRB3,PCDH19,SPTAN1	4	ATXN7	KMT2A,MECP2	2	SUMO2	ADNP,ILF2,INTS6,KDM5B,KMT5B,LEO1,NAA15	7
SYP	DNM1,GABRA1,GABRG2,GRIN2A,KCNMA1,LGI1,SCN1B,SLC25A22,STX1B,STXBP1,GRIN1,RIMS1	12	YWHAQ	DEPDC5,GABRB3,PCDH19,SPTAN1	4	BAZ2A	KMT2A,MECP2	2	UBQLN4	BCL11A,GRIP1,IRF2BPL,MYT1L,SMARCC2,SRSF11,TBR1	7
U2AF2	DIP2C,HNRNPU,RANBP17,ERBIN,ILF2,IRF2BPL,LEO1,PHF3,SMARCC2,SRSF11,TNRC6B,UPF3B	12	YWHAZ	GABRB3,PCDH19,SPTAN1,TBC1D24	4	BCR	ASH1L,TRIO	2	USP22	ARID1B,CHD8,IRF2BPL,POGZ,SETD5,SMARCC2,TCF20	7
USP22	KCTD7,DIP2C,DYRK1A,KMT2A,MECP2,ARID1B,CHD8,IRF2BPL,POGZ,SETD5,SMARCC2,TCF20	12	APBA2	GNAO1,PRRT2,STX1B	3	CACNA1C	CACNA1D,SYNGAP1	2	WDR48	DDX3X,INTS6,KDM6A,KMT5B,LEO1,NAA15,PHF3	7
WASF1	CACNA1H,GABRB3,PCDH19,SPTAN1,ASXL3,BCL11A,CTNND2,DSCAM,GRIA1,GRIP1,MYT1L,TBR1	12	ARHGAP35	GABRB3,PCDH19,SPTAN1	3	CAMK2B	CACNA1D,SLC6A1	2	ABI2	CTNND2,DSCAM,MYT1L,NRXN1,TBL1XR1,USP7	6
AC002398.9	CACNA1H,TRIO,ARID1B,CHD8,CIC,KMT2C,POGZ,SETD5,SRCAP,TCF20,UBN2	11	BRSK2	DEPDC5,KCNQ2,PRRT2	3	CAMK2G	MBOAT7,SLC6A1	2	BAZ1B	ADNP,BAZ2B,GIGYF2,KDM5B,PHF3,SETD5	6
AFF4	CHD2,DYRK1A,MECP2,GRIP1,KDM6A,KMT2C,KMT5B,MED13,MED13L,SPAST,UBN2	11	CDC42	CACNA1H,GABRB3,PCDH19	3	CASP2	KMT2A,NEDD4L	2	CUL3	INTS6,KDM6A,NAA15,TBL1XR1,TRIP12,USP15	6
BAZ1B	CHD2,HNRNPU,KMT2A,MECP2,NEDD4L,ADNP,BAZ2B,GIGYF2,KDM5B,PHF3,SETD5	11	CDK14	GABRG2,SCN1A,SCN2A	3	CCNT1	DYRK1A,MECP2	2	CUL4A	CUL3,DDX3X,INTS6,SPAST,TRIP12,USP7	6
BRAF	GABRB3,ASH1L,CNTNAP2,FMR1,NECAP1,PTEN,NCKAP1,NRXN1,TBL1XR1,WAC,WDFY3	11	CHRM3	GRIN2A,KCNB1,SCN8A	3	CDK5	GRIN1,MBOAT7	2	DLG4	ANK2,MET,RIMS1,SHANK2,SHANK3,TAOK2	6
CSK	CACNA1H,KCTD7,DIP2C,TRIO,ASXL3,BCL11A,GRIP1,IRF2BPL,MED13L,NLGN3,TCF20	11	CLTC	CHRNB2,GABRB3,GNAO1	3	CDK5R2	GRIN1,MBOAT7	2	DLGAP4	ANK2,ANKRD11,CTNND2,NRXN1,SHANK2,TAOK2	6
GRIN1	ARHGEF9,DNM1,KCNMA1,KCNT1,LGI1,SCN1A,SLC25A22,CACNA1D,MBOAT7,SLC6A1,SHANK3	11	CRTC1	EEF1A2,KCNQ2,PRRT2	3	CEBPB	MBOAT7,SLC6A1	2	DROSHA	ARID1B,CHD8,GIGYF2,KMT5B,SMARCC2,TCF20	6
GTF2I	NEDD4L,ADNP,BAZ2B,CHD8,GIGYF2,INTS6,KDM5B,KMT5B,PHF3,TRIP12,USP7	11	DLG2	GRIN2B,KCNB1,SCN2A	3	CRMP1	SCN9A,TRIO	2	ERC1	CTNND2,DSCAM,GRIA1,KMT2C,MED13L,MYT1L	6
HNRNPU	NEDD4L,ADNP,CHD8,CUL3,ERBIN,IRF2BPL,LEO1,NAA15,PHF3,SRSF11,UPF3B	11	DLGAP3	GRIN2A,HCN1,LGI1	3	CSK	DIP2C,TRIO	2	GAREM1	ASXL3,BCL11A,CTNND2,DSCAM,MED13L,TBR1	6
HSPA4	FMR1,PTEN,CUL3,DDX3X,INTS6,NAA15,SPAST,TBL1XR1,TRIP12,USP15,USP7	11	DNAJC5	CHRNB2,PRRT2,STXBP1	3	CTCF	HNRNPU,NEDD4L	2	GTF2A1	DDX3X,GIGYF2,KDM6A,MED13,TBL1XR1,USP7	6
KMT2D	CHD2,DEPDC5,KMT2A,ANKRD11,ARID1B,CIC,KMT2C,POGZ,SETD5,SRCAP,UBN2	11	DPYSL2	KCTD7,PCDH19,SPTAN1	3	CUL1	FMR1,PTEN	2	ING2	CUL3,GRIA1,KDM5B,KMT5B,LEO1,PHF3	6
MAPK8IP3	ARHGEF9,DNM1,EEF1A2,KCNT1,PRRT2,SLC25A22,STX1B,STXBP1,GRIN1,MBOAT7,SLC6A1	11	GRIN2B	CDKL5,PCDH19,TBC1D24	3	DLGAP3	GRIN1,MBOAT7	2	LPHN1	ANK2,ANKRD11,MYT1L,NRXN1,SHANK2,TAOK2	6
MARK4	CHRNB2,GNAO1,PCDH19,SPTAN1,SCN9A,SYNGAP1,TRIO,ANK2,MYT1L,NLGN3,NRXN1	11	KCNV1	GRIN2A,KCNMA1,SCN2A	3	DMTN	GRIN1,MBOAT7	2	MLLT1	ARID1B,CIC,KMT2C,SETD5,SRCAP,UBN2	6
MEN1	CACNA1H,CHD2,ARID1B,CIC,KMT2C,NLGN3,POGZ,SETD5,SRCAP,TCF20,UBN2	11	KIAA1549L	CDKL5,GRIN2B,TBC1D24	3	DPYSL2	SCN9A,TRIO	2	MLLT4	BCL11A,CTNND2,DSCAM,KMT2C,MED13L,TBR1	6
NUMBL	CDKL5,CHRNB2,EEF1A2,GNAO1,KCNQ2,PRRT2,TBC1D24,CNTNAP2,SYNGAP1,SHANK2,TAOK2	11	L1CAM	CACNA1H,PCDH19,SPTAN1	3	DPYSL5	SCN9A,TRIO	2	PTPRD	ANK2,DSCAM,KMT2C,MYT1L,NRXN1,WDFY3	6
NUP153	DYRK1A,NEDD4L,ADNP,BAZ2B,DDX3X,GRIA1,KDM5B,KDM6A,MED13,TBL1XR1,TRIP12	11	MDM2	CACNA1H,CHD2,KCTD7	3	DUSP3	GRIN1,MBOAT7	2	SF3B1	INTS6,KDM6A,LEO1,NAA15,SRSF11,UPF3B	6
PAK2	NEDD4L,ADNP,ASXL3,BCL11A,GRIP1,KDM5B,KMT5B,MED13,MED13L,NLGN3,SPAST	11	MEF2C	GABRB3,PCDH19,SPTAN1	3	ELAVL1	HNRNPU,MECP2	2	SP3	ILF2,KDM6A,MED13,NAA15,PHF3,SPAST	6
PPFIA1	GABRB3,ASH1L,ANKRD11,DSCAM,KMT2C,MED13L,MYT1L,NRXN1,UBN2,WAC,WDFY3	11	NCOR2	HCN1,KCNT1,SCN8A	3	GTF2A1	DYRK1A,PTEN	2	SRSF1	CUL3,ILF2,NAA15,PHF3,SRSF11,UPF3B	6
SKIL	DYRK1A,MECP2,NEDD4L,PTEN,DDX3X,INTS6,KDM6A,MED13,SPAST,TBL1XR1,TRIP12	11	NLGN2	GNAO1,GRIN2B,PCDH19	3	HSPA4	FMR1,PTEN	2	SUMO1	ADNP,INTS6,KDM5B,KMT5B,LEO1,NAA15	6
SMAD3	CACNB4,DNM1,GABRG2,GRIN2A,HCN1,KCNB1,SCN8A,MBOAT7,SLC6A1,MET,SHANK3	11	NPLOC4	ALG13,CHRNB2,DEPDC5	3	HSPA9	CNTNAP2,FMR1	2	TNIK	ASXL3,BCL11A,CTNND2,DSCAM,MED13L,TBR1	6
SPTBN1	CDKL5,CHRNB2,GNAO1,GRIN2B,KCNB1,CACNA1D,SYNGAP1,ANK2,ANKRD11,SHANK2,TAOK2	11	NRXN1	GNAO1,GRIN2B,PCDH19	3	IKBKB	ASH1L,FLNA	2	TOP2B	ADNP,KDM5B,KMT5B,LEO1,NAA15,PHF3	6
SYT1	ARHGEF9,CACNB4,GABRA1,GABRG2,GRIN2A,HCN1,KCNMA1,SCN1A,SCN2A,SCN8A,MET	11	PAFAH1B1	GABRB3,PCDH19,SPTAN1	3	IKZF4	DIP2C,TRIO	2	TRIM28	ADNP,IRF2BPL,KDM5B,KDM6A,KMT5B,MED13	6
UBE3A	PTEN,CUL3,DDX3X,INTS6,MED13,NAA15,SPAST,TBL1XR1,TRIP12,USP15,USP7	11	PEBP1	DNM1,KCNT1,SLC25A22	3	ING1	MECP2,NEDD4L	2	UBR5	ADNP,CHD8,DDX3X,PHF3,POGZ,USP7	6
USP9X	SPTAN1,DYRK1A,ASXL3,DDX3X,GRIA1,MED13,MED13L,TBL1XR1,TRIP12,USP7,WDFY3	11	PLCB1	GRIN2A,KCNB1,SCN8A	3	ITPKA	MBOAT7,SLC6A1	2	YWHAQ	BAZ2B,GRIP1,MYT1L,NRXN1,SPAST,USP15	6
ZMYND11	ALG13,SPTAN1,DIP2C,PTEN,TRIO,DDX3X,GIGYF2,GRIA1,NRXN1,USP7,WDFY3	11	PPARD	DNM1,KCNT1,SLC25A22	3	KIAA1549L	ASH1L,CNTNAP2	2	ZMYND11	DDX3X,GIGYF2,GRIA1,NRXN1,USP7,WDFY3	6
ACTB	CACNA1H,KCTD7,PCDH19,SPTAN1,BCKDK,CTNND2,GRIP1,IRF2BPL,KDM5B,NLGN3	10	RABGEF1	ALG13,DEPDC5,GABRB3	3	L1CAM	DIP2C,TRIO	2	ACTB	CTNND2,GRIP1,IRF2BPL,KDM5B,NLGN3	5
ANKRD11	DEPDC5,GRIN2B,KCNQ2,TBC1D24,ASH1L,CIC,DSCAM,KMT2C,SRCAP,WDFY3	10	RALGPS1	KCTD7,PCDH19,SPTAN1	3	MAML3	KMT2A,MECP2	2	ANKRD11	CIC,DSCAM,KMT2C,SRCAP,WDFY3	5
AP2B1	GABRB3,TBC1D24,CNTNAP2,DIP2C,DYRK1A,NECAP1,MYT1L,NLGN3,NRXN1,USP7	10	REPS2	GABRA1,GABRG2,KCNMA1	3	MAP3K2	CNTNAP2,PTEN	2	ARID4B	BAZ2B,DDX3X,GIGYF2,KMT5B,PHF3	5
CCNT1	CHD2,DYRK1A,MECP2,DDX3X,GRIP1,KDM6A,KMT5B,MED13,MED13L,SPAST	10	SH3GL2	SCN1B,STX1B,STXBP1	3	MAPK1	MBOAT7,SLC6A1	2	ARRB1	ASXL3,CTNND2,MYT1L,NRXN1,SHANK2	5
DHX9	HNRNPU,ADNP,CUL3,ILF2,INTS6,KDM5B,KMT5B,LEO1,NAA15,SRSF11	10	SNPH	DNM1,SCN1B,SLC25A22	3	MAPK8IP1	GRIN1,MBOAT7	2	ATXN7	BAZ2B,KMT2C,POGZ,SETD5,UBN2	5
GABRG2	CACNB4,GABRA1,GRIN2A,HCN1,KCNMA1,SCN1A,SCN8A,STX1B,CACNA1D,MET	10	SPEN	CACNA1H,CHD2,DEPDC5	3	MAX	DIP2C,TRIO	2	AXIN1	ASXL3,CHD8,GRIP1,IRF2BPL,LEO1	5
ING1	MECP2,NEDD4L,ADNP,GRIP1,KDM5B,KDM6A,PHF3,POGZ,SMARCC2,TNRC6B	10	TNPO2	CACNA1H,SPTAN1,TBC1D24	3	MNT	DIP2C,TRIO	2	BCR	CTNND2,DSCAM,MYT1L,NLGN3,TAOK2	5
KANSL1	CHD2,KMT2A,ARID1B,CHD8,GIGYF2,KMT2C,POGZ,SETD5,TCF20,UBN2	10	UBQLN4	GABRB3,KCTD7,SPTAN1	3	MTOR	ASH1L,CNTNAP2	2	BMI1	DDX3X,INTS6,KMT2C,UBN2,USP15	5
KCNA1	CACNB4,GABRA1,HCN1,KCNMA1,SCN1A,SCN2A,SCN8A,STX1B,CACNA1D,RIMS1	10	ULK1	GNAO1,KCNQ2,TBC1D24	3	NCKAP1	CNTNAP2,NECAP1	2	BPTF	BAZ2B,CHD8,GIGYF2,KMT2C,SETD5	5
MAPT	PCDH19,SPTAN1,DIP2C,NECAP1,SCN9A,TRIO,ANK2,MYT1L,NLGN3,NRXN1	10	VPS18	CHRNB2,DEPDC5,TBC1D24	3	NCOA6	KMT2A,TRIO	2	BRAF	NCKAP1,NRXN1,TBL1XR1,WAC,WDFY3	5
NEDD9	NEDD4L,ASXL3,BCL11A,DSCAM,GRIP1,IRF2BPL,KDM5B,MED13L,TBR1,TCF20	10	ZDHHC17	ARHGEF9,SCN2A,SCN8A	3	NF2	ASH1L,CACNA1D	2	CASP2	ADNP,BAZ2B,CHD8,KDM6A,POGZ	5
PIK3CA	GABRB3,PCDH19,PTEN,DDX3X,GRIA1,MED13,NRXN1,SPAST,TRIP12,USP15	10	ABI2	GABRB3,PCDH19	2	NRXN1	SCN9A,SYNGAP1	2	CDKN1B	CUL3,INTS6,TBL1XR1,TRIP12,USP15	5
PPFIA2	CDKL5,GNAO1,GRIN2B,PCDH19,SPTAN1,SYNGAP1,ANK2,MYT1L,NRXN1,SHANK2	10	ACTN4	DNM1,KCNT1	2	NSD1	KMT2A,MECP2	2	CSNK1A1	DDX3X,ERBIN,INTS6,SPAST,USP15	5
PRKCD	DNM1,GABRG2,GRIN2A,KCNT1,LGI1,SLC25A22,GRIN1,MBOAT7,SLC6A1,SHANK3	10	AMER1	CACNA1H,KCTD7	2	NUFIP2	ASH1L,CNTNAP2	2	CTNND2	BCL11A,DSCAM,MYT1L,NLGN3,TBR1	5
PRRC2A	KMT2A,MECP2,ANKRD11,ARID1B,CIC,KMT2C,NLGN3,SMARCC2,SRCAP,TAOK2	10	ANK2	PCDH19,SPTAN1	2	NUMBL	CNTNAP2,SYNGAP1	2	DAXX	BAZ2B,INTS6,IRF2BPL,NAA15,TNRC6B	5
RABGEF1	ALG13,DEPDC5,GABRB3,CNTNAP2,DYRK1A,FMR1,NECAP1,NCKAP1,NRXN1,USP15	10	AP2B1	GABRB3,TBC1D24	2	NUP153	DYRK1A,NEDD4L	2	DGCR8	ARID1B,CHD8,GIGYF2,KMT5B,SMARCC2	5
RBFOX2	KCTD7,DIP2C,MECP2,ARID1B,ASXL3,GRIP1,KMT5B,SMARCC2,SPAST,TCF20	10	AP3B2	CHRNB2,GNAO1	2	PAFAH1B1	CNTNAP2,NECAP1	2	EIF3A	GIGYF2,INTS6,KDM5B,LEO1,PHF3	5
SIAH1	SCN9A,BCL11A,CTNND2,GRIP1,KDM5B,KMT5B,MED13,MED13L,SPAST,TBR1	10	ARHGAP33	CACNA1H,KCTD7	2	PIK3R2	SCN9A,TRIO	2	EIF4B	BCL11A,INTS6,KDM5B,KMT5B,SPAST	5
SMURF2	RANBP17,ADNP,KDM5B,KMT5B,LEO1,SPAST,SRSF11,TNRC6B,UPF3B,USP15	10	AXIN1	CACNA1H,KCTD7	2	PITPNM2	CACNA1D,GRIN1	2	EPHB2	ASXL3,BCL11A,IRF2BPL,MED13L,NLGN3	5
SNW1	HNRNPU,NEDD4L,CUL3,INTS6,KMT5B,LEO1,NAA15,PHF3,SRSF11,UPF3B	10	BAI2	GRIN2B,KCNQ2	2	PITPNM3	CACNA1D,SLC6A1	2	FAF1	CUL3,DDX3X,INTS6,TBL1XR1,TRIP12	5
SYNGAP1	CDKL5,GNAO1,GRIN2B,KCNQ2,PCDH19,TBC1D24,ANK2,NRXN1,SHANK2,TAOK2	10	BEGAIN	PRRT2,SLC25A22	2	PJA2	CNTNAP2,NECAP1	2	FBXW11	NCKAP1,TBL1XR1,TRIP12,WAC,WDFY3	5
TRIM28	CACNA1H,KCTD7,NEDD4L,RANBP17,ADNP,IRF2BPL,KDM5B,KDM6A,KMT5B,MED13	10	CAMKK1	DNM1,GABRG2	2	PML	MECP2,NEDD4L	2	GNAI1	CTNND2,DSCAM,GRIA1,MYT1L,TBR1	5
ABI2	GABRB3,PCDH19,CNTNAP2,CTNND2,DSCAM,MYT1L,NRXN1,TBL1XR1,USP7	9	CARM1	CACNA1H,KCTD7	2	PPARD	MBOAT7,SLC6A1	2	IKBKB	KMT2C,SETD5,SRCAP,UBN2,WDFY3	5
AR	CACNB4,GABRG2,GRIN2A,HCN1,KCNB1,SCN1A,SCN8A,FLNA,MET	9	CBFA2T2	CACNA1H,CHD2	2	PPM1A	CNTNAP2,FMR1	2	LARP1	ANK2,ANKRD11,NRXN1,SHANK2,WDFY3	5
CAMK2G	DNM1,GABRG2,KCNB1,KCNT1,SCN1B,STXBP1,MBOAT7,SLC6A1,MET	9	CDK5	LGI1,SLC25A22	2	PPP1R10	DIP2C,TRIO	2	MAML1	BAZ2B,POGZ,SETD5,SRCAP,UBN2	5
CHD8	CHD2,ADNP,ARID1B,GIGYF2,KMT2C,MED13L,POGZ,SETD5,TCF20	9	CDK9	CHD2,DEPDC5	2	PPP2R1A	ASH1L,NECAP1	2	MAP3K3	KMT2C,MED13L,MYT1L,POGZ,SRCAP	5
DLGAP1	ARHGEF9,CDKL5,GRIN2A,GRIN2B,HCN1,KCNB1,SCN2A,SYNGAP1,RIMS1	9	CEBPB	DNM1,LGI1	2	PRKAR1A	CNTNAP2,NECAP1	2	NCBP1	CUL3,DDX3X,KMT5B,MED13,NAA15	5
EHMT1	CACNA1H,KCTD7,ADNP,ARID1B,CHD8,KDM5B,KMT5B,POGZ,TCF20	9	CLINT1	CHRNB2,GABRB3	2	PRKCG	GRIN1,MBOAT7	2	NF2	ANK2,ANKRD11,SHANK2,TAOK2,WDFY3	5
HNRNPH1	HNRNPU,CUL3,ILF2,KMT5B,LEO1,NAA15,PHF3,SRSF11,UPF3B	9	COPA	ALG13,DEPDC5	2	PRRC2A	KMT2A,MECP2	2	NSD1	ARID1B,CHD8,KMT2C,POGZ,SETD5	5
IKBKB	CHD2,DEPDC5,ASH1L,FLNA,KMT2C,SETD5,SRCAP,UBN2,WDFY3	9	COPG1	ALG13,DEPDC5	2	RAB6A	CNTNAP2,NECAP1	2	OGT	CHD8,KMT2C,POGZ,SETD5,UBN2	5
L1CAM	CACNA1H,PCDH19,SPTAN1,DIP2C,TRIO,ARID1B,CTNND2,MYT1L,NRXN1	9	CPEB1	DNM1,LGI1	2	RALGPS1	SCN9A,TRIO	2	RAP2A	BCL11A,CTNND2,DSCAM,MED13L,TBR1	5
MAML1	CHD2,FLNA,KMT2A,MECP2,BAZ2B,POGZ,SETD5,SRCAP,UBN2	9	CPLX2	STX1B,STXBP1	2	RANBP2	ASH1L,FMR1	2	RASA1	GRIA1,SMARCC2,TRIP12,USP7,WAC	5
NFKB1	CHD2,FLNA,BAZ2B,PHF3,SETD5,TNRC6B,UBN2,WAC,WDFY3	9	CRK	CACNA1H,KCTD7	2	RASA1	ASH1L,FMR1	2	RBM10	LEO1,SMARCC2,SRCAP,SRSF11,UPF3B	5
OGT	SPTAN1,DIP2C,DYRK1A,TRIO,CHD8,KMT2C,POGZ,SETD5,UBN2	9	CSK	CACNA1H,KCTD7	2	RASGRF1	CACNA1D,GRIN1	2	RBMX	CUL3,ILF2,NAA15,SRSF11,UPF3B	5
PAFAH1B1	GABRB3,PCDH19,SPTAN1,CNTNAP2,NECAP1,ANK2,ASXL3,GRIA1,NRXN1	9	CSNK1E	CACNA1H,KCTD7	2	RBBP5	KMT2A,PTEN	2	SF3A1	ARID1B,GIGYF2,LEO1,SMARCC2,USP7	5
PIK3CD	CACNA1H,PCDH19,SPTAN1,TBC1D24,TRIO,CTNND2,DSCAM,MYT1L,NLGN3	9	CTNND2	PCDH19,SPTAN1	2	RBFOX2	DIP2C,MECP2	2	SHANK2	ANK2,ANKRD11,MYT1L,NRXN1,TAOK2	5
PITPNM3	HCN1,KCNMA1,LGI1,SLC25A22,STX1B,CACNA1D,SLC6A1,RIMS1,SHANK3	9	DLGAP2	GRIN2A,KCNB1	2	RBM14	KMT2A,MECP2	2	SKI	CIC,KMT2C,SRCAP,UBN2,WDFY3	5
PTPRD	PCDH19,SPTAN1,ASH1L,ANK2,DSCAM,KMT2C,MYT1L,NRXN1,WDFY3	9	DNAJC6	CHRNB2,GNAO1	2	RBM39	HNRNPU,RANBP17	2	SMARCB1	ADNP,GRIP1,IRF2BPL,KDM5B,PHF3	5
RALGPS1	KCTD7,PCDH19,SPTAN1,SCN9A,TRIO,ASXL3,GRIA1,MYT1L,NRXN1	9	DVL1	EEF1A2,PRRT2	2	REL	ASH1L,KMT2A	2	SOCS6	BCL11A,GRIA1,MED13L,SPAST,TBR1	5
SFPQ	HNRNPU,NEDD4L,CUL3,KMT5B,LEO1,NAA15,PHF3,SRSF11,UPF3B	9	DVL3	CACNA1H,KCTD7	2	SERTAD2	KMT2A,MECP2	2	SORBS2	CTNND2,DSCAM,GRIA1,NRXN1,SHANK2	5
SHB	CACNA1H,KCTD7,ASXL3,BCL11A,GRIA1,GRIP1,IRF2BPL,MED13L,TBR1	9	DYRK1A	GABRB3,PCDH19	2	SF3A1	DIP2C,MECP2	2	SREBF2	ARID1B,IRF2BPL,POGZ,SMARCC2,SRCAP	5
SLC8A3	CHRNB2,GABRB3,GNAO1,PCDH19,SPTAN1,NECAP1,ANK2,MYT1L,NRXN1	9	EHMT1	CACNA1H,KCTD7	2	SFPQ	HNRNPU,NEDD4L	2	SRSF4	LEO1,NAA15,SRSF11,TNRC6B,UPF3B	5
SOCS7	SPTAN1,TBC1D24,ASH1L,SCN9A,TRIO,CTNND2,DSCAM,GRIA1,NRXN1	9	ELK1	KCNQ2,PRRT2	2	SKI	DIP2C,MECP2	2	STAU1	ADNP,CHD8,GRIP1,SMARCC2,USP7	5
SREBF2	DEPDC5,KCTD7,DIP2C,DYRK1A,ARID1B,IRF2BPL,POGZ,SMARCC2,SRCAP	9	EPB41L3	ARHGEF9,CHRNB2	2	SMAD3	MBOAT7,SLC6A1	2	TRIM24	ADNP,IRF2BPL,KDM5B,KDM6A,MED13	5
SV2B	CACNB4,GABRA1,GABRG2,GRIN2A,HCN1,KCNMA1,SCN1A,SCN8A,MET	9	EPHB2	CACNA1H,KCTD7	2	SMARCC1	HNRNPU,NEDD4L	2	TRIM33	ADNP,KDM5B,KDM6A,MED13,SPAST	5
SYN2	DNM1,GABRG2,SCN1B,SLC25A22,STX1B,STXBP1,GRIN1,MBOAT7,SLC6A1	9	EPN1	EEF1A2,KCNQ2	2	SMARCC2	MECP2,NEDD4L	2	USF1	ARID1B,CHD8,GIGYF2,KMT2C,TCF20	5
UBR5	KMT2A,NEDD4L,RANBP17,ADNP,CHD8,DDX3X,PHF3,POGZ,USP7	9	ESR1	CACNB4,KCNB1	2	SNPH	GRIN1,MBOAT7	2	XRCC5	CUL3,ILF2,KMT5B,LEO1,NAA15	5
APP	CHRNB2,EEF1A2,GNAO1,PRRT2,STX1B,STXBP1,GRIN1,MBOAT7	8	FYN	CACNA1H,KCTD7	2	SNW1	HNRNPU,NEDD4L	2	YWHAZ	ANK2,GRIA1,MYT1L,NRXN1,USP15	5
ARNT	CHD2,FLNA,KMT2A,MECP2,BAZ2B,SETD5,TNRC6B,UBN2	8	GNAQ	GABRB3,PCDH19	2	SOX9	FLNA,KMT2A	2	AGO2	ASXL3,GRIP1,MED13,MED13L	4
ATXN7	CHD2,KMT2A,MECP2,BAZ2B,KMT2C,POGZ,SETD5,UBN2	8	GRM5	CDKL5,GABRB3	2	SPTBN1	CACNA1D,SYNGAP1	2	AP2B1	MYT1L,NLGN3,NRXN1,USP7	4
BRPF1	DIP2C,ARID1B,CHD8,GIGYF2,KDM6A,POGZ,SRCAP,TCF20	8	HCFC1	CACNA1H,CHD2	2	SREBF2	DIP2C,DYRK1A	2	ARNT	BAZ2B,SETD5,TNRC6B,UBN2	4
CAND1	PTEN,CUL3,DDX3X,INTS6,NAA15,SPAST,TRIP12,USP15	8	IKBKB	CHD2,DEPDC5	2	SRF	DIP2C,MECP2	2	ATXN1	ANKRD11,CIC,SHANK2,TAOK2	4
CASP2	CHD2,KMT2A,NEDD4L,ADNP,BAZ2B,CHD8,KDM6A,POGZ	8	ITPKA	DNM1,LGI1	2	SRSF4	HNRNPU,RANBP17	2	CALM1	ANK2,MET,NCKAP1,SHANK2	4
CLINT1	CHRNB2,GABRB3,CNTNAP2,DYRK1A,NECAP1,DDX3X,NCKAP1,TRIP12	8	KIF1B	PCDH19,TBC1D24	2	STAU1	FMR1,SCN9A	2	CBX5	BAZ2B,KMT5B,PHF3,TNRC6B	4
CLTC	CHRNB2,GABRB3,GNAO1,CNTNAP2,FMR1,NECAP1,NCKAP1,WAC	8	KMT2D	CHD2,DEPDC5	2	STRIP1	DIP2C,TRIO	2	CDC27	INTS6,NCKAP1,TBL1XR1,TRIP12	4
DAXX	FMR1,HNRNPU,NEDD4L,BAZ2B,INTS6,IRF2BPL,NAA15,TNRC6B	8	LRRC7	PCDH19,SPTAN1	2	SUFU	DIP2C,DYRK1A	2	CDC5L	CUL3,LEO1,NAA15,PHF3	4
DPYSL2	KCTD7,PCDH19,SPTAN1,SCN9A,TRIO,CTNND2,GRIP1,MYT1L	8	MAP2	GABRB3,PCDH19	2	TAB3	DIP2C,TRIO	2	CEP170	ASXL3,BCL11A,GRIP1,MED13L	4
EFNA5	SPTAN1,ASXL3,BCL11A,CTNND2,DSCAM,MED13L,MYT1L,TBR1	8	MAP2K4	ARHGEF9,CDKL5	2	TAF4	KMT2A,MECP2	2	DCP1A	KDM6A,MED13,SRSF11,TBL1XR1	4
EPHB1	CACNA1H,ASXL3,BCL11A,DSCAM,GRIP1,IRF2BPL,MED13L,TBR1	8	MAP3K12	EEF1A2,PRRT2	2	TFE3	MBOAT7,SLC6A1	2	DCUN1D1	INTS6,NCKAP1,TRIP12,USP15	4
ERC2	CDKL5,GABRB3,GRIN2B,PCDH19,SYNGAP1,ANK2,NRXN1,SHANK2	8	MAP3K3	DEPDC5,SPTAN1	2	THRAP3	HNRNPU,NEDD4L	2	DDX42	GIGYF2,LEO1,SMARCC2,USP7	4
GGA3	CHRNB2,DEPDC5,GNAO1,SPTAN1,TBC1D24,BCKDK,TAOK2,WAC	8	MAP3K5	DNM1,GABRA1	2	TOPBP1	NEDD4L,RANBP17	2	DOT1L	KMT2C,SETD5,SRCAP,UBN2	4
GIT1	CDKL5,GNAO1,GRIN2B,KCNQ2,SYNGAP1,ANK2,ANKRD11,SHANK2	8	MAPT	PCDH19,SPTAN1	2	TRA2B	HNRNPU,RANBP17	2	FOXG1	BCL11A,IRF2BPL,MED13L,TBR1	4
GTF2A1	DYRK1A,PTEN,DDX3X,GIGYF2,KDM6A,MED13,TBL1XR1,USP7	8	MARK1	PCDH19,SPTAN1	2	TRIM28	NEDD4L,RANBP17	2	GABPA	KDM6A,MED13,NAA15,SPAST	4
HNRNPD	HNRNPU,CUL3,ERBIN,ILF2,LEO1,NAA15,SRSF11,UPF3B	8	MECP2	CHD2,GRIN2B	2	TRIM33	DYRK1A,NEDD4L	2	GNAO1	ANK2,CTNND2,MYT1L,SHANK2	4
KCNJ4	DNM1,KCNT1,LGI1,SLC25A22,GRIN1,MBOAT7,SLC6A1,SHANK3	8	MED15	DEPDC5,KCNQ2	2	TRIM9	CACNA1D,SLC6A1	2	HNRNPA2B1	LEO1,NAA15,SRSF11,UPF3B	4
KDM6A	KMT2A,ARID1B,CHD8,KMT2C,MED13L,POGZ,TCF20,UBN2	8	MEN1	CACNA1H,CHD2	2	TSC1	ASH1L,TRIO	2	HP1BP3	ADNP,KDM5B,KMT5B,LEO1	4
MAP3K3	DEPDC5,SPTAN1,TRIO,KMT2C,MED13L,MYT1L,POGZ,SRCAP	8	MTSS1	KCTD7,PCDH19	2	TUBB	SCN9A,TRIO	2	ID2	ASXL3,BCL11A,DSCAM,TBR1	4
MLLT1	CHD2,MECP2,ARID1B,CIC,KMT2C,SETD5,SRCAP,UBN2	8	MYC	CACNA1H,KCTD7	2	UBE2I	HNRNPU,NEDD4L	2	IRS2	ANK2,CTNND2,NRXN1,SHANK2	4
MLLT3	GRIP1,KDM6A,KMT5B,LEO1,MED13,MED13L,SPAST,USP15	8	NCOA3	CHD2,KCTD7	2	UBQLN2	CNTNAP2,DYRK1A	2	KDM1A	ADNP,ILF2,KDM5B,SPAST	4
NRXN1	GNAO1,GRIN2B,PCDH19,SCN9A,SYNGAP1,ANK2,NLGN3,SHANK2	8	NCOA6	CACNA1H,CHD2	2	UCHL5	FMR1,PTEN	2	L1CAM	ARID1B,CTNND2,MYT1L,NRXN1	4
NSD1	CHD2,KMT2A,MECP2,ARID1B,CHD8,KMT2C,POGZ,SETD5	8	NLGN3	GNAO1,PCDH19	2	VAMP2	CACNA1D,GRIN1	2	MAPT	ANK2,MYT1L,NLGN3,NRXN1	4
PML	CACNA1H,KCTD7,MECP2,NEDD4L,GRIP1,IRF2BPL,KDM6A,TBR1	8	NOS1AP	STX1B,STXBP1	2	VHL	PTEN,TRIO	2	MARK4	ANK2,MYT1L,NLGN3,NRXN1	4
PTEN	NECAP1,DDX3X,GRIA1,INTS6,NCKAP1,SPAST,TBL1XR1,USP15	8	NRGN	GRIN2A,LGI1	2	WDR44	PTEN,SCN9A	2	MEGF8	ANKRD11,CIC,NLGN3,TAOK2	4
PTPN11	CACNB4,CDKL5,KCNMA1,SCN1A,TBC1D24,ASH1L,CNTNAP2,FMR1	8	OTUD5	ARHGEF9,EEF1A2	2	WDR5	KMT2A,MECP2	2	MFAP1	CUL3,LEO1,SRSF11,UPF3B	4
RASA1	ALG13,ASH1L,FMR1,GRIA1,SMARCC2,TRIP12,USP7,WAC	8	PACS1	PCDH19,SPTAN1	2	WDR82	DIP2C,TRIO	2	NRAS	DDX3X,KDM5B,SPAST,USP15	4
RASGRF1	DNM1,SCN1B,SLC25A22,STX1B,STXBP1,CACNA1D,GRIN1,RIMS1	8	PIK3CA	GABRB3,PCDH19	2	ABHD16A	BCKDK	1	PAFAH1B1	ANK2,ASXL3,GRIA1,NRXN1	4
RFX1	CACNA1H,ARID1B,BCL11A,DSCAM,IRF2BPL,POGZ,SRCAP,TBR1	8	PML	CACNA1H,KCTD7	2	ABI1	NECAP1	1	PAXIP1	BAZ2B,POGZ,SETD5,UBN2	4
SAFB	HNRNPU,CHD8,GIGYF2,LEO1,PHF3,SMARCC2,SRSF11,UPF3B	8	PPM1F	KCNQ2,TBC1D24	2	ABI2	CNTNAP2	1	PIK3CD	CTNND2,DSCAM,MYT1L,NLGN3	4
SKI	TBC1D24,DIP2C,MECP2,CIC,KMT2C,SRCAP,UBN2,WDFY3	8	PPP2R1A	KCTD7,SPTAN1	2	AC002398.9	TRIO	1	PML	GRIP1,IRF2BPL,KDM6A,TBR1	4
STAU1	KCTD7,FMR1,SCN9A,ADNP,CHD8,GRIP1,SMARCC2,USP7	8	PPP6R2	KCNQ2,PRRT2	2	ACTB	BCKDK	1	PPFIA2	ANK2,MYT1L,NRXN1,SHANK2	4
SUMO2	NEDD4L,ADNP,ILF2,INTS6,KDM5B,KMT5B,LEO1,NAA15	8	PRKAR1A	CHRNB2,GABRB3	2	ACTN4	SLC6A1	1	PPP6C	NCKAP1,TBL1XR1,WAC,WDFY3	4
UBQLN1	ALG13,GABRB3,ASH1L,BCKDK,CNTNAP2,NCKAP1,TBL1XR1,TRIP12	8	PRKCE	CDKL5,GABRB3	2	ADD2	TRIO	1	PRPF3	LEO1,SRSF11,TNRC6B,UPF3B	4
USF1	CACNA1H,CHD2,KMT2A,ARID1B,CHD8,GIGYF2,KMT2C,TCF20	8	PRNP	STX1B,STXBP1	2	ADRM1	BCKDK	1	PTBP2	ILF2,KDM5B,NAA15,SPAST	4
ZDHHC17	ARHGEF9,SCN2A,SCN8A,ASH1L,CNTNAP2,FMR1,WAC,WDFY3	8	PTPRD	PCDH19,SPTAN1	2	AGO2	MECP2	1	RAD23B	CUL3,INTS6,TRIP12,USP7	4
ATN1	ANKRD11,CIC,CTNND2,NLGN3,SRCAP,TAOK2,WAC	7	RAB3A	SCN2A,SLC25A22	2	AHR	CNTNAP2	1	RALGPS1	ASXL3,GRIA1,MYT1L,NRXN1	4
BPTF	CHD2,KMT2A,BAZ2B,CHD8,GIGYF2,KMT2C,SETD5	7	RB1	ALDH7A1,CHD2	2	AJUBA	FLNA	1	RCOR1	ADNP,KDM5B,MED13,SPAST	4
CACNG2	EEF1A2,PRRT2,SCN2A,STX1B,STXBP1,CACNA1D,RIMS1	7	SETD1B	CACNA1H,CHD2	2	ANKRD11	ASH1L	1	RNPS1	LEO1,SMARCC2,SRSF11,UPF3B	4
CEBPB	DNM1,LGI1,MBOAT7,SLC6A1,BAZ2B,MET,SHANK3	7	SHB	CACNA1H,KCTD7	2	ANP32A	HNRNPU	1	SET	CUL3,ILF2,LEO1,NAA15	4
CTNND2	PCDH19,SPTAN1,BCL11A,DSCAM,MYT1L,NLGN3,TBR1	7	SIN3A	CACNA1H,CHD2	2	AP1G1	DYRK1A	1	SETDB1	ADNP,KDM5B,KMT5B,TBR1	4
CUL3	PTEN,INTS6,KDM6A,NAA15,TBL1XR1,TRIP12,USP15	7	SIRPA	KCNMA1,SCN1A	2	AP2M1	BCKDK	1	SF3B4	IRF2BPL,LEO1,SMARCC2,TCF20	4
CUL4A	PTEN,CUL3,DDX3X,INTS6,SPAST,TRIP12,USP7	7	SIRT1	CACNA1H,KCTD7	2	APBB1	BCKDK	1	SMARCA5	BAZ2B,ERBIN,NAA15,PHF3	4
DLGAP3	GRIN2A,HCN1,LGI1,GRIN1,MBOAT7,RIMS1,SHANK3	7	SMAD7	DEPDC5,PRRT2	2	APC2	TRIO	1	SMARCC1	ADNP,BAZ2B,KDM5B,PHF3	4
DMTN	DNM1,LGI1,SCN1B,SLC25A22,GRIN1,MBOAT7,RIMS1	7	SMURF1	GABRB3,TBC1D24	2	ARF1	BCKDK	1	SOCS7	CTNND2,DSCAM,GRIA1,NRXN1	4
EPHB2	CACNA1H,KCTD7,ASXL3,BCL11A,IRF2BPL,MED13L,NLGN3	7	SNCB	KCNT1,LGI1	2	ARF6	BCKDK	1	SPTAN1	ANK2,CTNND2,DSCAM,MYT1L	4
GMEB1	ADNP,CHD8,KDM5B,KMT5B,LEO1,POGZ,TCF20	7	SOCS7	SPTAN1,TBC1D24	2	ARFIP2	BCKDK	1	SPTBN1	ANK2,ANKRD11,SHANK2,TAOK2	4
ING2	MECP2,CUL3,GRIA1,KDM5B,KMT5B,LEO1,PHF3	7	SP1	ALDH7A1,CHD2	2	AR	FLNA	1	SRPK1	INTS6,LEO1,NAA15,SRSF11	4
KCNQ5	CDKL5,GRIN2A,HCN1,KCNB1,KCNMA1,SCN8A,MET	7	SREBF2	DEPDC5,KCTD7	2	ARID2	NEDD4L	1	SYNGAP1	ANK2,NRXN1,SHANK2,TAOK2	4
NCOR2	HCN1,KCNT1,SCN8A,SLC6A1,CIC,SHANK3,SRCAP	7	STXBP5	SCN2A,SCN8A	2	ARID3A	MECP2	1	TAB2	DDX3X,TBL1XR1,TNRC6B,TRIP12	4
NLGN2	GNAO1,GRIN2B,PCDH19,SYNGAP1,ANK2,NLGN3,SHANK2	7	TAOK2	KCNQ2,PRRT2	2	ARMCX3	FMR1	1	TAB3	ASXL3,GRIA1,MYT1L,NRXN1	4
NR3C1	CACNB4,GABRA1,GABRG2,HCN1,SCN1A,SCN8A,MET	7	TCF3	ALDH7A1,CHD2	2	ARRB1	NECAP1	1	TERF2	GIGYF2,KMT5B,LEO1,USP7	4
PAK3	CDKL5,GABRB3,GRIN2B,PCDH19,CNTNAP2,ANK2,NRXN1	7	TRIM28	CACNA1H,KCTD7	2	ASF1B	FLNA	1	TOPBP1	ADNP,PHF3,TBL1XR1,USP7	4
PPARGC1A	CACNB4,GABRA1,HCN1,SCN1A,SCN8A,CACNA1D,MET	7	TRIM9	KCNMA1,SCN2A	2	ATXN3	FMR1	1	TP53	CHD8,INTS6,SPAST,TNRC6B	4
PPP2R1A	KCTD7,SPTAN1,ASH1L,NECAP1,KDM5B,NLGN3,SPAST	7	TUBB4A	EEF1A2,PRRT2	2	AURKA	FLNA	1	TTC17	ADNP,CHD8,KMT5B,TCF20	4
SF3A1	DIP2C,MECP2,ARID1B,GIGYF2,LEO1,SMARCC2,USP7	7	TUBB	KCTD7,PCDH19	2	BAI2	SYNGAP1	1	TTI1	CHD8,KMT2C,NAA15,UBN2	4
SF3B1	RANBP17,INTS6,KDM6A,LEO1,NAA15,SRSF11,UPF3B	7	UBQLN1	ALG13,GABRB3	2	BAIAP2	SYNGAP1	1	U2SURP	GIGYF2,KMT5B,LEO1,SRSF11	4
SMARCB1	KCTD7,NEDD4L,ADNP,GRIP1,IRF2BPL,KDM5B,PHF3	7	USF1	CACNA1H,CHD2	2	BCL2L1	NECAP1	1	UBAP2L	ARID1B,NLGN3,SMARCC2,SRCAP	4
SP3	NEDD4L,ILF2,KDM6A,MED13,NAA15,PHF3,SPAST	7	USP7	ALG13,CHD2	2	BIN1	GRIN1	1	UBE2D1	INTS6,MED13,SPAST,USP15	4
SRSF1	HNRNPU,CUL3,ILF2,NAA15,PHF3,SRSF11,UPF3B	7	VAMP7	HCN1,LGI1	2	BMPR1A	DIP2C	1	XPO5	ADNP,KDM5B,KDM6A,MED13	4
SRSF4	HNRNPU,RANBP17,LEO1,NAA15,SRSF11,TNRC6B,UPF3B	7	WASL	ARHGEF9,KCNB1	2	BMPR2	PTEN	1	YBX1	ILF2,LEO1,NAA15,UPF3B	4
STAM	GABRB3,CNTNAP2,FMR1,NECAP1,NCKAP1,NRXN1,WAC	7	WDR5	CACNA1H,CHD2	2	BOD1L1	ASH1L	1	ZNF148	DDX3X,KDM6A,MED13,SPAST	4
TCF3	ALDH7A1,CHD2,FLNA,KMT2A,MECP2,BAZ2B,TNRC6B	7	WIZ	CACNA1H,KCTD7	2	BORA	FLNA	1	ZNF8	ASXL3,KMT2C,POGZ,TCF20	4
THRB	CACNB4,HCN1,KCNB1,SCN1A,SCN8A,CACNA1D,MET	7	ZC3H7B	KCNQ2,TBC1D24	2	BPTF	KMT2A	1	ZRANB1	CHD8,DDX3X,GIGYF2,USP7	4
TOP2B	NEDD4L,ADNP,KDM5B,KMT5B,LEO1,NAA15,PHF3	7	ZMYND11	ALG13,SPTAN1	2	BRD4	MECP2	1	ADRBK1	RIMS1,SHANK2,SHANK3	3
TRIM33	DYRK1A,NEDD4L,ADNP,KDM5B,KDM6A,MED13,SPAST	7	ZNF74	CACNA1H,KCTD7	2	BRPF1	DIP2C	1	AFAP1	ASXL3,GRIP1,TCF20	3
WDR48	DDX3X,INTS6,KDM6A,KMT5B,LEO1,NAA15,PHF3	7	AAK1	STXBP1	1	BTBD2	BCKDK	1	AGO4	ASXL3,GRIP1,MED13L	3
ZRANB1	DIP2C,DYRK1A,TRIO,CHD8,DDX3X,GIGYF2,USP7	7	AC002398.9	CACNA1H	1	C17orf85	HNRNPU	1	AKAP8	SETD5,SMARCC2,SRCAP	3
AMER1	CACNA1H,KCTD7,DIP2C,TRIO,ASXL3,GRIP1	6	ADRB1	KCNB1	1	CACNA1B	SYNGAP1	1	AP1G1	DDX3X,TRIP12,USP15	3
AP2M1	CHRNB2,EEF1A2,PRRT2,STXBP1,BCKDK,TAOK2	6	ADRBK2	GRIN2B	1	CACNB3	SYNGAP1	1	AP2A2	SHANK2,TAOK2,WAC	3
APOPT1	EEF1A2,GNAO1,PRRT2,STX1B,STXBP1,SHANK2	6	AFF4	CHD2	1	CACNG2	CACNA1D	1	BAG6	IRF2BPL,KDM5B,SMARCC2	3
BAZ2A	CHD2,KMT2A,MECP2,BAZ2B,PHF3,SETD5	6	AFTPH	GABRB3	1	CAND1	PTEN	1	BAZ2A	BAZ2B,PHF3,SETD5	3
BMI1	CHD2,DDX3X,INTS6,KMT2C,UBN2,USP15	6	AKAP8	CHD2	1	CASK	SCN9A	1	BCL11A	KDM5B,MED13L,TBR1	3
CDC42	CACNA1H,GABRB3,PCDH19,SCN9A,GRIP1,USP15	6	AMPH	STXBP1	1	CCAR1	RANBP17	1	BMPR2	MED13,TBL1XR1,WDFY3	3
CDKN1B	PTEN,CUL3,INTS6,TBL1XR1,TRIP12,USP15	6	ANAPC1	ALG13	1	CCDC85B	RANBP17	1	C17orf85	KMT5B,LEO1,UPF3B	3
DLG2	GRIN2B,KCNB1,SCN2A,SYNGAP1,SHANK2,SHANK3	6	ANAPC7	ALG13	1	CCNA2	FLNA	1	CBFA2T3	ARID1B,CIC,SRCAP	3
DROSHA	ARID1B,CHD8,GIGYF2,KMT5B,SMARCC2,TCF20	6	AP1G1	GABRB3	1	CCNB1	FLNA	1	CDC73	ASXL3,TBL1XR1,TRIP12	3
DUSP3	ARHGEF9,DNM1,HCN1,SLC25A22,GRIN1,MBOAT7	6	AP3D1	DEPDC5	1	CCND1	FLNA	1	CEBPB	BAZ2B,MET,SHANK3	3
DYRK1A	GABRB3,PCDH19,NEDD4L,DDX3X,KDM6A,MED13	6	APC2	CACNA1H	1	CCND2	FLNA	1	CEP170P1	ASXL3,BCL11A,GRIP1	3
EIF3A	HNRNPU,GIGYF2,INTS6,KDM5B,LEO1,PHF3	6	ARF1	DEPDC5	1	CCNL1	RANBP17	1	CHUK	DDX3X,TBL1XR1,TRIP12	3
ERC1	CTNND2,DSCAM,GRIA1,KMT2C,MED13L,MYT1L	6	ARF6	DEPDC5	1	CDC27	PTEN	1	CLINT1	DDX3X,NCKAP1,TRIP12	3
FAF1	PTEN,CUL3,DDX3X,INTS6,TBL1XR1,TRIP12	6	ARFGAP1	DEPDC5	1	CDC40	CNTNAP2	1	CNOT3	SETD5,SMARCC2,SRCAP	3
FBXW11	FMR1,NCKAP1,TBL1XR1,TRIP12,WAC,WDFY3	6	ARNT	CHD2	1	CDC42	SCN9A	1	COPS2	INTS6,NCKAP1,USP15	3
GAREM1	ASXL3,BCL11A,CTNND2,DSCAM,MED13L,TBR1	6	ASB13	SCN1B	1	CDC45	FLNA	1	CUL4B	DDX3X,INTS6,SPAST	3
GDA	ARHGEF9,GRIN2A,KCNB1,KCNMA1,LGI1,SCN2A	6	ASF1B	ALDH7A1	1	CDH11	SCN9A	1	DCP2	KDM6A,MED13,TBL1XR1	3
GNAI1	SPTAN1,CTNND2,DSCAM,GRIA1,MYT1L,TBR1	6	ATXN2	GNAO1	1	CDK1	FLNA	1	DDB1	DDX3X,INTS6,TRIP12	3
GNAO1	SPTAN1,SYNGAP1,ANK2,CTNND2,MYT1L,SHANK2	6	ATXN7	CHD2	1	CDK2	FLNA	1	DDX39B	SRSF11,TNRC6B,UPF3B	3
HOMER1	CACNB4,CDKL5,GRIN2A,KCNB1,SCN2A,MET	6	BAG6	KCTD7	1	CDK6	FLNA	1	DICER1	ASXL3,GRIP1,MED13L	3
KIAA1549L	CDKL5,GRIN2B,TBC1D24,ASH1L,CNTNAP2,SHANK2	6	BAZ1B	CHD2	1	CDKN1B	PTEN	1	DPYSL2	CTNND2,GRIP1,MYT1L	3
MAML3	CHD2,KMT2A,MECP2,BAZ2B,SETD5,UBN2	6	BAZ2A	CHD2	1	CDKN2C	FLNA	1	DYRK1A	DDX3X,KDM6A,MED13	3
MAP3K2	GABRB3,CNTNAP2,PTEN,SPAST,USP15,WDFY3	6	BCL11A	CACNA1H	1	CEBPG	PTEN	1	EFNB2	BCL11A,IRF2BPL,TBR1	3
MAPK8IP1	EEF1A2,PRRT2,SLC25A22,STXBP1,GRIN1,MBOAT7	6	BECN1	ARHGEF9	1	CENPJ	RANBP17	1	EIF3F	ILF2,KDM5B,PHF3	3
MEF2C	GABRB3,PCDH19,SPTAN1,GRIA1,MYT1L,NRXN1	6	BIN1	LGI1	1	CHAF1A	FLNA	1	EIF4EBP1	BCL11A,IRF2BPL,TBR1	3
MLLT4	BCL11A,CTNND2,DSCAM,KMT2C,MED13L,TBR1	6	BMI1	CHD2	1	CHD1	HNRNPU	1	EIF4G1	ANKRD11,NLGN3,TAOK2	3
NCBP1	HNRNPU,CUL3,DDX3X,KMT5B,MED13,NAA15	6	BPTF	CHD2	1	CHERP	DIP2C	1	ELAVL1	ERBIN,NAA15,TNRC6B	3
OCRL	GABRB3,CNTNAP2,NECAP1,PTEN,GRIA1,NCKAP1	6	BRAF	GABRB3	1	CHM	CNTNAP2	1	ERC2	ANK2,NRXN1,SHANK2	3
PAXIP1	CHD2,KMT2A,BAZ2B,POGZ,SETD5,UBN2	6	BRD4	CHD2	1	CHMP3	FMR1	1	FAF2	DDX3X,TBL1XR1,TRIP12	3
PITPNM2	KCNMA1,KCNT1,LGI1,SLC25A22,CACNA1D,GRIN1	6	CACNA1B	SPTAN1	1	CHMP4B	FMR1	1	GAPVD1	USP7,WAC,WDFY3	3
PPARD	DNM1,KCNT1,SLC25A22,MBOAT7,SLC6A1,SHANK3	6	CACNA1C	GRIN2B	1	CIRBP	RANBP17	1	GIT1	ANK2,ANKRD11,SHANK2	3
PPP3R1	ARHGEF9,CACNB4,GABRA1,GABRG2,SCN2A,NCKAP1	6	CAMK1	LGI1	1	CKAP5	NEDD4L	1	GRIN2A	MET,RIMS1,SHANK3	3
RAD23B	ALG13,FMR1,CUL3,INTS6,TRIP12,USP7	6	CAMK2B	LGI1	1	CLK2	RANBP17	1	HDAC1	BAZ2B,ERBIN,PHF3	3
RBM10	RANBP17,LEO1,SMARCC2,SRCAP,SRSF11,UPF3B	6	CAMKK2	SCN2A	1	CLK3	RANBP17	1	HNRNPR	ILF2,NAA15,UPF3B	3
RBMX	HNRNPU,CUL3,ILF2,NAA15,SRSF11,UPF3B	6	CASK	PCDH19	1	CNKSR2	CACNA1D	1	HSP90AA2P	DDX3X,INTS6,NCKAP1	3
REL	CHD2,ASH1L,KMT2A,UBN2,WAC,WDFY3	6	CASP2	CHD2	1	COPS2	PTEN	1	IKZF4	ARID1B,SRCAP,TCF20	3
RNPS1	GABRB3,RANBP17,LEO1,SMARCC2,SRSF11,UPF3B	6	CASP7	ALDH7A1	1	COPS3	PTEN	1	IRF2BPL	BCL11A,KDM5B,TCF20	3
SMARCC1	HNRNPU,NEDD4L,ADNP,BAZ2B,KDM5B,PHF3	6	CASP9	SLC25A22	1	COPS6	BCKDK	1	KAT5	CHD8,SETD5,SMARCC2	3
SMARCC2	TBC1D24,MECP2,NEDD4L,ARID1B,GIGYF2,SETD5	6	CBFA2T3	CACNA1H	1	CPEB1	SLC6A1	1	KAT8	ARID1B,CIC,POGZ	3
SNPH	DNM1,SCN1B,SLC25A22,GRIN1,MBOAT7,SHANK3	6	CCNA2	ALDH7A1	1	CPLX1	GRIN1	1	KCNMA1	MET,RIMS1,SHANK3	3
SUMO1	ADNP,INTS6,KDM5B,KMT5B,LEO1,NAA15	6	CCNB1	ALDH7A1	1	CREBZF	MECP2	1	KPNB1	CUL3,DDX3X,PHF3	3
TAB3	DIP2C,TRIO,ASXL3,GRIA1,MYT1L,NRXN1	6	CCND1	ALDH7A1	1	CRK	SCN9A	1	LRIF1	INTS6,LEO1,USP15	3
TNIK	ASXL3,BCL11A,CTNND2,DSCAM,MED13L,TBR1	6	CCNE2	ALDH7A1	1	CTBP1	MECP2	1	LUC7L2	CUL3,SRSF11,UPF3B	3
TNPO2	CACNA1H,SPTAN1,TBC1D24,CTNND2,DSCAM,NLGN3	6	CCNT1	CHD2	1	CTDSP2	FLNA	1	MAML3	BAZ2B,SETD5,UBN2	3
TOPBP1	NEDD4L,RANBP17,ADNP,PHF3,TBL1XR1,USP7	6	CDC16	ALG13	1	CTNND1	NEDD4L	1	MAP1A	MET,RIMS1,SHANK3	3
TRIM24	NEDD4L,ADNP,IRF2BPL,KDM5B,KDM6A,MED13	6	CDC23	ALG13	1	CTSD	MBOAT7	1	MAP2	GRIA1,MYT1L,NRXN1	3
TUBB	KCTD7,PCDH19,SCN9A,TRIO,GRIP1,NLGN3	6	CDC2	ALDH7A1	1	CUL2	PTEN	1	MAP3K2	SPAST,USP15,WDFY3	3
UCHL5	ALG13,FMR1,PTEN,NCKAP1,TBL1XR1,TRIP12	6	CDC45	ALDH7A1	1	CUL3	PTEN	1	MAP3K7	DDX3X,TBL1XR1,TRIP12	3
AGO2	MECP2,ASXL3,GRIP1,MED13,MED13L	5	CDCA3	ALDH7A1	1	CUL4A	PTEN	1	MAP4K5	ASXL3,CHD8,KMT5B	3
AP1G1	GABRB3,DYRK1A,DDX3X,TRIP12,USP15	5	CDK2	ALDH7A1	1	CUL4B	PTEN	1	MATR3	INTS6,NAA15,SPAST	3
APBB1	EEF1A2,PRRT2,STX1B,STXBP1,BCKDK	5	CDK2AP1	ALDH7A1	1	CUL5	PTEN	1	MAX	CIC,GRIA1,SRCAP	3
ARID4B	BAZ2B,DDX3X,GIGYF2,KMT5B,PHF3	5	CDK5R2	LGI1	1	DCAF17	PTEN	1	MEF2C	GRIA1,MYT1L,NRXN1	3
CACNA1C	GRIN2B,CACNA1D,SYNGAP1,ANK2,SHANK2	5	CDKL5	GRIN2B	1	DCAF7	NEDD4L	1	NCOR2	CIC,SHANK3,SRCAP	3
CDC27	PTEN,INTS6,NCKAP1,TBL1XR1,TRIP12	5	CDKN2C	ALDH7A1	1	DCP1A	MECP2	1	NFIB	BCL11A,DSCAM,TBR1	3
CRMP1	KCTD7,SCN9A,TRIO,GRIP1,LEO1	5	CENPJ	CHD2	1	DCP2	MECP2	1	NFIX	BCL11A,DSCAM,KMT2C	3
CSNK1A1	DDX3X,ERBIN,INTS6,SPAST,USP15	5	CHD3	CACNA1H	1	DCUN1D1	PTEN	1	NLGN2	ANK2,NLGN3,SHANK2	3
DCP1A	MECP2,KDM6A,MED13,SRSF11,TBL1XR1	5	CHD8	CHD2	1	DDB1	NEDD4L	1	NPM1	CUL3,ILF2,NAA15	3
DCUN1D1	PTEN,INTS6,NCKAP1,TRIP12,USP15	5	CHFR	KCTD7	1	DDI2	ASH1L	1	NRXN1	ANK2,NLGN3,SHANK2	3
DDB1	DEPDC5,NEDD4L,DDX3X,INTS6,TRIP12	5	CHM	SCN2A	1	DDX39B	RANBP17	1	NUFIP2	TBL1XR1,WAC,WDFY3	3
DDX42	RANBP17,GIGYF2,LEO1,SMARCC2,USP7	5	CHN1	LGI1	1	DDX42	RANBP17	1	OXSR1	ADNP,KDM5B,SPAST	3
DGCR8	ARID1B,CHD8,GIGYF2,KMT5B,SMARCC2	5	CKS1B	ALDH7A1	1	DHX15	RANBP17	1	PELI2	BCL11A,KDM6A,TBR1	3
DOT1L	KMT2A,KMT2C,SETD5,SRCAP,UBN2	5	CKS2	ALDH7A1	1	DHX9	HNRNPU	1	PHF8	BAZ2B,SETD5,TNRC6B	3
EIF4B	BCL11A,INTS6,KDM5B,KMT5B,SPAST	5	CLASP1	SPTAN1	1	DLG2	SYNGAP1	1	PIAS4	IRF2BPL,KDM6A,TBR1	3
EIF4G1	GNAO1,FMR1,ANKRD11,NLGN3,TAOK2	5	CLIP2	SPTAN1	1	DLGAP1	SYNGAP1	1	PPP2R1A	KDM5B,NLGN3,SPAST	3
ELAVL1	HNRNPU,MECP2,ERBIN,NAA15,TNRC6B	5	CPLX1	SCN1B	1	DLGAP4	SYNGAP1	1	PRKCB	MET,RIMS1,SHANK3	3
EPS15	ARHGEF9,GABRA1,GABRG2,KCNMA1,CNTNAP2	5	CREBBP	CHD2	1	DLL1	FLNA	1	PRPF4B	NAA15,PHF3,SRSF11	3
GAPVD1	ALG13,ASH1L,USP7,WAC,WDFY3	5	CRMP1	KCTD7	1	DMAP1	BCKDK	1	PSMD1	NCKAP1,TRIP12,USP7	3
GNAQ	GABRB3,PCDH19,SCN9A,GRIA1,NRXN1	5	CRTC3	DEPDC5	1	DMWD	SYNGAP1	1	RABGEF1	NCKAP1,NRXN1,USP15	3
GRIN2B	CDKL5,PCDH19,TBC1D24,MYT1L,NRXN1	5	CSNK1D	DEPDC5	1	DOT1L	KMT2A	1	RBM39	SRSF11,TNRC6B,UPF3B	3
HDAC1	ALDH7A1,FLNA,BAZ2B,ERBIN,PHF3	5	CTDSP1	ALDH7A1	1	DPYSL3	TRIO	1	RBM4	ILF2,IRF2BPL,LEO1	3
HNRNPA2B1	HNRNPU,LEO1,NAA15,SRSF11,UPF3B	5	CYFIP2	CHRNB2	1	DRG2	BCKDK	1	REL	UBN2,WAC,WDFY3	3
HP1BP3	NEDD4L,ADNP,KDM5B,KMT5B,LEO1	5	DAB1	KCTD7	1	DTX1	TRIO	1	RLIM	MED13,TBL1XR1,TRIP12	3
IKZF4	DIP2C,TRIO,ARID1B,SRCAP,TCF20	5	DDB1	DEPDC5	1	DUSP7	MBOAT7	1	RNF111	TBL1XR1,TRIP12,USP7	3
KCNH1	GRIN2A,HCN1,KCNMA1,SCN8A,MET	5	DNM1L	ALG13	1	DVL2	RANBP17	1	SART1	LEO1,SRSF11,UPF3B	3
KDM1A	NEDD4L,ADNP,ILF2,KDM5B,SPAST	5	DOCK4	GABRB3	1	DYRK1A	NEDD4L	1	SETD1A	CIC,SETD5,SRCAP	3
MAP2	GABRB3,PCDH19,GRIA1,MYT1L,NRXN1	5	DOK4	KCTD7	1	E2F1	FLNA	1	SF3A3	CUL3,ILF2,LEO1	3
MAPK8IP2	EEF1A2,PRRT2,SLC25A22,STXBP1,MBOAT7	5	DPYSL3	KCTD7	1	EIF2AK2	FMR1	1	SF3B2	LEO1,SRSF11,UPF3B	3
MARK1	PCDH19,SPTAN1,TRIO,GRIA1,MYT1L	5	DPYSL5	KCTD7	1	EIF3A	HNRNPU	1	SHANK1	MET,RIMS1,SHANK3	3
MAX	DIP2C,TRIO,CIC,GRIA1,SRCAP	5	DTX1	CACNA1H	1	EIF4G1	FMR1	1	SLC8A3	ANK2,MYT1L,NRXN1	3
MFAP1	HNRNPU,CUL3,LEO1,SRSF11,UPF3B	5	DUSP7	KCNB1	1	EMD	BCKDK	1	SMARCC2	ARID1B,GIGYF2,SETD5	3
MNT	CACNA1H,DIP2C,TRIO,CIC,SRCAP	5	DYNC1H1	SPTAN1	1	ENSG00000188223	KMT2A	1	SMARCD1	ADNP,KDM5B,PHF3	3
NPLOC4	ALG13,CHRNB2,DEPDC5,BCKDK,TBL1XR1	5	DYNLL2	ARHGEF9	1	EP400	KMT2A	1	SMC3	BAZ2B,NAA15,PHF3	3
NRAS	PTEN,DDX3X,KDM5B,SPAST,USP15	5	DYRK2	KCTD7	1	EPB41L3	CNTNAP2	1	SMNDC1	CUL3,SRSF11,UPF3B	3
NUFIP2	ASH1L,CNTNAP2,TBL1XR1,WAC,WDFY3	5	E2F1	ALDH7A1	1	EPN1	BCKDK	1	SNAP25	MET,RIMS1,SHANK3	3
PEBP1	DNM1,KCNT1,SLC25A22,MBOAT7,SHANK3	5	EFNA5	SPTAN1	1	EPS15	CNTNAP2	1	SNRPD3	SRSF11,TNRC6B,UPF3B	3
PHF21A	KMT2A,MECP2,NEDD4L,KDM6A,POGZ	5	EIF4G1	GNAO1	1	EPS8L1	SCN9A	1	SNRPF	ILF2,SRSF11,UPF3B	3
PHF8	CHD2,KMT2A,BAZ2B,SETD5,TNRC6B	5	ELF1	ALDH7A1	1	ERC2	SYNGAP1	1	SSRP1	ILF2,NAA15,SRSF11	3
PRKAR1A	CHRNB2,GABRB3,CNTNAP2,NECAP1,NCKAP1	5	ENSG00000188223	CHD2	1	FAF1	PTEN	1	STAM	NCKAP1,NRXN1,WAC	3
PRPF3	RANBP17,LEO1,SRSF11,TNRC6B,UPF3B	5	EPHB1	CACNA1H	1	FAM115A	DIP2C	1	STX1A	MET,RIMS1,SHANK3	3
RAP2A	BCL11A,CTNND2,DSCAM,MED13L,TBR1	5	EPS15L1	DEPDC5	1	FAM127A	BCKDK	1	STXBP1	MET,RIMS1,SHANK3	3
RBM39	HNRNPU,RANBP17,SRSF11,TNRC6B,UPF3B	5	ERBB2	ALDH7A1	1	FASN	TRIO	1	SUPT16H	CUL3,NAA15,SRSF11	3
RCOR1	NEDD4L,ADNP,KDM5B,MED13,SPAST	5	ERBB2IP	ALDH7A1	1	FBXW11	FMR1	1	SUZ12	CUL3,NAA15,PHF3	3
RGS4	GRIN2A,HCN1,KCNB1,SCN8A,MET	5	ESR2	KCTD7	1	FEM1B	PTEN	1	TBL1XR1	TRIP12,USP7,WDFY3	3
SF3B4	DIP2C,IRF2BPL,LEO1,SMARCC2,TCF20	5	ETS2	SCN1A	1	FER	NEDD4L	1	THOC2	SRSF11,TNRC6B,UPF3B	3
SOCS6	BCL11A,GRIA1,MED13L,SPAST,TBR1	5	EXOC4	PCDH19	1	FMR1	ASH1L	1	TNPO2	CTNND2,DSCAM,NLGN3	3
TAB2	FMR1,DDX3X,TBL1XR1,TNRC6B,TRIP12	5	FANCB	ALDH7A1	1	FNBP4	RANBP17	1	TRA2B	ILF2,LEO1,SRSF11	3
TP53	FLNA,CHD8,INTS6,SPAST,TNRC6B	5	FASN	CACNA1H	1	FOXO3	MECP2	1	TRAF2	MED13,SETD5,TNRC6B	3
TRA2B	HNRNPU,RANBP17,ILF2,LEO1,SRSF11	5	FBXO5	ALDH7A1	1	FUS	HNRNPU	1	U2AF1	LEO1,SRSF11,UPF3B	3
TRIM9	KCNMA1,SCN2A,CACNA1D,SLC6A1,RIMS1	5	FGD1	CACNA1H	1	GABRB2	CACNA1D	1	UBA2	ILF2,INTS6,NAA15	3
TTC17	DIP2C,ADNP,CHD8,KMT5B,TCF20	5	FHL3	KCTD7	1	GABRB3	NECAP1	1	UBE2D3	CUL3,INTS6,USP15	3
U2SURP	RANBP17,GIGYF2,KMT5B,LEO1,SRSF11	5	GABRA1	GABRG2	1	GABRG2	CACNA1D	1	UBQLN1	NCKAP1,TBL1XR1,TRIP12	3
UBE2D1	PTEN,INTS6,MED13,SPAST,USP15	5	GABRA4	LGI1	1	GAPDH	BCKDK	1	UCHL5	NCKAP1,TBL1XR1,TRIP12	3
VAMP1	GABRA1,KCNT1,SCN1A,SCN1B,GRIN1	5	GADD45A	ALDH7A1	1	GAPVD1	ASH1L	1	VCP	TBL1XR1,TRIP12,USP15	3
VCP	ALG13,FMR1,TBL1XR1,TRIP12,USP15	5	GAPVD1	ALG13	1	GDI1	NECAP1	1	WDR82	CHD8,CIC,TCF20	3
VHL	CACNA1H,PTEN,TRIO,ADNP,KMT5B	5	GGA1	DEPDC5	1	GET4	BCKDK	1	WIZ	ARID1B,CIC,TCF20	3
WDR44	ALG13,PTEN,SCN9A,GRIA1,NRXN1	5	GNAI1	SPTAN1	1	GFI1B	FLNA	1	XRCC6	CUL3,ILF2,INTS6	3
WDR82	DIP2C,TRIO,CHD8,CIC,TCF20	5	GNAO1	SPTAN1	1	GGA1	BCKDK	1	ZEB2	ASXL3,DSCAM,TBR1	3
WIZ	CACNA1H,KCTD7,ARID1B,CIC,TCF20	5	GNB1	SPTAN1	1	GGA3	BCKDK	1	ZSWIM8	ANKRD11,CIC,SRCAP	3
XRCC5	CUL3,ILF2,KMT5B,LEO1,NAA15	5	GPHN	ALG13	1	GINS4	FLNA	1	ADRA2A	DSCAM,MYT1L	2
YBX1	HNRNPU,ILF2,LEO1,NAA15,UPF3B	5	GRB10	KCNQ2	1	GIT1	SYNGAP1	1	AMER1	ASXL3,GRIP1	2
ZNF148	PTEN,DDX3X,KDM6A,MED13,SPAST	5	GRIA2	CDKL5	1	GIT2	ASH1L	1	ANAPC1	TBL1XR1,TRIP12	2
ZNF8	KMT2A,ASXL3,KMT2C,POGZ,TCF20	5	GRIA3	CDKL5	1	GLI3	FLNA	1	ANK2	NRXN1,SHANK2	2
AKAP8	CHD2,SETD5,SMARCC2,SRCAP	4	GTF2H1	ALG13	1	GNAO1	SYNGAP1	1	ANKRD28	WAC,WDFY3	2
ANK2	PCDH19,SPTAN1,NRXN1,SHANK2	4	GUCY1A2	GRIN2B	1	GNAQ	SCN9A	1	AP1M1	NLGN3,TAOK2	2
APBA2	GNAO1,PRRT2,STX1B,NLGN3	4	HABP4	LGI1	1	GOT2	NECAP1	1	ARHGAP17	BAZ2B,SRCAP	2
APLP2	EEF1A2,PRRT2,STX1B,STXBP1	4	HDAC1	ALDH7A1	1	GRIN2D	SCN9A	1	ARID2	ADNP,KDM5B	2
ARHGAP33	CACNA1H,KCTD7,SCN9A,TRIO	4	HDAC2	CACNA1H	1	GRM7	SCN9A	1	ARL5B	MED13,SPAST	2
ATP1A1	KCNT1,SCN1B,STX1B,STXBP1	4	HEY2	ALDH7A1	1	GSE1	KMT2A	1	ATF7	BAZ2B,UBN2	2
BAG6	KCTD7,IRF2BPL,KDM5B,SMARCC2	4	HGS	DEPDC5	1	GTF2I	NEDD4L	1	ATXN3	TBL1XR1,TRIP12	2
BAI2	GRIN2B,KCNQ2,SYNGAP1,TAOK2	4	HID1	PRRT2	1	H3F3B	KMT2A	1	BCL11B	BCL11A,TBR1	2
BCL11A	CACNA1H,KDM5B,MED13L,TBR1	4	HIST1H1B	ALDH7A1	1	HDAC1	FLNA	1	BEGAIN	RIMS1,SHANK3	2
BEGAIN	PRRT2,SLC25A22,RIMS1,SHANK3	4	HIST1H3C	ALDH7A1	1	HDAC7	FLNA	1	BOD1L1	ANKRD11,KMT2C	2
BMPR2	PTEN,MED13,TBL1XR1,WDFY3	4	HMG20B	ALDH7A1	1	HEY2	FLNA	1	BRD4	CIC,SRCAP	2
BRD4	CHD2,MECP2,CIC,SRCAP	4	HSP90AB1	ALG13	1	HGS	BCKDK	1	CACNA1B	ANK2,SHANK2	2
BRSK2	DEPDC5,KCNQ2,PRRT2,TAOK2	4	HUWE1	CHD2	1	HM13	BCKDK	1	CACNA1C	ANK2,SHANK2	2
C17orf85	HNRNPU,KMT5B,LEO1,UPF3B	4	IKBKG	EEF1A2	1	HMG20B	FLNA	1	CAMK2A	MET,SHANK3	2
CACNA1B	SPTAN1,SYNGAP1,ANK2,SHANK2	4	INA	KCTD7	1	HNRNPA0	HNRNPU	1	CCAR1	SRSF11,UPF3B	2
CACNB4	GABRA1,HCN1,SCN2A,SCN8A	4	INSIG2	ALG13	1	HNRNPA2B1	HNRNPU	1	CCAR2	CHD8,SMARCC2	2
CBFA2T3	CACNA1H,ARID1B,CIC,SRCAP	4	JAKMIP1	EEF1A2	1	HNRNPD	HNRNPU	1	CCT4	ILF2,USP15	2
CBX5	BAZ2B,KMT5B,PHF3,TNRC6B	4	JUP	KCTD7	1	HNRNPF	HNRNPU	1	CCT8	ILF2,USP15	2
CDC5L	CUL3,LEO1,NAA15,PHF3	4	KANSL1	CHD2	1	HNRNPH1	HNRNPU	1	CDC42	GRIP1,USP15	2
CDK14	GABRG2,SCN1A,SCN2A,NCKAP1	4	KAT6A	CHD2	1	HNRNPH3	HNRNPU	1	CDK9	CIC,SRCAP	2
CDK5	LGI1,SLC25A22,GRIN1,MBOAT7	4	KCNH2	CHRNB2	1	HNRNPK	HNRNPU	1	CENPC	BAZ2B,TNRC6B	2
CDK9	CHD2,DEPDC5,CIC,SRCAP	4	KCNJ11	PRRT2	1	HNRNPL	HNRNPU	1	CENPJ	BAZ2B,SETD5	2
CENPJ	CHD2,RANBP17,BAZ2B,SETD5	4	KCNQ2	GRIN2B	1	HNRNPM	HNRNPU	1	CHERP	IRF2BPL,SMARCC2	2
CEP170	ASXL3,BCL11A,GRIP1,MED13L	4	KCNQ3	GRIN2B	1	HNRNPR	HNRNPU	1	CHMP3	NCKAP1,WAC	2
CHRM3	GRIN2A,KCNB1,SCN8A,MET	4	KHDRBS1	KCTD7	1	HNRNPUL1	HNRNPU	1	CIRBP	SRSF11,UPF3B	2
CLSTN1	EEF1A2,PRRT2,STX1B,STXBP1	4	KIF23	ALDH7A1	1	HNRNPU	NEDD4L	1	CLTC	NCKAP1,WAC	2
COPS2	PTEN,INTS6,NCKAP1,USP15	4	KIF4A	ALDH7A1	1	HP1BP3	NEDD4L	1	CNKSR2	RIMS1,SHANK2	2
CPLX2	STX1B,STXBP1,RIMS1,SHANK3	4	KLF8	KCTD7	1	HSP90AA2P	PTEN	1	COPS3	INTS6,USP15	2
CRTC1	EEF1A2,KCNQ2,PRRT2,TAOK2	4	KLHL42	GABRB3	1	HSP90AB1	NECAP1	1	CPLX2	RIMS1,SHANK3	2
CSNK1E	CACNA1H,KCTD7,GRIP1,IRF2BPL	4	KMT2A	CHD2	1	HSPA8	NECAP1	1	CPSF7	SMARCC2,TNRC6B	2
CTCF	HNRNPU,NEDD4L,ADNP,PHF3	4	KMT2C	CHD2	1	HTR2A	CACNA1D	1	CRMP1	GRIP1,LEO1	2
CUL4B	PTEN,DDX3X,INTS6,SPAST	4	LASP1	KCTD7	1	INA	SCN9A	1	CSNK1E	GRIP1,IRF2BPL	2
DCP2	MECP2,KDM6A,MED13,TBL1XR1	4	MAML1	CHD2	1	INCENP	FLNA	1	CTCF	ADNP,PHF3	2
DDX39B	RANBP17,SRSF11,TNRC6B,UPF3B	4	MAML3	CHD2	1	ING2	MECP2	1	DCX	ASXL3,MED13L	2
DPYSL5	KCTD7,SCN9A,TRIO,GRIP1	4	MAP2K3	PRRT2	1	INSIG2	FMR1	1	DDX5	KMT5B,NAA15	2
DVL3	CACNA1H,KCTD7,GRIP1,IRF2BPL	4	MAP2K7	PRRT2	1	JAKMIP1	SYNGAP1	1	DHX15	SRSF11,UPF3B	2
E2F1	ALDH7A1,FLNA,ERBIN,SETD5	4	MAP3K11	KCNT1	1	JPH3	MBOAT7	1	DLG2	SHANK2,SHANK3	2
EPN1	EEF1A2,KCNQ2,BCKDK,TAOK2	4	MAP3K2	GABRB3	1	KANSL1	KMT2A	1	DLGAP3	RIMS1,SHANK3	2
FOXG1	BCL11A,IRF2BPL,MED13L,TBR1	4	MAP4K2	KCNT1	1	KAT5	BCKDK	1	DNM3	NRXN1,WAC	2
GABPA	KDM6A,MED13,NAA15,SPAST	4	MAPK14	GABRB3	1	KCNA1	CACNA1D	1	DNMT1	SETD5,TNRC6B	2
HNRNPR	HNRNPU,ILF2,NAA15,UPF3B	4	MAPK8	GABRB3	1	KCNA2	CACNA1D	1	DVL2	GRIP1,TNRC6B	2
HSP90AA2P	PTEN,DDX3X,INTS6,NCKAP1	4	MAPKAPK3	ALDH7A1	1	KCNK9	NECAP1	1	DVL3	GRIP1,IRF2BPL	2
HSPA9	CNTNAP2,FMR1,NCKAP1,WAC	4	MBD1	DEPDC5	1	KCNMA1	CACNA1D	1	DYNC1H1	ANK2,NRXN1	2
ID2	ASXL3,BCL11A,DSCAM,TBR1	4	MCM2	ALDH7A1	1	KCTD10	DIP2C	1	DYRK2	GRIP1,MED13L	2
ITPKA	DNM1,LGI1,MBOAT7,SLC6A1	4	MELK	ALDH7A1	1	KDM1A	NEDD4L	1	E2F1	ERBIN,SETD5	2
KAT5	BCKDK,CHD8,SETD5,SMARCC2	4	MFN2	CHRNB2	1	KDM5A	NEDD4L	1	EED	ILF2,NAA15	2
KCNV1	GRIN2A,KCNMA1,SCN2A,MET	4	MLLT1	CHD2	1	KDM6A	KMT2A	1	EFTUD2	LEO1,SMARCC2	2
KLC2	EEF1A2,KCNT1,PRRT2,STX1B	4	MN1	CACNA1H	1	KEAP1	BCKDK	1	EIF2AK2	TBL1XR1,TNRC6B	2
KPNB1	NEDD4L,CUL3,DDX3X,PHF3	4	MNT	CACNA1H	1	KHDRBS2	SCN9A	1	EIF3B	DDX3X,GIGYF2	2
LRRC7	PCDH19,SPTAN1,DSCAM,MYT1L	4	MTA1	CACNA1H	1	KIAA0907	RANBP17	1	ELL	CIC,SRCAP	2
MAP4K5	TRIO,ASXL3,CHD8,KMT5B	4	MT-CO2	ALG13	1	KIF23	FLNA	1	ESR2	MED13L,TCF20	2
MEGF8	ANKRD11,CIC,NLGN3,TAOK2	4	MT-CYB	ALG13	1	KLHDC10	PTEN	1	FAM175B	TRIP12,USP15	2
NEFH	CACNB4,GABRG2,SCN1A,SCN1B	4	MTOR	ALG13	1	KLHL22	BCKDK	1	FMR1	WAC,WDFY3	2
NLGN3	GNAO1,PCDH19,ANK2,NRXN1	4	MTPN	GABRB3	1	KLHL42	CNTNAP2	1	FOXO3	UBN2,WDFY3	2
NPM1	HNRNPU,CUL3,ILF2,NAA15	4	MYBL2	ALDH7A1	1	KMT2A	MECP2	1	FRS2	MED13,SPAST	2
OXSR1	DYRK1A,ADNP,KDM5B,SPAST	4	NAPA	SCN1B	1	KMT2C	KMT2A	1	FUS	LEO1,UPF3B	2
PACS1	PCDH19,SPTAN1,TRIO,MYT1L	4	NCKAP1	GABRB3	1	KMT2D	KMT2A	1	FXR1	CUL3,SRSF11	2
PCNA	ALDH7A1,FLNA,NAA15,TNRC6B	4	NCKIPSD	DNM1	1	KPNA2	KMT2A	1	GABRB2	MET,RIMS1	2
PJA2	GABRB3,CNTNAP2,NECAP1,NCKAP1	4	NCOA2	KCTD7	1	KPNB1	NEDD4L	1	GGA3	TAOK2,WAC	2
PLCB1	GRIN2A,KCNB1,SCN8A,MET	4	NCOA7	CACNB4	1	KRAS	PTEN	1	GNAQ	GRIA1,NRXN1	2
PPM1A	CNTNAP2,FMR1,NCKAP1,TBL1XR1	4	NEFM	SCN1A	1	LATS2	FLNA	1	GNB1	ANK2,SHANK2	2
PPP3CA	CACNB4,GABRA1,GABRG2,SCN1A	4	NFKB1	CHD2	1	LDOC1	BCKDK	1	GRIN2B	MYT1L,NRXN1	2
PPP6C	NCKAP1,TBL1XR1,WAC,WDFY3	4	NLK	HCN1	1	LFNG	FLNA	1	GSK3A	MYT1L,NLGN3	2
PPP6R2	KCNQ2,PRRT2,CIC,TAOK2	4	NOTCH1	CHD2	1	LPHN1	SYNGAP1	1	GSPT1	DDX3X,TRIP12	2
PSMD1	ALG13,NCKAP1,TRIP12,USP7	4	NSD1	CHD2	1	LRFN1	SYNGAP1	1	HDAC7	SRCAP,TNRC6B	2
PTBP2	ILF2,KDM5B,NAA15,SPAST	4	NUMB	CHRNB2	1	LRRC14	BCKDK	1	HMGA1	IRF2BPL,KDM6A	2
RBBP6	CHD2,RANBP17,BAZ2B,SETD5	4	OCRL	GABRB3	1	MAP1A	CACNA1D	1	HSPA9	NCKAP1,WAC	2
RCAN2	CACNB4,GABRA1,GABRG2,SCN1A	4	OGT	SPTAN1	1	MAP3K13	ASH1L	1	IK	LEO1,UPF3B	2
RNF111	DYRK1A,TBL1XR1,TRIP12,USP7	4	ORC1	ALDH7A1	1	MAP3K3	TRIO	1	ITSN1	BCL11A,MED13L	2
SART1	HNRNPU,LEO1,SRSF11,UPF3B	4	PAXIP1	CHD2	1	MAP3K5	SLC6A1	1	KDM5A	MED13,PHF3	2
SET	CUL3,ILF2,LEO1,NAA15	4	PCNA	ALDH7A1	1	MAP4K5	TRIO	1	KDM5C	ARID1B,SMARCC2	2
SETDB1	ADNP,KDM5B,KMT5B,TBR1	4	PDCD6IP	ALG13	1	MAPK8IP2	MBOAT7	1	KIF26A	BCL11A,TBR1	2
SF3B2	RANBP17,LEO1,SRSF11,UPF3B	4	PHC3	CHD2	1	MAPK8	PTEN	1	KPNA1	DDX3X,TRIP12	2
SH3GL2	SCN1B,STX1B,STXBP1,WAC	4	PHF8	CHD2	1	MARK1	TRIO	1	LDOC1	NLGN3,TAOK2	2
SMAD7	DEPDC5,PRRT2,TBL1XR1,WDFY3	4	PIK3R1	CACNB4	1	MCM2	FLNA	1	LRRC7	DSCAM,MYT1L	2
SMARCA5	BAZ2B,ERBIN,NAA15,PHF3	4	PIK3R4	ARHGEF9	1	MCM7	FLNA	1	MAP2K1	MET,SHANK3	2
SMARCD1	NEDD4L,ADNP,KDM5B,PHF3	4	PJA2	GABRB3	1	MECP2	KMT2A	1	MARK1	GRIA1,MYT1L	2
SMC3	HNRNPU,BAZ2B,NAA15,PHF3	4	PLK1	ALDH7A1	1	MED12	KMT2A	1	MBD1	CIC,SRCAP	2
SNRPD3	RANBP17,SRSF11,TNRC6B,UPF3B	4	POM121	TBC1D24	1	MFAP1	HNRNPU	1	MBD2	ERBIN,TNRC6B	2
SPTAN1	ANK2,CTNND2,DSCAM,MYT1L	4	PPFIA1	GABRB3	1	MLLT1	MECP2	1	MN1	ASXL3,TCF20	2
SRPK1	INTS6,LEO1,NAA15,SRSF11	4	PPP1R9B	EEF1A2	1	MMS22L	FLNA	1	MNT	CIC,SRCAP	2
SSRP1	HNRNPU,ILF2,NAA15,SRSF11	4	PPP5C	ALG13	1	MSH2	HNRNPU	1	MYCN	IRF2BPL,KMT5B	2
SUPT16H	HNRNPU,CUL3,NAA15,SRSF11	4	PRKACB	GABRB3	1	MXD1	MECP2	1	N4BP1	GIGYF2,USP7	2
TADA2A	CHD2,KMT2A,KMT2C,SETD5	4	PRMT1	CACNA1H	1	MYBL2	FLNA	1	NAA15	CUL3,INTS6	2
TERF2	GIGYF2,KMT5B,LEO1,USP7	4	PRPF40B	DEPDC5	1	MYO16	SCN9A	1	NCK2	CTNND2,IRF2BPL	2
THRAP3	HNRNPU,NEDD4L,ADNP,PHF3	4	PRRT2	STX1B	1	NCBP1	HNRNPU	1	NEDD4L	PHF3,TBL1XR1	2
TRAF2	CHD2,MED13,SETD5,TNRC6B	4	PSMC1	ALG13	1	NCL	HNRNPU	1	NIPBL	BAZ2B,PHF3	2
TTI1	CHD8,KMT2C,NAA15,UBN2	4	PSMC2	ALG13	1	NCOR2	SLC6A1	1	NLGN3	ANK2,NRXN1	2
U2AF1	HNRNPU,LEO1,SRSF11,UPF3B	4	PSMD1	ALG13	1	NDFIP1	NECAP1	1	NUMB	CTNND2,WAC	2
UBAP2L	ARID1B,NLGN3,SMARCC2,SRCAP	4	PSMD2	ALG13	1	NEDD9	NEDD4L	1	NUMBL	SHANK2,TAOK2	2
UBE2D3	PTEN,CUL3,INTS6,USP15	4	PSMD3	ALG13	1	NEK6	FLNA	1	OCRL	GRIA1,NCKAP1	2
ULK1	GNAO1,KCNQ2,TBC1D24,TAOK2	4	PSMD7	ALG13	1	NFKB1	FLNA	1	PA2G4	CUL3,ILF2	2
XPO5	ADNP,KDM5B,KDM6A,MED13	4	PTPRA	ALG13	1	NFKB2	FLNA	1	PAK3	ANK2,NRXN1	2
ZC3H7B	KCNQ2,TBC1D24,ANKRD11,CIC	4	R3HDM2	GNAO1	1	NLGN2	SYNGAP1	1	PAPOLA	CUL3,NAA15	2
ACTN4	DNM1,KCNT1,SLC6A1	3	RAB1A	ALG13	1	NOS1AP	MBOAT7	1	PBRM1	ADNP,KDM5B	2
AFAP1	ASXL3,GRIP1,TCF20	3	RAB5A	ALG13	1	NOTCH1	FLNA	1	PCBP1	ILF2,IRF2BPL	2
AGO4	ASXL3,GRIP1,MED13L	3	RAB7A	ALG13	1	NOTCH2	FLNA	1	PCBP2	ERBIN,ILF2	2
ANAPC1	ALG13,TBL1XR1,TRIP12	3	RAC1	GABRB3	1	NOTCH3	FLNA	1	PCNA	NAA15,TNRC6B	2
ARF1	DEPDC5,BCKDK,TAOK2	3	RAD23B	ALG13	1	NPLOC4	BCKDK	1	PDE4D	ASXL3,MED13L	2
ARID2	NEDD4L,ADNP,KDM5B	3	RAD51	ALDH7A1	1	NPM1	HNRNPU	1	PDS5A	NAA15,PHF3	2
ATXN3	FMR1,TBL1XR1,TRIP12	3	RAI2	SPTAN1	1	NRAS	PTEN	1	PHC3	KMT2C,UBN2	2
BOD1L1	ASH1L,ANKRD11,KMT2C	3	RANBP9	ALG13	1	OFD1	RANBP17	1	PHF21A	KDM6A,POGZ	2
CAMK2B	LGI1,CACNA1D,SLC6A1	3	RARA	CHD2	1	ORC1	FLNA	1	PITPNM3	RIMS1,SHANK3	2
CCAR1	RANBP17,SRSF11,UPF3B	3	RASA1	ALG13	1	OXSR1	DYRK1A	1	PNN	SRSF11,UPF3B	2
CCNA2	ALDH7A1,FLNA,ERBIN	3	RBBP4	CHD2	1	PA2G4	HNRNPU	1	PPIG	SRSF11,UPF3B	2
CCNB1	ALDH7A1,FLNA,ERBIN	3	RBBP5	CHD2	1	PACS1	TRIO	1	PPM1A	NCKAP1,TBL1XR1	2
CCND1	ALDH7A1,FLNA,ERBIN	3	RBBP6	CHD2	1	PAK2	NEDD4L	1	PPP1R8	KMT5B,LEO1	2
CDC73	ASXL3,TBL1XR1,TRIP12	3	RBFOX2	KCTD7	1	PAK3	CNTNAP2	1	PPP6R2	CIC,TAOK2	2
CDK2	ALDH7A1,FLNA,ERBIN	3	REL	CHD2	1	PAXIP1	KMT2A	1	PRKCG	RIMS1,SHANK3	2
CDK5R2	LGI1,GRIN1,MBOAT7	3	RERE	CHD2	1	PBRM1	NEDD4L	1	PRMT1	ILF2,IRF2BPL	2
CEP170P1	ASXL3,BCL11A,GRIP1	3	RET	SCN1B	1	PCNA	FLNA	1	PRPF38A	SRSF11,UPF3B	2
CHERP	DIP2C,IRF2BPL,SMARCC2	3	RFX1	CACNA1H	1	PDCD6IP	FMR1	1	PRPF6	LEO1,UPF3B	2
CHMP3	FMR1,NCKAP1,WAC	3	RIMS1	SCN2A	1	PDLIM7	FLNA	1	PTK2B	RIMS1,SHANK3	2
CHM	SCN2A,CNTNAP2,NCKAP1	3	RNF187	EEF1A2	1	PDPK1	ASH1L	1	PTPRU	CTNND2,DSCAM	2
CHUK	DDX3X,TBL1XR1,TRIP12	3	RNF41	GABRB3	1	PDS5A	HNRNPU	1	RAB14	GRIA1,USP15	2
CIRBP	RANBP17,SRSF11,UPF3B	3	RNPS1	GABRB3	1	PEBP1	MBOAT7	1	RAD21	NAA15,PHF3	2
CNOT3	SETD5,SMARCC2,SRCAP	3	RPH3A	SLC25A22	1	PHF8	KMT2A	1	RBBP6	BAZ2B,SETD5	2
COPA	ALG13,DEPDC5,TRIP12	3	RRM2	ALDH7A1	1	PIK3CA	PTEN	1	RBBP7	ERBIN,TNRC6B	2
COPS3	PTEN,INTS6,USP15	3	RUNX1T1	CACNA1H	1	PIK3CD	TRIO	1	RBM17	SRSF11,UPF3B	2
CPEB1	DNM1,LGI1,SLC6A1	3	SETD5	CHD2	1	PIK3R4	FMR1	1	RBM25	SRSF11,UPF3B	2
DHX15	RANBP17,SRSF11,UPF3B	3	SH3GL1	CACNA1H	1	PLK1	FLNA	1	RBM8A	LEO1,UPF3B	2
DICER1	ASXL3,GRIP1,MED13L	3	SH3KBP1	GABRB3	1	PNN	RANBP17	1	ROBO2	BCL11A,GRIP1	2
DNAJC5	CHRNB2,PRRT2,STXBP1	3	SKI	TBC1D24	1	POLR2M	PTEN	1	RSF1	BAZ2B,PHF3	2
DPYSL3	KCTD7,TRIO,GRIP1	3	SLC11A2	ALG13	1	PPARGC1A	CACNA1D	1	SCAF8	LEO1,PHF3	2
DUSP7	KCNB1,MBOAT7,MET	3	SMARCB1	KCTD7	1	PPFIA1	ASH1L	1	SERBP1	INTS6,NAA15	2
DVL1	EEF1A2,PRRT2,TAOK2	3	SMARCC2	TBC1D24	1	PPFIA2	SYNGAP1	1	SLC8A1	ANK2,NRXN1	2
DVL2	RANBP17,GRIP1,TNRC6B	3	SRGAP3	TBC1D24	1	PPME1	NECAP1	1	SMAD3	MET,SHANK3	2
DYNC1H1	SPTAN1,ANK2,NRXN1	3	SRPK2	GABRB3	1	PPP1R2	NECAP1	1	SMAD7	TBL1XR1,WDFY3	2
DYRK2	KCTD7,GRIP1,MED13L	3	SRRM2	DEPDC5	1	PPP2CA	NECAP1	1	SMC1A	BAZ2B,PHF3	2
EFNB2	BCL11A,IRF2BPL,TBR1	3	SS18L1	KCTD7	1	PPP3CB	NECAP1	1	SMG1	KMT2C,UBN2	2
EIF2AK2	FMR1,TBL1XR1,TNRC6B	3	STAM	GABRB3	1	PPP5C	NECAP1	1	SNCA	MET,RIMS1	2
EIF3F	ILF2,KDM5B,PHF3	3	STAU1	KCTD7	1	PRKCE	NECAP1	1	SNIP1	KMT5B,LEO1	2
EIF4EBP1	BCL11A,IRF2BPL,TBR1	3	STK35	TBC1D24	1	PRKD2	FLNA	1	SNRNP70	SRSF11,UPF3B	2
ENSG00000188223	CHD2,KMT2A,NAA15	3	STRIP1	KCTD7	1	PRPF38A	HNRNPU	1	SNRPA	ILF2,TNRC6B	2
EPB41L3	ARHGEF9,CHRNB2,CNTNAP2	3	STX1B	SCN1B	1	PRPF3	RANBP17	1	SOX4	BCL11A,TBR1	2
ESR1	CACNB4,KCNB1,MET	3	SUFU	KCTD7	1	PSMD12	FMR1	1	SPAG9	BAZ2B,WDFY3	2
ESR2	KCTD7,MED13L,TCF20	3	SYT13	PCDH19	1	PSMD4	BCKDK	1	SPOP	INTS6,KDM6A	2
FAF2	DDX3X,TBL1XR1,TRIP12	3	TADA2A	CHD2	1	PSMD8	BCKDK	1	SRSF11	PHF3,UPF3B	2
FMR1	ASH1L,WAC,WDFY3	3	TAF1	CHD2	1	PTEN	NECAP1	1	SRSF3	ILF2,NAA15	2
FOXO3	MECP2,UBN2,WDFY3	3	TAF4	CHD2	1	PTK2	FMR1	1	SRSF6	SRSF11,TNRC6B	2
FUS	HNRNPU,LEO1,UPF3B	3	TBL1X	ALDH7A1	1	PTPN6	SLC6A1	1	STAG1	NAA15,PHF3	2
GNB1	SPTAN1,ANK2,SHANK2	3	TCF7L1	ALDH7A1	1	PTPRD	ASH1L	1	STRN3	INTS6,USP15	2
HDAC7	FLNA,SRCAP,TNRC6B	3	THRA	CACNA1H	1	PTPRE	SLC6A1	1	SUPT20H	IRF2BPL,KDM6A	2
HGS	DEPDC5,BCKDK,TAOK2	3	TMEM8B	SLC25A22	1	PUM1	DYRK1A	1	SYVN1	ANKRD11,TAOK2	2
HSP90AB1	ALG13,NECAP1,NCKAP1	3	TNFRSF21	CHRNB2	1	PYGO1	NEDD4L	1	TAB1	GRIA1,TNRC6B	2
IRF2BPL	BCL11A,KDM5B,TCF20	3	TPR	CHD2	1	R3HDM1	SYNGAP1	1	TADA2A	KMT2C,SETD5	2
KAT8	ARID1B,CIC,POGZ	3	TRAF2	CHD2	1	RAB14	PTEN	1	TCEB3	ADNP,KMT5B	2
KDM5A	NEDD4L,MED13,PHF3	3	TRAF3	ARHGEF9	1	RAB1A	NECAP1	1	TCF3	BAZ2B,TNRC6B	2
KIF1B	PCDH19,TBC1D24,WDFY3	3	TRAF6	ALG13	1	RAB3A	GRIN1	1	TCP1	ILF2,USP15	2
LDOC1	BCKDK,NLGN3,TAOK2	3	TRRAP	CHD2	1	RAB5A	FMR1	1	THRAP3	ADNP,PHF3	2
LRIF1	INTS6,LEO1,USP15	3	TYMS	ALDH7A1	1	RACGAP1P	FLNA	1	TNPO3	ADNP,KDM5B	2
LUC7L2	CUL3,SRSF11,UPF3B	3	UBE2O	DEPDC5	1	RAD21	HNRNPU	1	TP53BP1	GIGYF2,USP7	2
MAP3K5	DNM1,GABRA1,SLC6A1	3	UBE3C	ALG13	1	RAD23A	BCKDK	1	TPR	BAZ2B,GIGYF2	2
MAP3K7	DDX3X,TBL1XR1,TRIP12	3	UBQLN2	ALG13	1	RAD23B	FMR1	1	TRIP12	DDX3X,TBL1XR1	2
MATR3	INTS6,NAA15,SPAST	3	UBTF	CHD2	1	RAD9A	RANBP17	1	TUBA1A	GRIP1,SPAST	2
MBD1	DEPDC5,CIC,SRCAP	3	UCHL5	ALG13	1	RANBP9	FMR1	1	TUBB	GRIP1,NLGN3	2
MCM2	ALDH7A1,FLNA,ERBIN	3	UNKL	TBC1D24	1	RAP1A	FMR1	1	UBE2D2	INTS6,USP15	2
MN1	CACNA1H,ASXL3,TCF20	3	UQCRC2	ALG13	1	RBBP4	NEDD4L	1	UHRF2	PHF3,SRSF11	2
MTOR	ALG13,ASH1L,CNTNAP2	3	USP14	ALG13	1	RBBP6	RANBP17	1	UPF2	UBN2,UPF3B	2
MYBL2	ALDH7A1,FLNA,ERBIN	3	USP22	KCTD7	1	RBM10	RANBP17	1	USP10	ADNP,KDM5B	2
NCKAP1	GABRB3,CNTNAP2,NECAP1	3	USP5	CHRNB2	1	RBM17	RANBP17	1	USP3	PHF3,TCF20	2
NFIB	BCL11A,DSCAM,TBR1	3	USP9X	SPTAN1	1	RBM25	RANBP17	1	VCPIP1	TBL1XR1,TRIP12	2
NFIX	BCL11A,DSCAM,KMT2C	3	VAPB	CACNB4	1	RBM5	RANBP17	1	VHL	ADNP,KMT5B	2
NOS1AP	STX1B,STXBP1,MBOAT7	3	VCP	ALG13	1	RBMX	HNRNPU	1	VPRBP	KDM5B,KDM6A	2
NOTCH1	CHD2,FLNA,BAZ2B	3	VHL	CACNA1H	1	RCOR1	NEDD4L	1	WDR44	GRIA1,NRXN1	2
NUMB	CHRNB2,CTNND2,WAC	3	VIM	ALDH7A1	1	REST	FLNA	1	WWP2	NLGN3,SMARCC2	2
PA2G4	HNRNPU,CUL3,ILF2	3	WDR44	ALG13	1	RNF111	DYRK1A	1	XPA	LEO1,UPF3B	2
PBRM1	NEDD4L,ADNP,KDM5B	3	WDTC1	DEPDC5	1	RNF11	CNTNAP2	1	YTHDC1	LEO1,SRSF11	2
PDCD6IP	ALG13,FMR1,WAC	3	WEE1	ALDH7A1	1	RNF126	BCKDK	1	YTHDF2	KMT5B,LEO1	2
PDS5A	HNRNPU,NAA15,PHF3	3	WIPF3	CACNA1H	1	RNF41	NECAP1	1	ZC3H7B	ANKRD11,CIC	2
PELI2	BCL11A,KDM6A,TBR1	3	XIAP	CHD2	1	RNPS1	RANBP17	1	ZCCHC10	SRSF11,UPF3B	2
PHC3	CHD2,KMT2C,UBN2	3	YWHAE	GABRB3	1	RPH3A	GRIN1	1	ZDHHC17	WAC,WDFY3	2
PIAS4	IRF2BPL,KDM6A,TBR1	3	ZBTB16	KCNB1	1	RPS6KB1	PTEN	1	ZFPM2	BCL11A,TBR1	2
PLK1	ALDH7A1,FLNA,ERBIN	3	ZBTB21	GABRB3	1	RTN1	NECAP1	1	ZHX1	DDX3X,GRIA1	2
PNN	RANBP17,SRSF11,UPF3B	3	ZBTB7A	KCNT1	1	RYBP	NEDD4L	1	ZNF451	INTS6,KDM6A	2
PPP1R10	DIP2C,TRIO,TCF20	3	ZFAND5	ALG13	1	S1PR2	SCN9A	1	ACTR3	USP15	1
PRKCE	CDKL5,GABRB3,NECAP1	3	ZNF764	KCTD7	1	SAFB	HNRNPU	1	ACVR2A	GRIP1	1
PRMT1	CACNA1H,ILF2,IRF2BPL	3				SALL1	FLNA	1	ADNP	KMT5B	1
PRPF38A	HNRNPU,SRSF11,UPF3B	3				SART1	HNRNPU	1	AFTPH	WAC	1
PRPF4B	NAA15,PHF3,SRSF11	3				SDC3	SCN9A	1	AHDC1	CIC	1
RAB14	PTEN,GRIA1,USP15	3				SENP2	FMR1	1	AKAP10	NCKAP1	1
RAB3A	SCN2A,SLC25A22,GRIN1	3				2019-09-06	SCN9A	1	ALG2	WAC	1
RAB5A	ALG13,FMR1,NCKAP1	3				SF3B1	RANBP17	1	ANP32A	ILF2	1
RAB6A	CNTNAP2,NECAP1,NCKAP1	3				SF3B2	RANBP17	1	AP1AR	USP15	1
RAD21	HNRNPU,NAA15,PHF3	3				SF3B4	DIP2C	1	AP2M1	TAOK2	1
RANBP2	ASH1L,FMR1,WDFY3	3				SFRS2	RANBP17	1	AP3B1	ERBIN	1
RANBP9	ALG13,FMR1,USP7	3				SHANK2	SYNGAP1	1	APBA2	NLGN3	1
RBM14	KMT2A,MECP2,POGZ	3				SHOC2	PTEN	1	APEX1	ILF2	1
RBM17	RANBP17,SRSF11,UPF3B	3				SIAH1	SCN9A	1	APOPT1	SHANK2	1
RBM25	RANBP17,SRSF11,UPF3B	3				SIRPA	SLC6A1	1	ARCN1	TRIP12	1
RBM4	ILF2,IRF2BPL,LEO1	3				SKP2	FLNA	1	ARF1	TAOK2	1
REPS2	GABRA1,GABRG2,KCNMA1	3				SLC12A6	DYRK1A	1	ARFGAP1	TAOK2	1
RLIM	MED13,TBL1XR1,TRIP12	3				SLC8A3	NECAP1	1	ARHGAP1	NLGN3	1
SERTAD2	KMT2A,MECP2,ARID1B	3				SMAD1	DYRK1A	1	ARHGAP5	ERBIN	1
SETD1A	CIC,SETD5,SRCAP	3				SMARCB1	NEDD4L	1	ARL4D	TBR1	1
SF3A3	CUL3,ILF2,LEO1	3				SMARCD1	NEDD4L	1	ARMCX3	NCKAP1	1
SIRPA	KCNMA1,SCN1A,SLC6A1	3				SMC1A	HNRNPU	1	AR	MET	1
SMC1A	HNRNPU,BAZ2B,PHF3	3				SMC3	HNRNPU	1	ARPC2	USP15	1
SMNDC1	CUL3,SRSF11,UPF3B	3				SMURF2	RANBP17	1	ASF1A	ILF2	1
SNRNP70	RANBP17,SRSF11,UPF3B	3				SNRNP70	RANBP17	1	ASH1L	WDFY3	1
SNRPF	ILF2,SRSF11,UPF3B	3				SNRPD3	RANBP17	1	ATF7IP	KDM5B	1
SRSF11	RANBP17,PHF3,UPF3B	3				SORBS2	SYNGAP1	1	ATXN2	ANKRD11	1
SRSF6	RANBP17,SRSF11,TNRC6B	3				SOS1	SCN9A	1	BAI2	TAOK2	1
SS18L1	KCTD7,DIP2C,IRF2BPL	3				SP3	NEDD4L	1	BANP	TNRC6B	1
STAG1	HNRNPU,NAA15,PHF3	3				SP4	NEDD4L	1	BMPR1A	MED13	1
STRIP1	KCTD7,DIP2C,TRIO	3				SRRM2	RANBP17	1	BRD2	SETD5	1
STX1B	SCN1B,CACNA1D,RIMS1	3				SRSF11	RANBP17	1	BRD7	BAZ2B	1
STXBP5	SCN2A,SCN8A,MET	3				SRSF1	HNRNPU	1	BRSK2	TAOK2	1
SUZ12	CUL3,NAA15,PHF3	3				SRSF6	RANBP17	1	BUB3	TRIP12	1
TAB1	DIP2C,GRIA1,TNRC6B	3				SRSF9	HNRNPU	1	CACNG2	RIMS1	1
TBL1XR1	TRIP12,USP7,WDFY3	3				SS18L1	DIP2C	1	CAMK2G	MET	1
TFE3	MBOAT7,SLC6A1,SHANK3	3				SSRP1	HNRNPU	1	CBLL1	GRIA1	1
THOC2	SRSF11,TNRC6B,UPF3B	3				STAG1	HNRNPU	1	CCNA2	ERBIN	1
TPR	CHD2,BAZ2B,GIGYF2	3				STX1B	CACNA1D	1	CCNB1	ERBIN	1
TUBA1A	SCN9A,GRIP1,SPAST	3				STX4	GRIN1	1	CCND1	ERBIN	1
UBA2	ILF2,INTS6,NAA15	3				SUMO2	NEDD4L	1	CCNE2	ERBIN	1
UBQLN2	ALG13,CNTNAP2,DYRK1A	3				SUPT16H	HNRNPU	1	CCNT2	KDM6A	1
USP14	ALG13,FMR1,NCKAP1	3				SYNCRIP	HNRNPU	1	CCT3	ILF2	1
VAMP7	HCN1,LGI1,MET	3				SYNRG	DYRK1A	1	CCT5	ILF2	1
VPRBP	NEDD4L,KDM5B,KDM6A	3				SYP	GRIN1	1	CCT6A	USP15	1
VPS18	CHRNB2,DEPDC5,TBC1D24	3				SYT4	SCN9A	1	CDC37L1	NCKAP1	1
WEE1	ALDH7A1,FLNA,ERBIN	3				TAB1	DIP2C	1	CDC40	NCKAP1	1
XRCC6	CUL3,ILF2,INTS6	3				TAB2	FMR1	1	CDH1	TBR1	1
YWHAE	GABRB3,PTEN,USP15	3				TADA2A	KMT2A	1	CDK11A	SMARCC2	1
ZBTB21	GABRB3,CNTNAP2,TBL1XR1	3				TAF5L	DYRK1A	1	CDK14	NCKAP1	1
ZBTB7A	KCNT1,SLC6A1,SHANK3	3				TARDBP	HNRNPU	1	CDK1	ERBIN	1
ZEB2	ASXL3,DSCAM,TBR1	3				TEAD1	FLNA	1	CDK2	ERBIN	1
ZFYVE9	ASH1L,CNTNAP2,FMR1	3				TFDP2	FLNA	1	CDK5RAP2	SRSF11	1
ZHX1	PTEN,DDX3X,GRIA1	3				TGFBRAP1	DIP2C	1	CDK6	ERBIN	1
ZNF74	CACNA1H,KCTD7,IRF2BPL	3				THRB	CACNA1D	1	CECR2	BAZ2B	1
ZNF764	KCTD7,DIP2C,IRF2BPL	3				TMEM222	BCKDK	1	CFL1	NLGN3	1
ZSWIM8	ANKRD11,CIC,SRCAP	3				TMEM8B	MBOAT7	1	CHD1	PHF3	1
ADRA2A	DSCAM,MYT1L	2				TOMM70A	PTEN	1	CHFR	GRIP1	1
AFTPH	GABRB3,WAC	2				TONSL	FLNA	1	CHM	NCKAP1	1
ANKRD28	WAC,WDFY3	2				TOP1	HNRNPU	1	CHRAC1	ERBIN	1
ANP32A	HNRNPU,ILF2	2				TOP2B	NEDD4L	1	CHRM3	MET	1
AP1M1	NLGN3,TAOK2	2				TP53	FLNA	1	CKAP5	PHF3	1
AP3B2	CHRNB2,GNAO1	2				TRAF3	ASH1L	1	CKS2	ERBIN	1
APC2	CACNA1H,TRIO	2				TRIM24	NEDD4L	1	CLK1	UPF3B	1
ARF6	DEPDC5,BCKDK	2				TSG101	PTEN	1	CNOT4	SMARCC2	1
ARFGAP1	DEPDC5,TAOK2	2				TTC17	DIP2C	1	CNR1	GRIA1	1
ARHGAP17	BAZ2B,SRCAP	2				TUBA1A	SCN9A	1	COPA	TRIP12	1
ARL5B	MED13,SPAST	2				TUBB2A	SCN9A	1	COPB2	TRIP12	1
ARMCX3	FMR1,NCKAP1	2				U2AF1	HNRNPU	1	COPS8	NCKAP1	1
ASF1B	ALDH7A1,FLNA	2				U2SURP	RANBP17	1	CPSF6	SMARCC2	1
ATF7	BAZ2B,UBN2	2				UBE2D1	PTEN	1	CREBZF	POGZ	1
ATXN2	GNAO1,ANKRD11	2				UBE2D3	PTEN	1	CRTC1	TAOK2	1
BCL11B	BCL11A,TBR1	2				UBE2R2	NEDD4L	1	CSDE1	SPAST	1
BIN1	LGI1,GRIN1	2				UBE3A	PTEN	1	CSE1L	ILF2	1
BMPR1A	DIP2C,MED13	2				UBE3C	NECAP1	1	CSNK1D	TAOK2	1
CAMKK1	DNM1,GABRG2	2				UBL4A	BCKDK	1	CTTNBP2NL	KDM5B	1
CASK	PCDH19,SCN9A	2				USF1	KMT2A	1	CUL2	USP15	1
CCAR2	CHD8,SMARCC2	2				USP14	FMR1	1	CUL5	USP15	1
CCNE2	ALDH7A1,ERBIN	2				USP33	PTEN	1	DAAM1	GRIP1	1
CCT4	ILF2,USP15	2				USP8	FMR1	1	DAG1	NLGN3	1
CCT8	ILF2,USP15	2				USP9X	DYRK1A	1	DAP	TBR1	1
CDC40	CNTNAP2,NCKAP1	2				VAMP1	GRIN1	1	DCAF17	INTS6	1
CDC45	ALDH7A1,FLNA	2				VCP	FMR1	1	DDI2	WDFY3	1
CDK1	FLNA,ERBIN	2				VPRBP	NEDD4L	1	DDX21	NAA15	1
CDK6	FLNA,ERBIN	2				VPS37A	PTEN	1	DDX6	MED13	1
CDKN2C	ALDH7A1,FLNA	2				VPS4B	FMR1	1	DENR	CUL3	1
CENPC	BAZ2B,TNRC6B	2				WAC	ASH1L	1	DLGAP1	RIMS1	1
CHD1	HNRNPU,PHF3	2				WASF2	FLNA	1	DMTN	RIMS1	1
CHFR	KCTD7,GRIP1	2				WEE1	FLNA	1	DNM1L	NCKAP1	1
CKAP5	NEDD4L,PHF3	2				XPO7	DYRK1A	1	DNM1	SHANK3	1
CKS2	ALDH7A1,ERBIN	2				YAP1	FLNA	1	DPYSL3	GRIP1	1
COPG1	ALG13,DEPDC5	2				YBX1	HNRNPU	1	DPYSL5	GRIP1	1
CPLX1	SCN1B,GRIN1	2				YWHAE	PTEN	1	DUSP7	MET	1
CPSF7	SMARCC2,TNRC6B	2				ZBTB21	CNTNAP2	1	DVL1	TAOK2	1
CREBZF	MECP2,POGZ	2				ZBTB33	NEDD4L	1	EEF1A1	BCL11A	1
CSNK1D	DEPDC5,TAOK2	2				ZBTB7A	SLC6A1	1	EIF4A1	ILF2	1
CUL2	PTEN,USP15	2				ZC3H18	MECP2	1	ELAVL3	ARID1B	1
CUL5	PTEN,USP15	2				ZFC3H1	RANBP17	1	ELF1	ERBIN	1
DCAF17	PTEN,INTS6	2				ZHX1	PTEN	1	ELK4	UBN2	1
DCX	ASXL3,MED13L	2				ZMYM3	DIP2C	1	ENSG00000188223	NAA15	1
DDI2	ASH1L,WDFY3	2				ZNF148	PTEN	1	ENSG00000272321	ERBIN	1
DDX5	KMT5B,NAA15	2				ZNF382	RANBP17	1	ENSG00000276445	ILF2	1
DLGAP2	GRIN2A,KCNB1	2				ZNF764	DIP2C	1	EPB41	BAZ2B	1
DNAJC6	CHRNB2,GNAO1	2				ZNF8	KMT2A	1	EPHA7	BCL11A	1
DNM1L	ALG13,NCKAP1	2				ZYG11B	PTEN	1	EPN1	TAOK2	1
DNM3	NRXN1,WAC	2							EPS15L1	SMARCC2	1
DNMT1	SETD5,TNRC6B	2							ERBB2	ERBIN	1
DTX1	CACNA1H,TRIO	2							ESR1	MET	1
EED	ILF2,NAA15	2							EWSR1	ARID1B	1
EFTUD2	LEO1,SMARCC2	2							FAM105B	TNRC6B	1
EIF3B	DDX3X,GIGYF2	2							FAM115A	TCF20	1
ELF1	ALDH7A1,ERBIN	2							FBXO11	USP7	1
ELK1	KCNQ2,PRRT2	2							FBXO30	SPAST	1
ELL	CIC,SRCAP	2							FBXO5	ERBIN	1
EPS15L1	DEPDC5,SMARCC2	2							FBXW2	USP7	1
ERBB2	ALDH7A1,ERBIN	2							FHL3	NLGN3	1
FAM115A	DIP2C,TCF20	2							FLNA	ERBIN	1
FAM175B	TRIP12,USP15	2							FXR2	WAC	1
FASN	CACNA1H,TRIO	2							GABRG2	MET	1
FBXO5	ALDH7A1,ERBIN	2							GAK	TAOK2	1
FHL3	KCTD7,NLGN3	2							GEMIN2	ILF2	1
FRS2	MED13,SPAST	2							GFI1B	BAZ2B	1
FXR1	CUL3,SRSF11	2							GIGYF2	USP7	1
GFI1B	FLNA,BAZ2B	2							GIT2	WAC	1
GGA1	DEPDC5,BCKDK	2							GNA13	SPAST	1
GIT2	ASH1L,WAC	2							GNB2L1	IRF2BPL	1
GRB10	KCNQ2,USP7	2							GNG2	SPAST	1
GRM5	CDKL5,GABRB3	2							GOLGA2	ANKRD11	1
GRM7	SCN9A,ANK2	2							GRB10	USP7	1
GSPT1	DDX3X,TRIP12	2							GRIA4	RIMS1	1
GTF2H1	ALG13,NCKAP1	2							GRIN1	SHANK3	1
HABP4	LGI1,SHANK3	2							GRM7	ANK2	1
HEY2	ALDH7A1,FLNA	2							GTF2H1	NCKAP1	1
HMG20B	ALDH7A1,FLNA	2							GTF2IRD1	POGZ	1
HMGA1	IRF2BPL,KDM6A	2							GTF3C4	MED13	1
HNRNPA0	HNRNPU,ILF2	2							GTPBP4	CUL3	1
HNRNPF	HNRNPU,ILF2	2							HABP4	SHANK3	1
HNRNPH3	HNRNPU,UPF3B	2							HDAC3	TNRC6B	1
HNRNPL	HNRNPU,ILF2	2							HDAC9	TNRC6B	1
HNRNPUL1	HNRNPU,LEO1	2							HGS	TAOK2	1
HUWE1	CHD2,TRIP12	2							HNRNPA0	ILF2	1
IK	LEO1,UPF3B	2							HNRNPC	ILF2	1
INA	KCTD7,SCN9A	2							HNRNPF	ILF2	1
INCENP	FLNA,TNRC6B	2							HNRNPH3	UPF3B	1
INSIG2	ALG13,FMR1	2							HNRNPL	ILF2	1
ITSN1	BCL11A,MED13L	2							HNRNPUL1	LEO1	1
JAKMIP1	EEF1A2,SYNGAP1	2							HOMER1	MET	1
JPH3	MBOAT7,SHANK3	2							HSP90AB1	NCKAP1	1
JUP	KCTD7,GRIP1	2							HTR2A	MET	1
KDM5C	ARID1B,SMARCC2	2							HUWE1	TRIP12	1
KIF23	ALDH7A1,FLNA	2							IFRD1	SPAST	1
KIF26A	BCL11A,TBR1	2							INCENP	TNRC6B	1
KLHDC10	PTEN,MED13	2							ING5	TCF20	1
KLHL42	GABRB3,CNTNAP2	2							INSR	MED13L	1
KPNA1	DDX3X,TRIP12	2							IQGAP1	ERBIN	1
LASP1	KCTD7,IRF2BPL	2							ITCH	WAC	1
LATS2	FLNA,ERBIN	2							ITGB1	ERBIN	1
MAP2K4	ARHGEF9,CDKL5	2							JAG2	CIC	1
MAP3K12	EEF1A2,PRRT2	2							JPH3	SHANK3	1
MAP3K13	ASH1L,WDFY3	2							JUP	GRIP1	1
MBD2	ERBIN,TNRC6B	2							KAT6B	TCF20	1
MED15	DEPDC5,KCNQ2	2							KAT7	WAC	1
MSH2	HNRNPU,CUL3	2							KCNA1	RIMS1	1
MTSS1	KCTD7,PCDH19	2							KCNA2	RIMS1	1
MXD1	MECP2,WDFY3	2							KCNB1	MET	1
MYCN	IRF2BPL,KMT5B	2							KCNH1	MET	1
N4BP1	GIGYF2,USP7	2							KCNJ4	SHANK3	1
NAA15	CUL3,INTS6	2							KCNQ5	MET	1
NCK2	CTNND2,IRF2BPL	2							KCNV1	MET	1
NDFIP1	NECAP1,NCKAP1	2							KIAA1549	ASXL3	1
NEDD4L	PHF3,TBL1XR1	2							KIAA1549L	SHANK2	1
NIPBL	BAZ2B,PHF3	2							KIF1B	WDFY3	1
NRGN	GRIN2A,LGI1	2							KIF5C	SHANK2	1
ORC1	ALDH7A1,FLNA	2							KIT	GRIA1	1
OTUD5	ARHGEF9,EEF1A2	2							KLHDC10	MED13	1
PAPOLA	CUL3,NAA15	2							KLHL11	TBL1XR1	1
PCBP1	ILF2,IRF2BPL	2							KMT2E	CHD8	1
PCBP2	ERBIN,ILF2	2							KPNA3	CUL3	1
PDE4D	ASXL3,MED13L	2							KPNA4	CUL3	1
PIK3R4	ARHGEF9,FMR1	2							LASP1	IRF2BPL	1
POM121	TBC1D24,ANKRD11	2							LATS1	MED13	1
PPIG	SRSF11,UPF3B	2							LATS2	ERBIN	1
PPM1F	KCNQ2,TBC1D24	2							LDB1	CTNND2	1
PPP1R2	NECAP1,NCKAP1	2							LIN54	TNRC6B	1
PPP1R8	KMT5B,LEO1	2							LMO3	CTNND2	1
PPP5C	ALG13,NECAP1	2							LTN1	TBL1XR1	1
PRKACB	GABRB3,NCKAP1	2							MAF	CIC	1
PRNP	STX1B,STXBP1	2							MAP1B	ASXL3	1
PRPF40B	DEPDC5,ANKRD11	2							MAP3K13	WDFY3	1
PRPF6	LEO1,UPF3B	2							MAP3K1	TNRC6B	1
PRRT2	STX1B,RIMS1	2							MAP4K3	USP15	1
PSMC1	ALG13,USP7	2							MAPK1IP1L	TNRC6B	1
PSMC2	ALG13,NCKAP1	2							MAPK1	MET	1
PSMD12	FMR1,NCKAP1	2							MAPK3	SHANK3	1
PSMD2	ALG13,NCKAP1	2							MCL1	TRIP12	1
PSMD4	BCKDK,NCKAP1	2							MCM2	ERBIN	1
PSMD7	ALG13,NCKAP1	2							MDM4	UBN2	1
PTPRA	ALG13,NLGN3	2							MED1	ADNP	1
PTPRU	CTNND2,DSCAM	2							MED21	ADNP	1
PYGO1	NEDD4L,ADNP	2							MEX3B	GRIP1	1
RAB1A	ALG13,NECAP1	2							MIS18BP1	ERBIN	1
RAB7A	ALG13,NCKAP1	2							MMP2	NLGN3	1
RACGAP1P	FLNA,ERBIN	2							MOB1A	ERBIN	1
RAI2	SPTAN1,MYT1L	2							MOB4	USP15	1
RBBP7	ERBIN,TNRC6B	2							MSH2	CUL3	1
RBM8A	LEO1,UPF3B	2							MSN	BAZ2B	1
RNF41	GABRB3,NECAP1	2							MTA2	KDM5B	1
ROBO2	BCL11A,GRIP1	2							MXD1	WDFY3	1
RPH3A	SLC25A22,GRIN1	2							MXI1	PHF3	1
RSF1	BAZ2B,PHF3	2							MYBL2	ERBIN	1
RUNX1T1	CACNA1H,ASXL3	2							MYD88	KDM6A	1
SCAF8	LEO1,PHF3	2							NBEA	GRIA1	1
SDC3	SCN9A,NLGN3	2							NCBP2	KMT5B	1
SERBP1	INTS6,NAA15	2							NDFIP1	NCKAP1	1
SH3GL1	CACNA1H,IRF2BPL	2							NKRF	WAC	1
SH3KBP1	GABRB3,TAOK2	2							NOTCH1	BAZ2B	1
SHOC2	PTEN,USP15	2							NPLOC4	TBL1XR1	1
SLC8A1	ANK2,NRXN1	2							NR3C1	MET	1
SMG1	KMT2C,UBN2	2							NR4A2	TBR1	1
SNCB	KCNT1,LGI1	2							ORC2	USP7	1
SNIP1	KMT5B,LEO1	2							PABPC4	ADNP	1
SNRPA	ILF2,TNRC6B	2							PABPN1	UPF3B	1
SOS1	SCN9A,USP7	2							PACS1	MYT1L	1
SOX4	BCL11A,TBR1	2							PACSIN1	SHANK3	1
SOX9	FLNA,KMT2A	2							PAIP1	SPAST	1
SPAG9	BAZ2B,WDFY3	2							PDCD6IP	WAC	1
SPOP	INTS6,KDM6A	2							PEBP1	SHANK3	1
SRRM2	DEPDC5,RANBP17	2							PELI1	GRIA1	1
SRSF3	ILF2,NAA15	2							PJA2	NCKAP1	1
SRSF9	HNRNPU,ILF2	2							PLCB1	MET	1
STK35	TBC1D24,WDFY3	2							PLCG1	POGZ	1
STRN3	INTS6,USP15	2							PLK1	ERBIN	1
SUPT20H	IRF2BPL,KDM6A	2							PLXNB2	BAZ2B	1
SYNCRIP	HNRNPU,NAA15	2							POM121	ANKRD11	1
SYNRG	DYRK1A,DDX3X	2							PPARD	SHANK3	1
SYVN1	ANKRD11,TAOK2	2							PPARGC1A	MET	1
TAF5L	DYRK1A,IRF2BPL	2							PPP1R10	TCF20	1
TAOK2	KCNQ2,PRRT2	2							PPP1R2	NCKAP1	1
TBL1X	ALDH7A1,ERBIN	2							PPP2R2A	INTS6	1
TCEB3	ADNP,KMT5B	2							PPP2R2B	USP15	1
TCP1	ILF2,USP15	2							PPP2R5E	SPAST	1
TEAD1	FLNA,ERBIN	2							PPP3R1	NCKAP1	1
TMEM8B	SLC25A22,MBOAT7	2							PPP6R3	WAC	1
TNPO3	ADNP,KDM5B	2							PRCC	IRF2BPL	1
TOP1	HNRNPU,NAA15	2							PRKACA	RIMS1	1
TP53BP1	GIGYF2,USP7	2							PRKACB	NCKAP1	1
TRAF3	ARHGEF9,ASH1L	2							PRKAR1A	NCKAP1	1
TRIP12	DDX3X,TBL1XR1	2							PRKAR2A	GRIA1	1
TSG101	PTEN,USP15	2							PRKAR2B	GRIA1	1
TUBB4A	EEF1A2,PRRT2	2							PRKCD	SHANK3	1
UBE2D2	INTS6,USP15	2							PRPF38B	SRSF11	1
UBE3C	ALG13,NECAP1	2							PRPF40B	ANKRD11	1
UHRF2	PHF3,SRSF11	2							PRRC2B	TCF20	1
UNKL	TBC1D24,CIC	2							PRRT2	RIMS1	1
UPF2	UBN2,UPF3B	2							PSEN1	TRIP12	1
USP10	ADNP,KDM5B	2							PSMC1	USP7	1
USP3	PHF3,TCF20	2							PSMC2	NCKAP1	1
VAPB	CACNB4,RIMS1	2							PSMD12	NCKAP1	1
VCPIP1	TBL1XR1,TRIP12	2							PSMD2	NCKAP1	1
VPS4B	FMR1,WAC	2							PSMD4	NCKAP1	1
WASF2	FLNA,ERBIN	2							PSMD6	NCKAP1	1
WASL	ARHGEF9,KCNB1	2							PSMD7	NCKAP1	1
WIPF3	CACNA1H,DSCAM	2							PSPC1	LEO1	1
WWP2	NLGN3,SMARCC2	2							PTBP1	ERBIN	1
XPA	LEO1,UPF3B	2							PTMA	UPF3B	1
XPO7	DYRK1A,DDX3X	2							PTPRA	NLGN3	1
YAP1	FLNA,ERBIN	2							PYGO1	ADNP	1
YTHDC1	LEO1,SRSF11	2							QKI	ERBIN	1
YTHDF2	KMT5B,LEO1	2							RAB11B	SMARCC2	1
ZC3H18	MECP2,SMARCC2	2							RAB5A	NCKAP1	1
ZCCHC10	SRSF11,UPF3B	2							RAB6A	NCKAP1	1
ZFAND5	ALG13,GRIA1	2							RAB7A	NCKAP1	1
ZFPM2	BCL11A,TBR1	2							RACGAP1P	ERBIN	1
ZMYM3	DIP2C,TCF20	2							RAE1	LEO1	1
ZNF451	INTS6,KDM6A	2							RAI2	MYT1L	1
AAK1	STXBP1	1							RALY	ILF2	1
ABHD16A	BCKDK	1							RANBP2	WDFY3	1
ABI1	NECAP1	1							RANBP9	USP7	1
ACTR3	USP15	1							RAPGEF1	DSCAM	1
ACVR2A	GRIP1	1							RASGRF1	RIMS1	1
ADD2	TRIO	1							RBAK	DDX3X	1
ADNP	KMT5B	1							RBM14	POGZ	1
ADRB1	KCNB1	1							RBPJ	UBN2	1
ADRBK2	GRIN2B	1							RCAN1	TBR1	1
ADRM1	BCKDK	1							RDX	BAZ2B	1
AHDC1	CIC	1							RGS4	MET	1
AHR	CNTNAP2	1							RICTOR	WDFY3	1
AJUBA	FLNA	1							RNF2	USP15	1
AKAP10	NCKAP1	1							ROCK1	BAZ2B	1
ALG2	WAC	1							RPL3	ILF2	1
AMPH	STXBP1	1							RPL4	ILF2	1
ANAPC7	ALG13	1							RPL5	ILF2	1
AP1AR	USP15	1							RPS6KA3	MET	1
AP3B1	ERBIN	1							RPS6KA4	SHANK3	1
AP3D1	DEPDC5	1							RSRC2	SRSF11	1
APEX1	ILF2	1							RUNX1	SRCAP	1
ARCN1	TRIP12	1							RUNX1T1	ASXL3	1
ARFIP2	BCKDK	1							RUSC2	ANKRD11	1
ARHGAP1	NLGN3	1							RUVBL1	ILF2	1
ARHGAP5	ERBIN	1							SAFB2	GIGYF2	1
ARID3A	MECP2	1							SATB1	TBR1	1
ARL4D	TBR1	1							SCAF11	ERBIN	1
ARPC2	USP15	1							SDC3	NLGN3	1
ASB13	SCN1B	1							SENP6	INTS6	1
ASF1A	ILF2	1							SERTAD2	ARID1B	1
ASH1L	WDFY3	1							SETD8	TNRC6B	1
ATF7IP	KDM5B	1							SF1	SMARCC2	1
AURKA	FLNA	1							SH3BP5	GRIP1	1
BAIAP2	SYNGAP1	1							SH3GL1	IRF2BPL	1
BANP	TNRC6B	1							SH3GL2	WAC	1
BCL2L1	NECAP1	1							SH3KBP1	TAOK2	1
BECN1	ARHGEF9	1							SHANK3	RIMS1	1
BORA	FLNA	1							SHOC2	USP15	1
BRD2	SETD5	1							SLC6A1	SHANK3	1
BRD7	BAZ2B	1							SLC7A5	NLGN3	1
BTBD2	BCKDK	1							SLIT1	CTNND2	1
BUB3	TRIP12	1							SMARCA2	MYT1L	1
CACNB3	SYNGAP1	1							SMN1	SRSF11	1
CAMK1	LGI1	1							SMU1	CUL3	1
CAMKK2	SCN2A	1							SNPH	SHANK3	1
CASP7	ALDH7A1	1							SNRPC	ILF2	1
CASP9	SLC25A22	1							SNRPE	UPF3B	1
CBLL1	GRIA1	1							SOS1	USP7	1
CCDC85B	RANBP17	1							SPTB	RIMS1	1
CCND2	FLNA	1							SRCAP	CIC	1
CCNL1	RANBP17	1							SRSF7	ILF2	1
CCNT2	KDM6A	1							SRSF9	ILF2	1
CCT3	ILF2	1							SS18	BAZ2B	1
CCT5	ILF2	1							SS18L1	IRF2BPL	1
CCT6A	USP15	1							SSBP3	CTNND2	1
CDC16	ALG13	1							STK35	WDFY3	1
CDC23	ALG13	1							STX1B	RIMS1	1
CDC2	ALDH7A1	1							STXBP5	MET	1
CDC37L1	NCKAP1	1							SUV39H1	TNRC6B	1
CDCA3	ALDH7A1	1							SV2B	MET	1
CDH11	SCN9A	1							SYN1	SHANK3	1
CDH1	TBR1	1							SYNCRIP	NAA15	1
CDK11A	SMARCC2	1							SYNRG	DDX3X	1
CDK2AP1	ALDH7A1	1							SYP	RIMS1	1
CDK5RAP2	SRSF11	1							SYT1	MET	1
CDKL5	GRIN2B	1							TAF5L	IRF2BPL	1
CEBPG	PTEN	1							TAX1BP3	BCL11A	1
CECR2	BAZ2B	1							TBL1X	ERBIN	1
CFL1	NLGN3	1							TBP	MED13	1
CHAF1A	FLNA	1							TCF12	BAZ2B	1
CHD3	CACNA1H	1							TCF4	ASXL3	1
CHMP4B	FMR1	1							TDP2	INTS6	1
CHN1	LGI1	1							TEAD1	ERBIN	1
CHRAC1	ERBIN	1							TENM3	GRIA1	1
CKS1B	ALDH7A1	1							TFE3	SHANK3	1
CLASP1	SPTAN1	1							THOC5	TNRC6B	1
CLIP2	SPTAN1	1							THRB	MET	1
CLK1	UPF3B	1							TIA1	SRSF11	1
CLK2	RANBP17	1							TIAL1	SRSF11	1
CLK3	RANBP17	1							TIMP2	NLGN3	1
CNOT4	SMARCC2	1							TMEM132A	CTNND2	1
CNR1	GRIA1	1							TNPO1	KDM6A	1
COPB2	TRIP12	1							TOP1	NAA15	1
COPS6	BCKDK	1							TOPORS	INTS6	1
COPS8	NCKAP1	1							TPP2	INTS6	1
CPSF6	SMARCC2	1							TRIM27	IRF2BPL	1
CRTC3	DEPDC5	1							TRIM9	RIMS1	1
CSDE1	SPAST	1							TSG101	USP15	1
CSE1L	ILF2	1							UBE2H	INTS6	1
CTDSP1	ALDH7A1	1							UBE2J1	USP15	1
CTDSP2	FLNA	1							UBE2K	USP15	1
CTNND1	NEDD4L	1							UBE2L3	INTS6	1
CTSD	MBOAT7	1							UBLCP1	NCKAP1	1
CTTNBP2NL	KDM5B	1							ULK1	TAOK2	1
CYFIP2	CHRNB2	1							UNKL	CIC	1
DAAM1	GRIP1	1							USP14	NCKAP1	1
DAG1	NLGN3	1							USP19	SMARCC2	1
DAP	TBR1	1							USP37	MED13	1
DCAF7	NEDD4L	1							UTP14A	LEO1	1
DDX21	NAA15	1							UVSSA	UBN2	1
DDX6	MED13	1							VAMP2	RIMS1	1
DENR	CUL3	1							VAMP7	MET	1
DLL1	FLNA	1							VAPB	RIMS1	1
DMAP1	BCKDK	1							VPS4A	WAC	1
DMWD	SYNGAP1	1							VPS4B	WAC	1
DOCK4	GABRB3	1							WASF2	ERBIN	1
DOK4	KCTD7	1							WDR1	NLGN3	1
DRG2	BCKDK	1							WDR20	KMT5B	1
DYNLL2	ARHGEF9	1							WDR77	ERBIN	1
EEF1A1	BCL11A	1							WEE1	ERBIN	1
EIF4A1	ILF2	1							WIPF3	DSCAM	1
ELAVL3	ARID1B	1							XAB2	LEO1	1
ELK4	UBN2	1							XPO1	CUL3	1
EMD	BCKDK	1							XPO6	NLGN3	1
ENSG00000272321	ERBIN	1							XPO7	DDX3X	1
ENSG00000276445	ILF2	1							YAP1	ERBIN	1
EP400	KMT2A	1							YOD1	TBL1XR1	1
EPB41	BAZ2B	1							YWHAE	USP15	1
EPHA7	BCL11A	1							ZBED1	TNRC6B	1
EPS8L1	SCN9A	1							ZBTB21	TBL1XR1	1
ERBB2IP	ALDH7A1	1							ZBTB2	KDM6A	1
ETS2	SCN1A	1							ZBTB43	CTNND2	1
EWSR1	ARID1B	1							ZBTB44	TBL1XR1	1
EXOC4	PCDH19	1							ZBTB6	SPAST	1
FAM105B	TNRC6B	1							ZBTB7A	SHANK3	1
FAM127A	BCKDK	1							ZC3H18	SMARCC2	1
FANCB	ALDH7A1	1							ZFAND5	GRIA1	1
FBXO11	USP7	1							ZMYM2	SPAST	1
FBXO30	SPAST	1							ZMYM3	TCF20	1
FBXW2	USP7	1							ZMYND8	TCF20	1
FEM1B	PTEN	1							ZNF250	GRIP1	1
FER	NEDD4L	1							ZNF689	IRF2BPL	1
FGD1	CACNA1H	1							ZNF74	IRF2BPL	1
FLNA	ERBIN	1							ZNF764	IRF2BPL	1
FNBP4	RANBP17	1							ZNF830	LEO1	1
FXR2	WAC	1
GABRA1	GABRG2	1
GABRA4	LGI1	1
GABRB3	NECAP1	1
GADD45A	ALDH7A1	1
GAK	TAOK2	1
GAPDH	BCKDK	1
GDI1	NECAP1	1
GEMIN2	ILF2	1
GET4	BCKDK	1
GIGYF2	USP7	1
GINS4	FLNA	1
GLI3	FLNA	1
GNA13	SPAST	1
GNB2L1	IRF2BPL	1
GNG2	SPAST	1
GOLGA2	ANKRD11	1
GOT2	NECAP1	1
GPHN	ALG13	1
GRIA2	CDKL5	1
GRIA3	CDKL5	1
GRIA4	RIMS1	1
GRIN2D	SCN9A	1
GSE1	KMT2A	1
GTF2IRD1	POGZ	1
GTF3C4	MED13	1
GTPBP4	CUL3	1
GUCY1A2	GRIN2B	1
H3F3B	KMT2A	1
HDAC3	TNRC6B	1
HDAC9	TNRC6B	1
HID1	PRRT2	1
HIST1H1B	ALDH7A1	1
HIST1H3C	ALDH7A1	1
HM13	BCKDK	1
HNRNPC	ILF2	1
HNRNPM	HNRNPU	1
HSPA8	NECAP1	1
IFRD1	SPAST	1
IKBKG	EEF1A2	1
ING5	TCF20	1
INSR	MED13L	1
IQGAP1	ERBIN	1
ITCH	WAC	1
ITGB1	ERBIN	1
JAG2	CIC	1
KAT6B	TCF20	1
KAT7	WAC	1
KCNH2	CHRNB2	1
KCNJ11	PRRT2	1
KCNK9	NECAP1	1
KCNQ2	GRIN2B	1
KCNQ3	GRIN2B	1
KCTD10	DIP2C	1
KEAP1	BCKDK	1
KHDRBS2	SCN9A	1
KIAA0907	RANBP17	1
KIAA1549	ASXL3	1
KIF4A	ALDH7A1	1
KIF5C	SHANK2	1
KIT	GRIA1	1
KLF8	KCTD7	1
KLHL11	TBL1XR1	1
KLHL22	BCKDK	1
KMT2E	CHD8	1
KPNA2	KMT2A	1
KPNA3	CUL3	1
KPNA4	CUL3	1
KRAS	PTEN	1
LATS1	MED13	1
LDB1	CTNND2	1
LFNG	FLNA	1
LIN54	TNRC6B	1
LMO3	CTNND2	1
LRFN1	SYNGAP1	1
LRRC14	BCKDK	1
LTN1	TBL1XR1	1
MAF	CIC	1
MAP1B	ASXL3	1
MAP2K3	PRRT2	1
MAP2K7	PRRT2	1
MAP3K11	KCNT1	1
MAP3K1	TNRC6B	1
MAP4K2	KCNT1	1
MAP4K3	USP15	1
MAPK1IP1L	TNRC6B	1
MAPKAPK3	ALDH7A1	1
MCL1	TRIP12	1
MCM7	FLNA	1
MDM4	UBN2	1
MED12	KMT2A	1
MED1	ADNP	1
MED21	ADNP	1
MELK	ALDH7A1	1
MEX3B	GRIP1	1
MFN2	CHRNB2	1
MIS18BP1	ERBIN	1
MMP2	NLGN3	1
MMS22L	FLNA	1
MOB1A	ERBIN	1
MOB4	USP15	1
MSN	BAZ2B	1
MTA1	CACNA1H	1
MTA2	KDM5B	1
MT-CO2	ALG13	1
MT-CYB	ALG13	1
MTPN	GABRB3	1
MXI1	PHF3	1
MYD88	KDM6A	1
MYO16	SCN9A	1
NAPA	SCN1B	1
NBEA	GRIA1	1
NCBP2	KMT5B	1
NCKIPSD	DNM1	1
NCL	HNRNPU	1
NCOA7	CACNB4	1
NEFM	SCN1A	1
NEK6	FLNA	1
NFKB2	FLNA	1
NKRF	WAC	1
NLK	HCN1	1
NOTCH2	FLNA	1
NOTCH3	FLNA	1
NR4A2	TBR1	1
OFD1	RANBP17	1
ORC2	USP7	1
PABPC4	ADNP	1
PABPN1	UPF3B	1
PAIP1	SPAST	1
PDLIM7	FLNA	1
PDPK1	ASH1L	1
PELI1	GRIA1	1
PIK3R1	CACNB4	1
PLCG1	POGZ	1
PLXNB2	BAZ2B	1
POLR2M	PTEN	1
PPME1	NECAP1	1
PPP1R9B	EEF1A2	1
PPP2CA	NECAP1	1
PPP2R2A	INTS6	1
PPP2R2B	USP15	1
PPP2R5E	SPAST	1
PPP3CB	NECAP1	1
PPP6R3	WAC	1
PRCC	IRF2BPL	1
PRKAR2A	GRIA1	1
PRKAR2B	GRIA1	1
PRKD2	FLNA	1
PRPF38B	SRSF11	1
PRRC2B	TCF20	1
PSEN1	TRIP12	1
PSMD3	ALG13	1
PSMD6	NCKAP1	1
PSMD8	BCKDK	1
PSPC1	LEO1	1
PTBP1	ERBIN	1
PTK2	FMR1	1
PTMA	UPF3B	1
PTPN6	SLC6A1	1
PTPRE	SLC6A1	1
PUM1	DYRK1A	1
QKI	ERBIN	1
R3HDM1	SYNGAP1	1
R3HDM2	GNAO1	1
RAB11B	SMARCC2	1
RAC1	GABRB3	1
RAD23A	BCKDK	1
RAD51	ALDH7A1	1
RAD9A	RANBP17	1
RAE1	LEO1	1
RALY	ILF2	1
RAP1A	FMR1	1
RAPGEF1	DSCAM	1
RBAK	DDX3X	1
RBM5	RANBP17	1
RBPJ	UBN2	1
RCAN1	TBR1	1
RDX	BAZ2B	1
REST	FLNA	1
RET	SCN1B	1
RICTOR	WDFY3	1
RIMS1	SCN2A	1
RNF11	CNTNAP2	1
RNF126	BCKDK	1
RNF187	EEF1A2	1
RNF2	USP15	1
ROCK1	BAZ2B	1
RPL3	ILF2	1
RPL4	ILF2	1
RPL5	ILF2	1
RPS6KA4	SHANK3	1
RRM2	ALDH7A1	1
RSRC2	SRSF11	1
RTN1	NECAP1	1
RUNX1	SRCAP	1
RUSC2	ANKRD11	1
RUVBL1	ILF2	1
RYBP	NEDD4L	1
S1PR2	SCN9A	1
SAFB2	GIGYF2	1
SALL1	FLNA	1
SATB1	TBR1	1
SCAF11	ERBIN	1
SENP2	FMR1	1
SENP6	INTS6	1
2019-09-06	SCN9A	1
SETD5	CHD2	1
SETD8	TNRC6B	1
SF1	SMARCC2	1
SFRS2	RANBP17	1
SH3BP5	GRIP1	1
SHANK3	RIMS1	1
SKP2	FLNA	1
SLC11A2	ALG13	1
SLC12A6	DYRK1A	1
SLC6A1	SHANK3	1
SLC7A5	NLGN3	1
SLIT1	CTNND2	1
SMAD1	DYRK1A	1
SMARCA2	MYT1L	1
SMN1	SRSF11	1
SMU1	CUL3	1
SNRPC	ILF2	1
SNRPE	UPF3B	1
SP4	NEDD4L	1
SPTB	RIMS1	1
SRCAP	CIC	1
SRGAP3	TBC1D24	1
SRPK2	GABRB3	1
SRSF7	ILF2	1
SS18	BAZ2B	1
SSBP3	CTNND2	1
STX4	GRIN1	1
SUV39H1	TNRC6B	1
SYT13	PCDH19	1
SYT4	SCN9A	1
TARDBP	HNRNPU	1
TAX1BP3	BCL11A	1
TBP	MED13	1
TCF12	BAZ2B	1
TCF4	ASXL3	1
TCF7L1	ALDH7A1	1
TDP2	INTS6	1
TENM3	GRIA1	1
TFDP2	FLNA	1
TGFBRAP1	DIP2C	1
THOC5	TNRC6B	1
THRA	CACNA1H	1
TIA1	SRSF11	1
TIAL1	SRSF11	1
TIMP2	NLGN3	1
TMEM132A	CTNND2	1
TMEM222	BCKDK	1
TNFRSF21	CHRNB2	1
TNPO1	KDM6A	1
TOMM70A	PTEN	1
TONSL	FLNA	1
TOPORS	INTS6	1
TPP2	INTS6	1
TRIM27	IRF2BPL	1
TUBB2A	SCN9A	1
TYMS	ALDH7A1	1
UBE2H	INTS6	1
UBE2J1	USP15	1
UBE2K	USP15	1
UBE2L3	INTS6	1
UBE2O	DEPDC5	1
UBE2R2	NEDD4L	1
UBL4A	BCKDK	1
UBLCP1	NCKAP1	1
UQCRC2	ALG13	1
USP19	SMARCC2	1
USP33	PTEN	1
USP37	MED13	1
USP5	CHRNB2	1
USP8	FMR1	1
UTP14A	LEO1	1
UVSSA	UBN2	1
VIM	ALDH7A1	1
VPS37A	PTEN	1
VPS4A	WAC	1
WAC	ASH1L	1
WDR1	NLGN3	1
WDR20	KMT5B	1
WDR77	ERBIN	1
WDTC1	DEPDC5	1
XAB2	LEO1	1
XPO1	CUL3	1
XPO6	NLGN3	1
YOD1	TBL1XR1	1
ZBED1	TNRC6B	1
ZBTB16	KCNB1	1
ZBTB2	KDM6A	1
ZBTB33	NEDD4L	1
ZBTB43	CTNND2	1
ZBTB44	TBL1XR1	1
ZBTB6	SPAST	1
ZFC3H1	RANBP17	1
ZMYM2	SPAST	1
ZMYND8	TCF20	1
ZNF250	GRIP1	1
ZNF382	RANBP17	1
ZNF689	IRF2BPL	1
ZNF830	LEO1	1
ZYG11B	PTEN	1

## Sheet: contingency permutation
	Empirical p-value from 5,000 iterations of permutation testing for variants with given primary phenotypes and non-synonymous mutation types per module, excluding seed gene.
		ADNP	ALHD7A1	ALG13	ANK2	ANKRD11	ARHGEF9	ARID1B	ASH1L	ASXL3	BAZ2B	BCKDK	BCL11A	CACNA1D	CACNA1H	CACNB4	CDKL5	CHD2	CHD8	CHRNB2	CIC	CNTNAP2	CTNND2	CUL3	DDX3X	DEPDC5	DIP2C	DNM1	DSCAM	DYRK1A	EEF1A2	ERBIN	FLNA	FMR1	GABRA1	GABRB3	GABRG2	GIGYF2	GNAO1	GRIA1	GRIN1	GRIN2A	GRIN2B	GRIP1	HCN1	HNRNPU	ILF2	INTS6	IRF2BPL
ASD	Loss-of-function	0.195361	0.346131	0.575685	0.227954	0.125975	0.582284	0.00459908	0.733453	0.75205	0.0563887	0.138372	0.725655	0.34813	0.5009	0.386523	0.211958	0.00019996	0.0545891	0.572286	0.0113977	0.209358	0.120376	0.411918	0.0317936	0.738452	0.759648	0.408718	0.75185	0.619676	0.267546	0.35113	0.35173	0.656669	0.391522	0.466907	0.579684	0	0.227355	0.722655	0.366127	0.393321	0.00739852	0.721656	0.39772	0.691462	0.618876	0.575685	0.277345
	Missense	0.0285943	0.70186	0.771046	0.55049	0.340732	0.327934	0.876625	0.791242	0.880224	0.411518	0.461708	0.847231	0.809038	0.681064	0.79964	0.792042	0.704059	0.311738	0.817836	0.407319	0.806839	0.822036	0.593081	0.158568	0.168166	0.721456	0.811038	0.457109	0.554489	0.784843	0.79824	0.576285	0.276345	0.760448	0.847231	0.324935	0.59968	0.831034	0.623675	0.489702	0.305739	0.835833	0.510498	0.785043	0.0865827	0.118576	0.774845	0.780444
	Non-synonymous	0.0059988	0.763047	0.845831	0.204159	0.655269	0.25215	0.0791842	0.695461	0.860028	0.0555889	0.769446	0.865227	0.728654	0.887223	0.80104	0.235153	0.171766	0.0411918	0.835433	0.74905	0.823835	0.460708	0.334733	0.0335933	0.357129	0.883423	0.807039	0.747051	0.511298	0.795841	0.741652	0.29994	0.458508	0.772046	0.636673	0.407319	0.0127974	0.596481	0.589482	0.293341	0.238552	0.0743851	0.615077	0.817636	0.190562	0.0907818	0.813437	0.877624
ASD/ID/DD	Loss-of-function	0.025195	0.0935813	0.5003	0.0339932	0.140172	0.70246	0	0.466907	0.0453909	0.00179964	0.24835	0.162967	0.115977	0.632274	0.366727	0.0573885	0	0.00039992	0.693661	0	0.304139	0.136573	0.139972	0.00239952	0.111178	0.0977804	0.209558	0.146571	0.103779	0.4985	0.106179	0.0437912	0.662268	0.579284	0.743051	0.614077	0	0.0319936	0.729054	0.356129	0.343931	0.00119976	0.40072	0.35173	0.730454	0.620076	0.710658	0.823635
	Missense	0.00679864	0.777844	0.774045	0.108978	0.25175	0.587283	0.176365	0.124175	0.723855	0.025195	0.623275	0.593081	0.112777	0.244351	0.0759848	0.0469906	0.511698	0.0453909	0.79784	0.610678	0.0943811	0.682264	0.339532	0.0137972	0.316937	0.106579	0.232753	0.879224	0.290142	0.789442	0.819436	0.459108	0.506099	0.108178	0.109778	0.0241952	0.0633873	0.621476	0.134173	0.0623875	0.0315937	0.0469906	0.520896	0.171166	0.0115977	0.0305939	0.886023	0.25075
	Non-synonymous	0	0.295741	0.854229	0.00659868	0.714257	0.474105	0	0.0675865	0.105379	0	0.770246	0.179164	0.0193961	0.128974	0.0209958	0.00279944	0.00019996	0	0.616677	0.0529894	0.142372	0.792641	0.0871826	0.00019996	0.638472	0.0223955	0.10198	0.327335	0.0545891	0.824035	0.177964	0.064787	0.745851	0.0435913	0.162967	0.0507898	0	0.239352	0.0829834	0.0321936	0.00579884	0	0.226755	0.0933813	0.0167966	0.0431914	0.677065	0.178164
ASD/ID/DD/E	Loss-of-function	0.0269946	0.159568	0.483103	0.0341932	0.15037	0.430514	0	0.557688	0.0463907	0.00079984	0.254349	0.182963	0.140772	0.630474	0.167766	0.0729854	0	0	0.69826	0	0.595081	0.137373	0.158768	0.0029994	0.0711858	0.161768	0.354129	0.138572	0.0913817	0.4997	0.10238	0.0457908	0.668066	0.273745	0.745651	0.612478	0	0.0193961	0.728254	0.155569	0.361728	0.00079984	0.364927	0.159968	0.75165	0.629274	0.431714	0.819436
	Missense	0.00539892	0.785043	0.783243	0.0685863	0.258748	0.240952	0.138772	0.108778	0.639472	0.0185963	0.65047	0.482903	0.0243951	0.193561	0.0243951	0.055189	0.453509	0.0413917	0.812038	0.635273	0.055189	0.562887	0.264347	0.00959808	0.338332	0.0967806	0.10058	0.866427	0.253949	0.80004	0.715257	0.407718	0.516497	0.029794	0.0905819	0.00759848	0.0457908	0.709258	0.108778	0.0209958	0.0169966	0.020196	0.373725	0.115177	0.0159968	0.034793	0.883023	0.204359
	Non-synonymous	0	0.331334	0.735653	0.00539892	0.666667	0.162967	0	0.0543891	0.084783	0.00019996	0.779844	0.145171	0.0039992	0.10158	0.0079984	0.00339932	0.00019996	0	0.511098	0.0445911	0.122975	0.880824	0.0573885	0	0.680264	0.0161968	0.0537892	0.34793	0.0429914	0.819036	0.121376	0.0595881	0.876425	0.0155969	0.131174	0.0117976	0	0.193161	0.0781844	0.00539892	0.00379924	0	0.175965	0.0435913	0.0171966	0.0405919	0.691862	0.14977
E	Loss-of-function	0.238552	0	0.233953	0.00279944	0	0.0113977	0.0105979	0.029994	0.0871826	0.00019996	0.237952	0.233753	0.00019996	0.855229	0.00059988	0.055189	0	0.10238	0.0109978	0	0.135573	0.415117	0.0605879	0.0009998	0.0439912	0.229954	0.00059988	0.0963807	0.233153	0.231354	0	0	0.0579884	0.00039992	0.454909	0.0141972	0	0.00039992	0.0927814	0.00059988	0.00059988	0	0.240152	0.00019996	0.0407918	0.0555889	0.0129974	0.861428
	Missense	0.00519896	0.0275945	0.039992	0.00159968	0.482104	0	0.0239952	0.0391922	0.029994	0.00139972	0.0537892	0.00519896	0	0.0209958	0	0.010198	0.0789842	0.0069986	0.605679	0.495101	0.00119976	0.00279944	0.0403919	0.0881824	0.506499	0.0111978	0	0.423315	0.0145971	0.00979804	0.0177964	0.0605879	0.10218	0	0.00719856	0	0.00039992	0.371126	0.0059988	0	0	0	0.004999	0	0.44951	0.270546	0.460508	0.0089982
	Non-synonymous	0.0341932	0.0343931	0.0859828	0.00039992	0.334333	0	0.00219956	0.00959808	0.019796	0	0.117976	0.0111978	0	0.105779	0	0.00679864	0.00619876	0.00479904	0.064987	0.0209958	0.00359928	0.024795	0.0355929	0.024795	0.158568	0.044791	0	0.216157	0.0513897	0.0291942	0.0263947	0.0931814	0.0771846	0	0.0111978	0	0	0.0187962	0.00679864	0	0	0	0.0221956	0	0.123175	0.127375	0.204759	0.0305939
ID	Loss-of-function	0.00639872	0.054989	0.524895	0.0137972	0.130974	0.275545	0	0.206159	0.00779844	0	0.427315	0.045191	0.0891822	0.153769	0.0557888	0.0253949	0	0	0.466707	0	0.620476	0.425515	0.0755849	0.00079984	0.0103979	0.0223955	0.180364	0.0331934	0.0079984	0.60188	0.0157968	0.0137972	0.464907	0.158168	0.779044	0.586083	0	0.00439912	0.372126	0.174365	0.220756	0	0.155369	0.0631874	0.719656	0.596281	0.64827	0.274545
	Missense	0.00379924	0.770846	0.846431	0.0195961	0.255549	0.0911818	0.0191962	0.019796	0.470906	0.00219956	0.718056	0.284343	0.00619876	0.102579	0.00219956	0.00319936	0.130174	0.0109978	0.535493	0.892222	0.0089982	0.340532	0.177165	0.00179964	0.64827	0.00879824	0.0465907	0.661468	0.186963	0.785043	0.655869	0.372126	0.710658	0.00659868	0.0109978	0.00379924	0.00579884	0.689062	0.0345931	0.0137972	0.00319936	0.00119976	0.4991	0.0223955	0.00219956	0.0173965	0.692861	0.0819836
	Non-synonymous	0	0.124175	0.846431	0	0.766047	0.0439912	0	0.00519896	0.0135973	0	0.75185	0.0169966	0	0.0113977	0.00019996	0.00039992	0	0	0.284743	0.0029994	0.0235953	0.642072	0.0303939	0	0.133373	0	0.0131974	0.0713857	0.00479904	0.816037	0.0453909	0.0171966	0.740652	0.00139972	0.0189962	0.00859828	0	0.0953809	0.0165967	0.00319936	0	0	0.0853829	0.00419916	0.00179964	0.0315937	0.614277	0.0169966
SCZ	Loss-of-function	0.782843	0	0.0983803	0.0237952	0.00559888	0.104579	0.0161968	0.259948	0.257548	0.103579	0.266547	0.782843	0	0.513697	0.0239952	0.268546	0.00719856	0.255549	0.107778	0.00659868	0.463507	0.687662	0.269546	0.0269946	0.555089	0.785043	0.0217956	0.253949	0.266947	0.260948	0	0	0.255149	0	0.35173	0.263347	0.0019996	0.0227954	0.783443	0	0.024795	0.0233953	0.265347	0.0245951	0.457109	0.267546	0.265147	0.519896
	Missense	0.317337	0.573485	0.695861	0.520296	0.443711	0.723255	0.636273	0.213357	0.637672	0.253149	0.442112	0.739252	0.24815	0.403519	0.218156	0.0263947	0.413317	0.607079	0.688262	0.79944	0.64767	0.468506	0.464707	0.0959808	0.797441	0.369526	0.682064	0.786043	0.527694	0.604679	0.64887	0.471106	0.732653	0.0685863	0.524695	0.347331	0.204559	0.333533	0.163367	0.390122	0.105779	0.161568	0.595281	0.0755849	0.59828	0.159568	0.594281	0.553889
	Non-synonymous	0.268546	0.567287	0.714857	0.338332	0.809238	0.724255	0.230354	0.173165	0.824035	0.19956	0.579484	0.780644	0.257149	0.820036	0.127974	0.131574	0.256749	0.815037	0.705059	0.472306	0.695261	0.25055	0.484303	0.05019	0.818036	0.60088	0.25135	0.629674	0.55209	0.65067	0.642871	0.473305	0.543291	0.176165	0.789442	0.373125	0.035193	0.217157	0.161768	0.381924	0.0437912	0.0873825	0.808438	0.020196	0.685663	0.584683	0.790442	0.331334
[truncated: 63 more columns]

## Sheet: denovo-db
Source: http://denovo-db.gs.washington.edu/denovo-db.v.1.6.1.pdf	Cases	Controls	Cohort
Simons Simplex Collection (O’Roak et al. 2012, O’Roak et al. 2014, Iossifov et al. 2014, Krumm et al. 2015, Turner et al. 2016, Turner et al. 2017, Werling et al. 2018)	2508	1911	Autism
ASC (DeRubeis 2014)	1445	0	Autism
MSSNG (Yuen 2016, Yuen 2017)	1625	2	Autism
Deciphering Developmental Disorders (DDD) 2017	4293	0	Developmental disability
Epi4K Consortium 2013	264	0	Epilepsy
Helbig 2016	254	0	Epilepsy
de Ligt et al. 2012	100	0	Intellectual disability
Halvardson et al. 2016	39	0	Intellectual disability
Lelieveld et al. 2016	820	0	Intellectual disability
Rauch et al. 2012	51	20	Intellectual disability
Fromer 2014	623	0	Schizophrenia
Gulsuner 2013	105	0	Schizophrenia
Kranz 2015	14	0	Schizophrenia
McCarthy 2014	57	0	Schizophrenia
Smedemark-Margulies 2016	1	0	Schizophrenia
	12199	1933

## Sheet: enrichment (union)
P-value comparing number of mutations in ASD/ID/DD/E cases vs. controls
Grouping	Non-synonymous	Synonymous	Missense	LOF
Seed	9.72e-52	0.857	2.9e-12	1.68e-57
Module	1.25e-10	0.251	2.32e-06	1.74e-08
M-ND	0.000267	0.385	0.00335	0.00522
Outside	0.888	0.998	0.786	0.902
Empirical p-value comparing number of mutations in ASD/ID/DD/E cases vs. controls, bootstrapped for 20,000 iterations
Grouping	Non-synonymous	Synonymous	Missense	LOF
Seed	0	0.3711	0.0003	0
Module	0	0.3095	0	0.0052
M-ND	0.0016	0.5213	0.0063	0.049
Outside	0.6346	0.111	0.4647	0.501
Percent contribution to ND
Grouping	Non-synonymous	Synonymous	Missense	LOF
Seed	0.829459		0.697889	0.948107
Module	0.469135		0.420429	0.673931
M-ND	0.373819		0.347106	0.515664
Outside	0.197255		0.203697	0.14973
Contingency Tables: cases vs controls
Seed		Non-synonymous	Synonymous		Missense	Synonymous		Loss of function	Synonymous
	in cases	614	41	in cases	282	41	in cases	332	41
	in controls	25	13	in controls	21	13	in controls	4	13
		odds ratio != 1	1.14396e-06		odds ratio != 1	0.000421914		odds ratio != 1	2.71609e-09
		odds ratio > 1	1.14396e-06		odds ratio > 1	0.000421914		odds ratio > 1	2.71609e-09
		odds ratio < 1	1		odds ratio < 1	0.999911		odds ratio < 1	1
		odds ratio	7.74138		odds ratio	4.23326		odds ratio	25.885
		95% CI	3.378-17.126		95% CI	1.802-9.673		95% CI	7.551-114.380
Module		Non-synonymous	Synonymous		Missense	Synonymous		Loss of function	Synonymous
	in cases	1161	260	in cases	926	260	in cases	235	260
	in controls	161	51	in controls	142	51	in controls	19	51
		odds ratio != 1	0.0492423		odds ratio != 1	0.164743		odds ratio != 1	0.00129488
		odds ratio > 1	0.0310307		odds ratio > 1	0.0989125		odds ratio > 1	0.000880985
		odds ratio < 1	0.979539		odds ratio < 1	0.928928		odds ratio < 1	0.999661
		odds ratio	1.41418		odds ratio	1.27891		odds ratio	2.42253
		95% CI	0.983-2.010		95% CI	0.884-1.830		95% CI	1.359-4.478
M-ND		Non-synonymous	Synonymous		Missense	Synonymous		Loss of function	Synonymous
	in cases	924	241	in cases	772	241	in cases	152	241
	in controls	155	50	in controls	136	50	in controls	19	50
		odds ratio != 1	0.229911		odds ratio != 1	0.402285		odds ratio != 1	0.0805379
		odds ratio > 1	0.135515		odds ratio > 1	0.207671		odds ratio > 1	0.0495079
		odds ratio < 1	0.899876		odds ratio < 1	0.840645		odds ratio < 1	0.973245
		odds ratio	1.2366		odds ratio	1.1775		odds ratio	1.65802
		95% CI	0.854-1.770		95% CI	0.808-1.697		95% CI	0.919-3.098
Outside		Non-synonymous	Synonymous		Missense	Synonymous		Loss of function	Synonymous
	in cases	8023	2815	in cases	7078	2815	in cases	945	2815
	in controls	1811	701	in controls	1582	701	in controls	229	701
		odds ratio != 1	0.0498921		odds ratio != 1	0.0334861		odds ratio != 1	0.767415
		odds ratio > 1	0.0256133		odds ratio > 1	0.0176065		odds ratio > 1	0.391726
		odds ratio < 1	0.977216		odds ratio < 1	0.984484		odds ratio < 1	0.640423
		odds ratio	1.1032		odds ratio	1.11413		odds ratio	1.02762
		95% CI	0.999-1.217		95% CI	1.007-1.231		95% CI	0.868-1.219

## Sheet: established NDD genes
128 genes reported to be associated with ASD, ID, DD according to SFARI Gene, De Rubeis et al. 2014, DDD 2017, O'Roak et al. 2014, and Sanders et al. 2015
ADNP
AHDC1
ALG13
ANK2
ANKRD11
ARID1B
ASH1L
ASXL1
ASXL3
AUTS2
BCL11A
BRAF
CACNA2D3
CASK
CDK13
CDKL5
CHAMP1
CHD2
CHD4
CHD8
CNKSR2
CNOT3
COL4A3BP
CREBBP
CSNK2A1
CTCF
CTNNB1
CTTNBP2
CUL3
DDX3X
DNM1
DNMT3A
DSCAM
DYNC1H1
DYRK1A
EEF1A2
EHMT1
EP300
FOXG1
FOXP1
GABRB3
GATAD2B
GIGYF1
GNAI1
GNAO1
GRIN2B
HDAC8
HNRNPU
ILF2
IQSEC2
ITPR1
KANSL1
KAT2B
KAT6A
KAT6B
KATNAL2
KCNH1
KCNQ2
KCNQ3
KDM5B
KDM6B
KIF1A
KMT2A
KMT2C
KMT5B
MECP2
MED13L
MEF2C
MFRP
MIB1
MLL3
MSL3
MYT1L
NAA10
NAA15
NCKAP1
NFIX
NRXN1
NSD1
P2RX5
PACS1
PAX5
PDHA1
PHF2
POGZ
PPM1D
PPP2R1A
PPP2R5D
PTEN
PTPN11
PUF60
PURA
RANBP17
RELN
SATB2
SCN1A
SCN2A
SCN8A
SET
SETD5
SHANK2
SHANK3
SLC35A2
SLC6A1
SMAD4
SMARCA2
SMC1A
SPAST
STXBP1
SUV420H1
SYNGAP1
TBL1XR1
TBR1
TCF20
TCF4
TCF7L2
TNRC6B
TRIO
TRIP12
UPF3B
USH2A
USP9X
WAC
WDFY3
WDR45
ZBTB18
ZC4H2
ZNF559

## Sheet: ADNP
			Case variants									Control variants
	# case variants	# control variants	# autism	# developmentalDisorder	# intellectualDisability	# epilepsy	# schizophrenia	# missense	# stop	# splice	# frameshift	# missense	# stop	# splice	# frameshift	MGI	SFARI score	DDG2P	OMIM	Wang 2017 epilepsy	Wang 2017 epilepsy-related	EpilepsyGene
ABL1	3	1	2	1	0	0	0	2	1	0	0	1	0	0	0	-	-	Congenital heart defects and skeletal malformations	Congenital heart defects and skeletal malformations syndrome, 617602 (3), Leukemia, Philadelphia chromosome-positive, resistant to imatinib (3)	-	-	-
ADNP	28	0	6	21	1	0	0	2	12	0	15	0	0	0	0	-	1	MENTAL RETARDATION	Helsmoortel-van der Aa syndrome, 615873 (3)	-	-	-
AKT1	1	0	0	0	0	0	1	1	0	0	0	0	0	0	0	-	-	PROTEUS SYNDROME	Breast cancer, somatic, 114480 (3), Colorectal cancer, somatic, 114500 (3), Cowden syndrome 6, 615109 (3), Ovarian cancer, somatic, 167000 (3), Proteus syndrome, somatic, 176920 (3), {Schizophrenia, susceptibility to}, 181500 (2)	-	-	-
ARID2	4	0	1	2	0	0	1	2	1	0	1	0	0	0	0	-	-	ARID2-Coffin-Siris like disorder	Coffin-Siris syndrome 6, 617808 (3)	-	-	-
BAZ1B	3	0	2	1	0	0	0	3	0	0	0	0	0	0	0	-	-	-	-	-	-	-
CASP2	1	0	1	0	0	0	0	1	0	0	0	0	0	0	0	-	-	AUTOSOMAL RECESSIVE MENTAL RETARDATION	-	-	-	-
CHD8	18	0	13	2	2	0	1	3	5	4	6	0	0	0	0	-	1	AUTISM	{Autism, susceptibility to, 18}, 615032 (3)	-	-	-
CSNK2A1	12	0	2	8	2	0	0	12	0	0	0	0	0	0	0	-	-	CSNK2A1 syndrome	Okur-Chung neurodevelopmental syndrome, 617062 (3)	-	-	-
CTCF	9	0	2	7	0	0	0	8	0	0	1	0	0	0	0	-	3	INTELLECTUAL DISABILITY	Mental retardation, autosomal dominant 21, 615502 (3)	-	-	-
CTNNB1	15	0	2	7	5	1	0	2	11	0	2	0	0	0	0	autistic disorder DOID:12849	3	MENTAL RETARDATION	Colorectal cancer, somatic, 114500 (3), Exudative vitreoretinopathy 7, 617572 (3), Hepatocellular carcinoma, somatic, 114550 (3), Medulloblastoma, somatic, 155255 (3), Mental retardation, autosomal dominant 19, 615075 (3), Ovarian cancer, somatic, 167000 (3), Pilomatricoma, somatic, 132600 (3)	-	-	-
DHX9	2	0	1	1	0	0	0	2	0	0	0	0	0	0	0	-	-	-	-	-	-	-
EHMT1	7	0	0	5	2	0	0	3	1	2	1	0	0	0	0	-	3	9Q SUBTELOMERIC DELETION SYNDROME	Kleefstra syndrome 1, 610253 (3)	-	-	-
EP300	16	1	3	11	1	0	1	8	4	3	1	1	0	0	0	-	4	RUBINSTEIN-TAYBI SYNDROME TYPE 2	Colorectal cancer, somatic, 114500 (3), Rubinstein-Taybi syndrome 2, 613684 (3)	-	-	-
GMEB1	0	0	0	0	0	0	0	0	0	0	0	0	0	0	0	-	-	-	-	-	-	-
GTF2I	0	1	0	0	0	0	0	0	0	0	0	1	0	0	0	-	4	-	-	-	-	-
HDAC2	0	0	0	0	0	0	0	0	0	0	0	0	0	0	0	-	-	-	-	-	-	-
HNRNPU	7	0	1	6	0	0	0	2	0	2	3	0	0	0	0	-	4	EPILEPTIC ENCEPHALOPATHY	Epileptic encephalopathy, early infantile, 54, 617391 (3)	-	-	LGS;
HP1BP3	0	0	0	0	0	0	0	0	0	0	0	0	0	0	0	-	-	-	-	-	-	-
ING1	1	0	0	1	0	0	0	1	0	0	0	0	0	0	0	-	-	-	Squamous cell carcinoma, head and neck, somatic, 275355 (3)	-	-	-
KDM1A	2	0	1	0	1	0	0	2	0	0	0	0	0	0	0	-	-	Developmental delay and distinctive facial features	Cleft palate, psychomotor retardation, and distinctive facial features, 616728 (3)	-	-	-
KHDRBS1	0	0	0	0	0	0	0	0	0	0	0	0	0	0	0	-	-	-	-	-	-	-
MDM2	1	0	1	0	0	0	0	1	0	0	0	0	0	0	0	-	-	-	{Accelerated tumor formation, susceptibility to}, 614401 (3)	-	-	-
MED1	0	0	0	0	0	0	0	0	0	0	0	0	0	0	0	-	-	-	-	-	-	-
MED21	1	0	1	0	0	0	0	1	0	0	0	0	0	0	0	-	-	-	-	-	-	-
MYC	0	0	0	0	0	0	0	0	0	0	0	0	0	0	0	-	-	-	Burkitt lymphoma, 113970 (3), Myoclonus, familial cortical, 614937 (3)	-	-	-
NCOA2	1	0	1	0	0	0	0	1	0	0	0	0	0	0	0	-	-	-	-	-	-	-
NCOA3	2	1	0	2	0	0	0	2	0	0	0	1	0	0	0	-	-	-	-	-	-	-
NCOA6	1	0	1	0	0	0	0	1	0	0	0	0	0	0	0	-	-	-	-	-	-	-
NUP153	0	0	0	0	0	0	0	0	0	0	0	0	0	0	0	-	-	-	-	-	-	-
OXSR1	1	0	0	1	0	0	0	0	0	0	1	0	0	0	0	-	-	-	-	-	-	-
PABPC4	0	0	0	0	0	0	0	0	0	0	0	0	0	0	0	-	-	-	-	-	-	-
PAK2	0	0	0	0	0	0	0	0	0	0	0	0	0	0	0	-	3	-	-	-	-	-
PBRM1	1	1	1	0	0	0	0	1	0	0	0	1	0	0	0	-	-	-	-	-	-	-
PYGO1	0	0	0	0	0	0	0	0	0	0	0	0	0	0	0	-	-	-	-	-	-	-
RB1	1	0	0	0	1	0	0	1	0	0	0	0	0	0	0	-	-	-	Bladder cancer, somatic, 109800 (3), Osteosarcoma, somatic, 259500 (3), Retinoblastoma, 180200 (3), Retinoblastoma, trilateral, 180200 (3), Small cell cancer of the lung, somatic, 182280 (3)	-	-	-
RCOR1	0	0	0	0	0	0	0	0	0	0	0	0	0	0	0	-	-	-	-	-	-	-
RELA	0	0	0	0	0	0	0	0	0	0	0	0	0	0	0	-	-	-	-	-	-	-
SETDB1	2	0	0	2	0	0	0	2	0	0	0	0	0	0	0	-	4	-	-	-	-	-
SIN3A	5	1	2	3	0	0	0	3	1	0	1	1	0	0	0	-	4	SYNDROMIC INTELLECTUAL DISABILITY	Witteveen-Kolk syndrome, 613406 (3)	-	-	-
SIRT1	2	0	1	1	0	0	0	2	0	0	0	0	0	0	0	-	-	-	-	-	-	-
SMAD2	2	0	1	0	0	1	0	2	0	0	0	0	0	0	0	-	-	CONGENITAL HEART DISEASE	-	-	-	-
SMAD4	5	0	1	4	0	0	0	5	0	0	0	0	0	0	0	-	3	MYHRE SYNDROME,JUVENILE POLYPOSIS/HEREDITARY HEMORRHAGIC TELANGIECTASIA SYNDROME,JUVENILE POLYPOSIS SYNDROME	Juvenile polyposis/hereditary hemorrhagic telangiectasia syndrome, 175050 (3), Myhre syndrome, 139210 (3), Pancreatic cancer, somatic, 260350 (3), Polyposis, juvenile intestinal, 174900 (3)	-	-	-
SMARCB1	0	0	0	0	0	0	0	0	0	0	0	0	0	0	0	-	-	RHABDOID PREDISPOSITION SYNDROME 1,?COFFIN-SIRIS SYNDROME	Coffin-Siris syndrome 3, 614608 (3), Rhabdoid tumors, somatic, 609322 (3), {Rhabdoid tumor predisposition syndrome 1}, 609322 (3), {Schwannomatosis-1, susceptibility to}, 162091 (3)	-	-	-
SMARCC1	1	0	1	0	0	0	0	1	0	0	0	0	0	0	0	-	-	-	-	-	-	-
SMARCD1	3	0	0	3	0	0	0	2	1	0	0	0	0	0	0	-	-	-	-	-	-	-
SMURF1	2	1	1	0	0	1	0	1	0	1	0	1	0	0	0	-	-	-	-	-	-	EE;
SMURF2	1	0	0	0	1	0	0	0	0	1	0	0	0	0	0	-	-	-	-	-	-	-
SRC	0	1	0	0	0	0	0	0	0	0	0	0	0	0	1	-	-	-	?Thrombocytopenia 6, 616937 (3), Colon cancer, advanced, somatic, 114500 (3)	-	-	-
STAU1	1	0	1	0	0	0	0	0	1	0	0	0	0	0	0	-	-	-	-	-	-	-
SUFU	1	0	1	0	0	0	0	0	1	0	0	0	0	0	0	-	-	Joubert Syndrome with Cranio-facial and Skeletal Defects	Basal cell nevus syndrome, 109400 (3), Joubert syndrome 32, 617757 (3), Medulloblastoma, desmoplastic, 155255 (3), {Meningioma, familial, susceptibility to}, 607174 (3)	-	-	-
SUMO1	0	0	0	0	0	0	0	0	0	0	0	0	0	0	0	-	-	CLEFT LIP +/- CLEFT PALATE	?Orofacial cleft 10, 613705 (3)	-	-	-
SUMO2	0	0	0	0	0	0	0	0	0	0	0	0	0	0	0	-	-	-	-	-	-	-
TAF1	6	0	0	4	1	1	0	6	0	0	0	0	0	0	0	-		Dysmorphic Features	Dystonia-Parkinsonism, X-linked, 314250 (3), Mental retardation, X-linked, syndromic 33, 300966 (3)	-	-	EE;
TAF4	2	0	2	0	0	0	0	1	0	0	1	0	0	0	0	-	-	-	-	-	-	-
TCEB3	3	0	2	1	0	0	0	3	0	0	0	0	0	0	0	-	-	-	-	-	-	-
THRAP3	2	0	1	0	0	0	1	2	0	0	0	0	0	0	0	-	-	-	-	-	-	-
TNPO3	7	1	2	4	1	0	0	5	0	1	1	1	0	0	0	-	-	-	Muscular dystrophy, limb-girdle, type 1F, 608423 (3)	-	-	-
TOP2B	2	0	0	2	0	0	0	0	0	1	1	0	0	0	0	-	-	-	-	-	-	-
TOPBP1	1	0	1	0	0	0	0	0	0	0	1	0	0	0	0	-	-	-	-	-	-	-
TRIM24	1	0	1	0	0	0	0	1	0	0	0	0	0	0	0	-	-	-	-	-	-	-
TRIM28	0	0	0	0	0	0	0	0	0	0	0	0	0	0	0	-	-	-	-	-	-	-
TRIM33	1	0	1	0	0	0	0	1	0	0	0	0	0	0	0	-	4	-	-	-	-	-
TRRAP	13	0	5	7	0	1	0	13	0	0	0	0	0	0	0	-	4	-	-	-	-	EE;
TTC17	2	0	1	1	0	0	0	2	0	0	0	0	0	0	0	-	-	-	-	-	-	-
UBC	0	0	0	0	0	0	0	0	0	0	0	0	0	0	0	-	-	-	-	-	-	-
UBE2I	0	0	0	0	0	0	0	0	0	0	0	0	0	0	0	-	-	-	-	-	-	-
UBR5	6	0	4	2	0	0	0	5	0	0	1	0	0	0	0	-	3	-	-	-	-	FAME;
UBTF	2	0	0	1	1	0	0	2	0	0	0	0	0	0	0	-	-	Childhood-Onset Neurodegeneration	Neurodegeneration, childhood-onset, with brain atrophy, 617672 (3)	-	-	-
USP10	1	0	0	1	0	0	0	1	0	0	0	0	0	0	0	-	-	-	-	-	-	-
VHL	0	0	0	0	0	0	0	0	0	0	0	0	0	0	0	-	-	-	Erythrocytosis, familial, 2, 263400 (3), Hemangioblastoma, cerebellar, somatic (3), Pheochromocytoma, 171300 (3), Renal cell carcinoma, somatic, 144700 (3), von Hippel-Lindau syndrome, 193300 (3)	-	-	-
WDR5	1	0	0	1	0	0	0	1	0	0	0	0	0	0	0	-	-	-	-	-	-	-
XPO5	2	0	2	0	0	0	0	2	0	0	0	0	0	0	0	-	-	-	-	-	-	-
YY1	2	0	0	2	0	0	0	1	1	0	0	0	0	0	0	-		INTELLECTUAL DISABILITY	Gabriele-de Vries syndrome, 617557 (3)	-	-	-

## Sheet: ALDH7A1
			Case variants									Control variants
	# case variants	# control variants	# autism	# developmentalDisorder	# intellectualDisability	# epilepsy	# schizophrenia	# missense	# stop	# splice	# frameshift	# missense	# stop	# splice	# frameshift	MGI	SFARI score	DDG2P	OMIM	Wang 2017 epilepsy	Wang 2017 epilepsy-related	EpilepsyGene
ALDH7A1	0	0	0	0	0	0	0	0	0	0	0	0	0	0	0	-	-	PYRIDOXINE-DEPENDENT EPILEPSY	Epilepsy, pyridoxine-dependent, 266100 (3)	Pyridoxine-dependent epilepsy (EPD)	-	PDE;
ASF1B	0	0	0	0	0	0	0	0	0	0	0	0	0	0	0	-	-	-	-	-	-	-
CASP7	1	0	0	1	0	0	0	1	0	0	0	0	0	0	0	-	-	-	-	-	-	-
CCNA2	0	0	0	0	0	0	0	0	0	0	0	0	0	0	0	-	-	AUTOSOMAL RECESSIVE MENTAL RETARDATION	-	-	-	-
CCNB1	1	0	1	0	0	0	0	1	0	0	0	0	0	0	0	-	-	-	-	-	-	-
CCND1	0	0	0	0	0	0	0	0	0	0	0	0	0	0	0	-	-	-	{Colorectal cancer, susceptibility to}, 114500 (3), {Multiple myeloma, susceptibility to}, 254500 (3), {von Hippel-Lindau syndrome, modifier of}, 193300 (3)	-	-	EE;
CCNE2	0	0	0	0	0	0	0	0	0	0	0	0	0	0	0	-	-	-	-	-	-	-
CDC2	0	0	0	0	0	0	0	0	0	0	0	0	0	0	0	-	-	-	-	-	-	-
CDC45	0	0	0	0	0	0	0	0	0	0	0	0	0	0	0	-	-	Meier-Gorlin Syndrome and Craniosynostosis	-	-	-	-
CDCA3	0	0	0	0	0	0	0	0	0	0	0	0	0	0	0	-	-	-	-	-	-	-
CDK2	0	0	0	0	0	0	0	0	0	0	0	0	0	0	0	-	-	-	-	-	-	-
CDK2AP1	0	1	0	0	0	0	0	0	0	0	0	1	0	0	0	-	-	-	-	-	-	-
CDKN2C	0	0	0	0	0	0	0	0	0	0	0	0	0	0	0	-	-	-	-	-	-	-
CKS1B	0	0	0	0	0	0	0	0	0	0	0	0	0	0	0	-	-	-	-	-	-	-
CKS2	0	0	0	0	0	0	0	0	0	0	0	0	0	0	0	-	-	-	-	-	-	-
CTDSP1	0	0	0	0	0	0	0	0	0	0	0	0	0	0	0	-	-	-	-	-	-	-
CTNNB1	15	0	2	7	5	1	0	2	11	0	2	0	0	0	0	autistic disorder DOID:12849	3	MENTAL RETARDATION	Colorectal cancer, somatic, 114500 (3), Exudative vitreoretinopathy 7, 617572 (3), Hepatocellular carcinoma, somatic, 114550 (3), Medulloblastoma, somatic, 155255 (3), Mental retardation, autosomal dominant 19, 615075 (3), Ovarian cancer, somatic, 167000 (3), Pilomatricoma, somatic, 132600 (3)	-	-	-
E2F1	0	0	0	0	0	0	0	0	0	0	0	0	0	0	0	-	-	-	-	-	-	-
ELF1	0	0	0	0	0	0	0	0	0	0	0	0	0	0	0	-	-	-	-	-	-	-
ERBB2	2	0	0	1	0	0	1	2	0	0	0	0	0	0	0	Hirschsprung's disease DOID:10487	-	-	Adenocarcinoma of lung, somatic, 211980 (3), Gastric cancer, somatic, 613659 (3), Glioblastoma, somatic, 137800 (3), Ovarian cancer, somatic, (3)	-	-	-
ERBB2IP	3	0	2	1	0	0	0	2	0	1	0	0	0	0	0	-	-	-	-	-	-	-
FANCB	0	0	0	0	0	0	0	0	0	0	0	0	0	0	0	-	-	FANCB-RELATED FANCONI ANEMIA	Fanconi anemia, complementation group B, 300514 (3)	-	-	-
FBXO5	0	0	0	0	0	0	0	0	0	0	0	0	0	0	0	-	-	-	-	-	-	-
GADD45A	0	1	0	0	0	0	0	0	0	0	0	1	0	0	0	-	-	-	-	-	-	-
HDAC1	2	0	1	0	0	1	0	2	0	0	0	0	0	0	0	-	-	-	-	-	-	-
HEY2	0	0	0	0	0	0	0	0	0	0	0	0	0	0	0	-	-	-	-	-	-	-
HIST1H1B	1	0	0	1	0	0	0	1	0	0	0	0	0	0	0	-	-	-	-	-	-	-
HIST1H3C	0	0	0	0	0	0	0	0	0	0	0	0	0	0	0	-	-	-	-	-	-	-
HMG20B	1	0	0	1	0	0	0	1	0	0	0	0	0	0	0	-	-	-	-	-	-	-
KIF23	0	0	0	0	0	0	0	0	0	0	0	0	0	0	0	-	-	-	-	-	-	-
KIF4A	0	0	0	0	0	0	0	0	0	0	0	0	0	0	0	-	-	INTELLECTUAL DISABILITY	?Mental retardation, X-linked 100, 300923 (3)	-	-	-
MAPKAPK3	0	0	0	0	0	0	0	0	0	0	0	0	0	0	0	-	-	-	-	-	-	-
MCM2	0	0	0	0	0	0	0	0	0	0	0	0	0	0	0	-	-	-	?Deafness, autosomal dominant 70, 616968 (3)	-	-	-
MELK	0	0	0	0	0	0	0	0	0	0	0	0	0	0	0	-	-	-	-	-	-	-
MYBL2	1	1	1	0	0	0	0	0	0	0	1	1	0	0	0	-	-	-	-	-	-	-
ORC1	1	0	0	1	0	0	0	1	0	0	0	0	0	0	0	-	-	MEIER-GORLIN SYNDROME 1	Meier-Gorlin syndrome 1, 224690 (3)	-	-	-
PCNA	0	0	0	0	0	0	0	0	0	0	0	0	0	0	0	-	-	-	?Ataxia-telangiectasia-like disorder 2, 615919 (3)	-	-	-
PLK1	0	0	0	0	0	0	0	0	0	0	0	0	0	0	0	-	-	-	-	-	-	-
RAD51	3	0	1	2	0	0	0	3	0	0	0	0	0	0	0	-	-	MIRROR MOVEMENTS 2	-	-	-	-
RB1	1	0	0	0	1	0	0	1	0	0	0	0	0	0	0	-	-	-	Bladder cancer, somatic, 109800 (3), Osteosarcoma, somatic, 259500 (3), Retinoblastoma, 180200 (3), Retinoblastoma, trilateral, 180200 (3), Small cell cancer of the lung, somatic, 182280 (3)	-	-	-
RRM2	1	0	0	0	1	0	0	1	0	0	0	0	0	0	0	-	-	-	-	-	-	-
SP1	0	0	0	0	0	0	0	0	0	0	0	0	0	0	0	-	-	-	-	-	-	-
TBL1X	0	0	0	0	0	0	0	0	0	0	0	0	0	0	0	-	4	-	-	-	-	-
TCF3	4	0	2	2	0	0	0	3	0	0	1	0	0	0	0	-	-	-	Agammaglobulinemia 8, autosomal dominant, 616941 (3)	-	-	-
TCF7L1	1	0	1	0	0	0	0	1	0	0	0	0	0	0	0	-	-	-	-	-	-	-
TYMS	0	0	0	0	0	0	0	0	0	0	0	0	0	0	0	-	-	-	-	-	-	-
VIM	0	0	0	0	0	0	0	0	0	0	0	0	0	0	0	-	-	-	Cataract 30, pulverulent, 116300 (3)	-	-	-
WEE1	1	0	0	1	0	0	0	1	0	0	0	0	0	0	0	-	-	-	-	-	-	-

## Sheet: ALG13
			Case variants									Control variants
	# case variants	# control variants	# autism	# developmentalDisorder	# intellectualDisability	# epilepsy	# schizophrenia	# missense	# stop	# splice	# frameshift	# missense	# stop	# splice	# frameshift	MGI	SFARI score	DDG2P	OMIM	Wang 2017 epilepsy	Wang 2017 epilepsy-related	EpilepsyGene
ALG13	5	0	0	2	1	2	0	5	0	0	0	0	0	0	0	-	-	EPILEPTIC ENCEPHALOPATHIES.,EPILEPTIC ENCEPHALOPATHIES.,EPILEPTIC ENCEPHALOPATHY,CONGENITAL DISORDER OF GLYCOSYLATION	?Congenital disorder of glycosylation, type Is, 300884 (3), Epileptic encephalopathy, early infantile, 36, 300884 (3)	Early infantile epileptic encephalopathy (EIEE)	-	West syndrome;LGS;
ANAPC1	0	0	0	0	0	0	0	0	0	0	0	0	0	0	0	-	-	-	-	-	-	-
ANAPC7	0	0	0	0	0	0	0	0	0	0	0	0	0	0	0	-	-	-	-	-	-	-
ARHGEF7	0	0	0	0	0	0	0	0	0	0	0	0	0	0	0	-	-	-	-	-	-	-
CDC16	1	0	0	0	1	0	0	1	0	0	0	0	0	0	0	-	-	-	-	-	-	-
CDC23	2	0	2	0	0	0	0	1	0	0	1	0	0	0	0	-	-	-	-	-	-	-
COPA	2	0	1	1	0	0	0	2	0	0	0	0	0	0	0	-	-	-	{Autoimmune interstitial lung, joint, and kidney disease}, 616414 (3)	-	-	-
COPG1	2	1	0	2	0	0	0	2	0	0	0	1	0	0	0	-	-	-	-	-	-	-
DNM1L	1	0	0	1	0	0	0	1	0	0	0	0	0	0	0	-	5	-	Encephalopathy, lethal, due to defective mitochondrial peroxisomal fission 1, 614388 (3), Optic atrophy 5, 610708 (3)	-	-	-
GAPVD1	4	1	3	1	0	0	0	4	0	0	0	1	0	0	0	-	-	-	-	-	-	-
GPHN	1	0	1	0	0	0	0	1	0	0	0	0	0	0	0	-	3	-	Molybdenum cofactor deficiency C, 615501 (3)	-	-	-
GRB2	1	0	1	0	0	0	0	1	0	0	0	0	0	0	0	-	-	-	-	-	-	-
GTF2H1	0	0	0	0	0	0	0	0	0	0	0	0	0	0	0	-	-	-	-	-	-	-
HSP90AB1	0	0	0	0	0	0	0	0	0	0	0	0	0	0	0	-	-	-	-	-	-	-
INSIG2	0	0	0	0	0	0	0	0	0	0	0	0	0	0	0	-	-	-	-	-	-	-
MT-CO2	0	0	0	0	0	0	0	0	0	0	0	0	0	0	0	-	-	-	-	-	-	-
MT-CYB	0	0	0	0	0	0	0	0	0	0	0	0	0	0	0	-	-	-	-	-	-	-
MTOR	5	0	2	2	0	1	0	5	0	0	0	0	0	0	0	-	-	EPILEPTIC ENCEPHALOPATHY,Smith-Kingsmore syndrome	Focal cortical dysplasia, type II, somatic, 607341 (3), Smith-Kingsmore syndrome, 616638 (3)	-	-	LGS;
NPLOC4	0	0	0	0	0	0	0	0	0	0	0	0	0	0	0	-	-	-	-	-	-	-
PDCD6IP	1	0	1	0	0	0	0	1	0	0	0	0	0	0	0	-	-	-	-	-	-	-
PPP5C	2	0	2	0	0	0	0	2	0	0	0	0	0	0	0	-	-	-	-	-	-	-
PSMC1	0	0	0	0	0	0	0	0	0	0	0	0	0	0	0	-	-	-	-	-	-	-
PSMC2	0	0	0	0	0	0	0	0	0	0	0	0	0	0	0	-	-	-	-	-	-	-
PSMD1	1	0	0	1	0	0	0	1	0	0	0	0	0	0	0	-	-	-	-	-	-	-
PSMD2	1	0	0	0	0	0	1	1	0	0	0	0	0	0	0	-	-	-	-	-	-	-
PSMD3	3	1	1	2	0	0	0	2	0	1	0	1	0	0	0	-	-	-	-	-	-	-
PSMD7	0	0	0	0	0	0	0	0	0	0	0	0	0	0	0	-	-	-	-	-	-	-
PTPRA	1	0	1	0	0	0	0	1	0	0	0	0	0	0	0	-	-	-	-	-	-	-
RAB1A	0	0	0	0	0	0	0	0	0	0	0	0	0	0	0	-	-	-	-	-	-	-
RAB5A	0	0	0	0	0	0	0	0	0	0	0	0	0	0	0	-	-	-	-	-	-	-
RAB7A	0	0	0	0	0	0	0	0	0	0	0	0	0	0	0	-	-	-	-	-	-	-
RABGEF1	0	1	0	0	0	0	0	0	0	0	0	0	1	0	0	-	-	-	-	-	-	-
RAD23B	1	0	0	1	0	0	0	1	0	0	0	0	0	0	0	-	-	-	-	-	-	-
RANBP9	1	1	0	1	0	0	0	1	0	0	0	1	0	0	0	-	-	-	-	-	-	-
RASA1	0	0	0	0	0	0	0	0	0	0	0	0	0	0	0	-	-	PARKES WEBER SYNDROME,CAPILLARY MALFORMATION-ARTERIOVENOUS MALFORMATION	Basal cell carcinoma, somatic, 605462 (3), Capillary malformation-arteriovenous malformation, 608354 (3), Parkes Weber syndrome, 608355 (3)	-	-	-
SLC11A2	0	0	0	0	0	0	0	0	0	0	0	0	0	0	0	-	-	-	Anemia, hypochromic microcytic, with iron overload 1, 206100 (3)	-	-	-
SMAD2	2	0	1	0	0	1	0	2	0	0	0	0	0	0	0	-	-	CONGENITAL HEART DISEASE	-	-	-	-
TRAF6	0	0	0	0	0	0	0	0	0	0	0	0	0	0	0	-	-	-	-	-	-	-
TSC1	1	0	0	1	0	0	0	1	0	0	0	0	0	0	0	autistic disorder DOID:12849 | tuberous sclerosis DOID:13515,tuberous sclerosis DOID:13515		TUBEROUS SCLEROSIS TYPE 1	Focal cortical dysplasia, type II, somatic, 607341 (3), Lymphangioleiomyomatosis, 606690 (3), Tuberous sclerosis-1, 191100 (3)	-	Tuberous sclerosis	-
UBC	0	0	0	0	0	0	0	0	0	0	0	0	0	0	0	-	-	-	-	-	-	-
UBE3C	3	0	3	0	0	0	0	3	0	0	0	0	0	0	0	-	3	-	-	-	-	-
UBQLN1	0	0	0	0	0	0	0	0	0	0	0	0	0	0	0	-	-	-	-	-	-	-
UBQLN2	0	0	0	0	0	0	0	0	0	0	0	0	0	0	0	-	-	-	Amyotrophic lateral sclerosis 15, with or without frontotemporal dementia, 300857 (3)	-	-	-
UCHL5	1	0	0	1	0	0	0	1	0	0	0	0	0	0	0	-	-	-	-	-	-	-
UQCRC2	1	0	1	0	0	0	0	1	0	0	0	0	0	0	0	-	-	-	Mitochondrial complex III deficiency, nuclear type 5, 615160 (3)	-	-	-
USP14	1	0	0	1	0	0	0	0	1	0	0	0	0	0	0	-	-	-	-	-	-	-
USP7	5	2	2	0	3	0	0	4	0	0	1	2	0	0	0	-	2	Intellectual disability	-	-	-	-
VCP	1	1	0	1	0	0	0	1	0	0	0	1	0	0	0	inclusion body myopathy with Paget disease of bone and frontotemporal dementia DOID:0050881	-	-	Amyotrophic lateral sclerosis 14, with or without frontotemporal dementia, 613954 (3), Charcot-Marie-Tooth disease, type 2Y, 616687 (3), Inclusion body myopathy with early-onset Paget disease and frontotemporal dementia 1, 167320 (3)	-	-	-
WDR44	0	0	0	0	0	0	0	0	0	0	0	0	0	0	0	-	-	-	-	-	-	-
YWHAB	0	0	0	0	0	0	0	0	0	0	0	0	0	0	0	-	-	-	-	-	-	-
YWHAG	4	0	1	2	0	1	0	4	0	0	0	0	0	0	0	-	-	Early-Onset Epilepsy	Epileptic encephalopathy, early infantile, 56, 617665 (3)	-	-	EE;
ZFAND5	1	0	1	0	0	0	0	0	1	0	0	0	0	0	0	-	-	-	-	-	-	-
ZMYND11	8	0	1	5	1	0	1	6	0	1	1	0	0	0	0	-	3	INTELLECTUAL DISABILITY	Mental retardation, autosomal dominant 30, 616083 (3)	-	-	-

## Sheet: ANK2
			Case variants									Control variants
	# case variants	# control variants	# autism	# developmentalDisorder	# intellectualDisability	# epilepsy	# schizophrenia	# missense	# stop	# splice	# frameshift	# missense	# stop	# splice	# frameshift	MGI	SFARI score	DDG2P	OMIM	Wang 2017 epilepsy	Wang 2017 epilepsy-related	EpilepsyGene
ANK2	11	0	9	1	1	0	0	5	4	1	1	0	0	0	0	-	1	-	Cardiac arrhythmia, ankyrin-B-related, 600919 (3), Long QT syndrome 4, 600919 (3)	-	-	-
ARHGEF7	0	0	0	0	0	0	0	0	0	0	0	0	0	0	0	-	-	-	-	-	-	-
CACNA1B	3	0	2	1	0	0	0	3	0	0	0	0	0	0	0	-	4	-	?Dystonia 23, 614860 (3)	-	-	-
CACNA1C	4	0	1	2	0	1	0	3	0	0	1	0	0	0	0	-		TIMOTHY SYNDROME	Brugada syndrome 3, 611875 (3), Timothy syndrome, 601005 (3)	-	-	-
CALM1	0	0	0	0	0	0	0	0	0	0	0	0	0	0	0	-	-	-	Long QT syndrome 14, 616247 (3), Ventricular tachycardia, catecholaminergic polymorphic, 4, 614916 (3)	-	-	-
DLG3	1	0	1	0	0	0	0	1	0	0	0	0	0	0	0	non-syndromic X-linked intellectual disability DOID:0050776	-	MENTAL RETARDATION X-LINKED TYPE 90	Mental retardation, X-linked 90, 300850 (3)	-	-	-
DLG4	5	0	0	1	4	0	0	1	3	0	1	0	0	0	0	autistic disorder DOID:12849 | Williams-Beuren syndrome DOID:1928	5	DLG4 related intellectual disability	-	-	-	-
DLGAP4	0	0	0	0	0	0	0	0	0	0	0	0	0	0	0	-	5	-	-	-	-	-
DYNC1H1	21	0	7	10	3	1	0	21	0	0	0	0	0	0	0	-	3	SPINAL MUSCULAR ATROPHY,SEVERE ID WITH NEURONAL MIGRATION DISORDER	Charcot-Marie-Tooth disease, axonal, type 20, 614228 (3), Mental retardation, autosomal dominant 13, 614563 (3), Spinal muscular atrophy, lower extremity-predominant 1, AD, 158600 (3)	-	-	-
ERC2	2	0	1	0	1	0	0	2	0	0	0	0	0	0	0	-	-	-	-	-	-	-
GIT1	2	1	1	0	0	0	1	2	0	0	0	1	0	0	0	-	-	-	-	-	-	-
GNAO1	12	0	1	7	1	3	0	11	0	1	0	0	0	0	0	-	-	EPILEPTIC ENCEPHALOPATHY	Epileptic encephalopathy, early infantile, 17, 615473 (3), Neurodevelopmental disorder with involuntary movements, 617493 (3)	Early infantile epileptic encephalopathy (EIEE)	-	Ohtahara syndrome;EE;
GNB1	2	0	0	2	0	0	0	2	0	0	0	0	0	0	0	-	-	Severe Neurodevelopmental Disability	Leukemia, acute lymphoblastic, somatic, 613065 (3), Mental retardation, autosomal dominant 42, 616973 (3)	-	-	-
GRM7	3	0	1	2	0	0	0	3	0	0	0	0	0	0	0	-	4	-	-	-	-	-
HDAC4	1	0	0	0	1	0	0	1	0	0	0	0	0	0	0	-		BRACHYDACTYLY-MENTAL RETARDATION SYNDROME	-	-	-	EE;
HTT	1	2	0	1	0	0	0	1	0	0	0	2	0	0	0	Huntington's disease DOID:12858	-	-	Huntington disease, 143100 (3), Lopes-Maciel-Rodan syndrome, 617435 (3), {Anxiety-related personality traits}, 607834 (3), {Obsessive-compulsive disorder}, 164230 (3)	-	-	-
IRS2	4	0	1	3	0	0	0	4	0	0	0	0	0	0	0	-	-	-	{Diabetes mellitus, noninsulin-dependent}, 125853 (3)	-	-	-
LARP1	1	0	0	1	0	0	0	1	0	0	0	0	0	0	0	-	-	-	-	-	-	-
LPHN1	2	0	2	0	0	0	0	2	0	0	0	0	0	0	0	-	-	-	-	-	-	-
MAPT	0	0	0	0	0	0	0	0	0	0	0	0	0	0	0	syndromic X-linked intellectual disability Lubs type DOID:0060799	-	-	Dementia, frontotemporal, with or without parkinsonism, 600274 (3), Pick disease, 172700 (3), Supranuclear palsy, progressive atypical, 260540 (3), Supranuclear palsy, progressive, 601104 (3), {Parkinson disease, susceptibility to}, 168600 (3)	-	-	MMPSI;
MARK4	2	0	0	0	1	0	1	1	0	1	0	0	0	0	0	-	-	-	-	-	-	-
NCOR1	4	0	1	2	1	0	0	3	0	1	0	0	0	0	0	-	2	-	-	-	-	-
NF2	1	0	0	1	0	0	0	1	0	0	0	0	0	0	0	-	-	-	Meningioma, NF2-related, somatic, 607174 (3), Neurofibromatosis, type 2, 101000 (3), Schwannomatosis, somatic, 162091 (3)	-	-	-
NLGN2	5	0	2	0	2	1	0	5	0	0	0	0	0	0	0	-	4	-	-	-	-	EE;
NLGN3	1	1	1	0	0	0	0	1	0	0	0	1	0	0	0	autistic disorder DOID:12849	2	AUTISM SPECTRUM DISORDERS	{Asperger syndrome susceptibility, X-linked 1}, 300494 (3), {Autism susceptibility, X-linked 1}, 300425 (3)	-	-	-
NRXN1	6	1	3	2	0	0	1	6	0	0	0	1	0	0	0	autistic disorder DOID:12849 | schizophrenia DOID:5419	2	AUTISM,PITT HOPKINS 2	Pitt-Hopkins-like syndrome 2, 614325 (3), {Schizophrenia, susceptibility to, 17}, 614332 (3)	-	-	-
PAFAH1B1	2	0	0	1	1	0	0	2	0	0	0	0	0	0	0	-	5	LISSENCEPHALY TYPE 1,SUBCORTICAL BAND HETEROTOPIA	Lissencephaly 1, 607432 (3), Subcortical laminar heterotopia, 607432 (3)	-	Subcortical laminar heterotopia,Lissencephaly	-
PAK3	1	0	0	1	0	0	0	1	0	0	0	0	0	0	0	-	-	AGENESIS OF THE CORPUS CALLOSUM,MENTAL RETARDATION X-LINKED TYPE 30	Mental retardation, X-linked 30/47, 300558 (3)	-	-	-
PPFIA2	4	0	0	3	1	0	0	3	0	1	0	0	0	0	0	-	-	-	-	-	-	-
PTPRD	1	1	0	1	0	0	0	1	0	0	0	1	0	0	0	-	-	-	-	-	-	-
SHANK2	4	1	3	1	0	0	0	2	1	0	1	1	0	0	0	autistic disorder DOID:12849	2	SUSCEPTIBILITY TO AUTISM TYPE 17	{Autism susceptibility 17}, 613436 (3)	-	-	-
SLC8A1	2	1	0	2	0	0	0	2	0	0	0	1	0	0	0	-	-	-	-	-	-	SMEI;
SLC8A3	1	0	0	0	1	0	0	1	0	0	0	0	0	0	0	-	-	-	-	-	-	-
SPTAN1	4	1	1	2	1	0	0	4	0	0	0	1	0	0	0	-	-	EPILEPTIC ENCEPHALOPATHY EARLY INFANTILE TYPE 5	Epileptic encephalopathy, early infantile, 5, 613477 (3)	Early infantile epileptic encephalopathy (EIEE)	-	MGE;
SPTBN1	3	0	2	1	0	0	0	1	1	1	0	0	0	0	0	-	-	-	-	-	-	-
SYNGAP1	27	0	7	15	4	1	0	4	9	2	13	0	0	0	0	schizophrenia DOID:5419	1	EPILEPTIC ENCEPHALOPATHY,MENTAL RETARDATION AUTOSOMAL DOMINANT TYPE 5	Mental retardation, autosomal dominant 5, 612621 (3)	-	-	GE;EE;MGE;
TSC1	1	0	0	1	0	0	0	1	0	0	0	0	0	0	0	autistic disorder DOID:12849 | tuberous sclerosis DOID:13515,tuberous sclerosis DOID:13515		TUBEROUS SCLEROSIS TYPE 1	Focal cortical dysplasia, type II, somatic, 607341 (3), Lymphangioleiomyomatosis, 606690 (3), Tuberous sclerosis-1, 191100 (3)	-	Tuberous sclerosis	-
YWHAB	0	0	0	0	0	0	0	0	0	0	0	0	0	0	0	-	-	-	-	-	-	-
YWHAG	4	0	1	2	0	1	0	4	0	0	0	0	0	0	0	-	-	Early-Onset Epilepsy	Epileptic encephalopathy, early infantile, 56, 617665 (3)	-	-	EE;
YWHAZ	1	0	0	0	0	0	1	1	0	0	0	0	0	0	0	-	-	-	-	-	-	-

## Sheet: ANKRD11
			Case variants									Control variants
	# case variants	# control variants	# autism	# developmentalDisorder	# intellectualDisability	# epilepsy	# schizophrenia	# missense	# stop	# splice	# frameshift	# missense	# stop	# splice	# frameshift	MGI	SFARI score	DDG2P	OMIM	Wang 2017 epilepsy	Wang 2017 epilepsy-related	EpilepsyGene
ANKRD11	21	0	4	12	3	2	0	1	5	0	15	0	0	0	0	-	2	KBG SYNDROME	KBG syndrome, 148050 (3)	-	-	-
ARHGEF7	0	0	0	0	0	0	0	0	0	0	0	0	0	0	0	-	-	-	-	-	-	-
ATN1	1	0	0	1	0	0	0	1	0	0	0	0	0	0	0	-	-	-	Dentatorubro-pallidoluysian atrophy, 125370 (3)	-	Dentatorubro-pallidoluysian atrophy	-
ATXN1	0	0	0	0	0	0	0	0	0	0	0	0	0	0	0	spinocerebellar ataxia type 1 DOID:0050954	-	-	Spinocerebellar ataxia 1, 164400 (3)	-	-	-
ATXN2	0	1	0	0	0	0	0	0	0	0	0	1	0	0	0	spinocerebellar ataxia type 2 DOID:0050955	-	-	Spinocerebellar ataxia 2, 183090 (3), {Amyotrophic lateral sclerosis, susceptibility to, 13}, 183090 (3), {Parkinson disease, late-onset, susceptibility to}, 168600 (3)	-	-	-
BOD1L1	6	0	2	3	1	0	0	6	0	0	0	0	0	0	0	-	-	-	-	-	-	-
CBFA2T2	0	1	0	0	0	0	0	0	0	0	0	1	0	0	0	-	-	-	-	-	-	-
DLG3	1	0	1	0	0	0	0	1	0	0	0	0	0	0	0	non-syndromic X-linked intellectual disability DOID:0050776	-	MENTAL RETARDATION X-LINKED TYPE 90	Mental retardation, X-linked 90, 300850 (3)	-	-	-
DLGAP4	0	0	0	0	0	0	0	0	0	0	0	0	0	0	0	-	5	-	-	-	-	-
EIF4G1	1	1	1	0	0	0	0	1	0	0	0	1	0	0	0	-	-	-	{Parkinson disease 18}, 614251 (3)	-	-	-
EP300	16	1	3	11	1	0	1	8	4	3	1	1	0	0	0	-	4	RUBINSTEIN-TAYBI SYNDROME TYPE 2	Colorectal cancer, somatic, 114500 (3), Rubinstein-Taybi syndrome 2, 613684 (3)	-	-	-
GIT1	2	1	1	0	0	0	1	2	0	0	0	1	0	0	0	-	-	-	-	-	-	-
GOLGA2	0	0	0	0	0	0	0	0	0	0	0	0	0	0	0	-	-	-	-	-	-	-
GRB2	1	0	1	0	0	0	0	1	0	0	0	0	0	0	0	-	-	-	-	-	-	-
HDAC4	1	0	0	0	1	0	0	1	0	0	0	0	0	0	0	-		BRACHYDACTYLY-MENTAL RETARDATION SYNDROME	-	-	-	EE;
HTT	1	2	0	1	0	0	0	1	0	0	0	2	0	0	0	Huntington's disease DOID:12858	-	-	Huntington disease, 143100 (3), Lopes-Maciel-Rodan syndrome, 617435 (3), {Anxiety-related personality traits}, 607834 (3), {Obsessive-compulsive disorder}, 164230 (3)	-	-	-
KMT2D	9	2	2	6	0	0	1	6	3	0	0	2	0	0	0	-	-	KABUKI SYNDROME	Kabuki syndrome 1, 147920 (3)	-	-	-
LARP1	1	0	0	1	0	0	0	1	0	0	0	0	0	0	0	-	-	-	-	-	-	-
LPHN1	2	0	2	0	0	0	0	2	0	0	0	0	0	0	0	-	-	-	-	-	-	-
MEGF8	3	0	2	1	0	0	0	3	0	0	0	0	0	0	0	-	-	CARPENTER SYNDROME	Carpenter syndrome 2, 614976 (3)	-	-	-
NCOR1	4	0	1	2	1	0	0	3	0	1	0	0	0	0	0	-	2	-	-	-	-	-
NF2	1	0	0	1	0	0	0	1	0	0	0	0	0	0	0	-	-	-	Meningioma, NF2-related, somatic, 607174 (3), Neurofibromatosis, type 2, 101000 (3), Schwannomatosis, somatic, 162091 (3)	-	-	-
POM121	3	0	3	0	0	0	0	2	1	0	0	0	0	0	0	-	-	-	-	-	-	-
PPFIA1	1	1	1	0	0	0	0	1	0	0	0	1	0	0	0	-	4	-	-	-	-	-
PRPF40B	1	0	0	0	1	0	0	1	0	0	0	0	0	0	0	-	-	-	-	-	-	-
PRRC2A	3	1	1	1	0	0	1	2	0	0	1	1	0	0	0	-	-	-	-	-	-	-
RERE	5	2	2	3	0	0	0	4	1	0	0	2	0	0	0	-	4	Phenocopy of Proximal 1p36 Deletions	Neurodevelopmental disorder with or without anomalies of the brain, eye, or heart, 616975 (3)	-	-	-
RUSC2	2	1	2	0	0	0	0	2	0	0	0	1	0	0	0	-	-	-	Mental retardation, autosomal recessive 61, 617773 (3)	-	-	-
SHANK2	4	1	3	1	0	0	0	2	1	0	1	1	0	0	0	autistic disorder DOID:12849	2	SUSCEPTIBILITY TO AUTISM TYPE 17	{Autism susceptibility 17}, 613436 (3)	-	-	-
SPEN	7	1	5	2	0	0	0	4	2	0	1	1	0	0	0	-	3	-	Megakaryoblastic leukemia, acute (2)	-	-	-
SPTBN1	3	0	2	1	0	0	0	1	1	1	0	0	0	0	0	-	-	-	-	-	-	-
SYVN1	2	0	0	1	0	0	1	1	0	1	0	0	0	0	0	-	-	-	-	-	-	-
TSC1	1	0	0	1	0	0	0	1	0	0	0	0	0	0	0	autistic disorder DOID:12849 | tuberous sclerosis DOID:13515,tuberous sclerosis DOID:13515		TUBEROUS SCLEROSIS TYPE 1	Focal cortical dysplasia, type II, somatic, 607341 (3), Lymphangioleiomyomatosis, 606690 (3), Tuberous sclerosis-1, 191100 (3)	-	Tuberous sclerosis	-
UBC	0	0	0	0	0	0	0	0	0	0	0	0	0	0	0	-	-	-	-	-	-	-
WDR5	1	0	0	1	0	0	0	1	0	0	0	0	0	0	0	-	-	-	-	-	-	-
YWHAB	0	0	0	0	0	0	0	0	0	0	0	0	0	0	0	-	-	-	-	-	-	-
YWHAG	4	0	1	2	0	1	0	4	0	0	0	0	0	0	0	-	-	Early-Onset Epilepsy	Epileptic encephalopathy, early infantile, 56, 617665 (3)	-	-	EE;
ZC3H7B	2	0	0	2	0	0	0	2	0	0	0	0	0	0	0	-	-	-	-	-	-	-
ZSWIM8	5	0	1	4	0	0	0	5	0	0	0	0	0	0	0	-	-	-	-	-	-	EE;

[truncated: 106 more sheets: ARHGEF9, ARID1B, ASH1L, ASXL3, BAZ2B, BCKDK, BCL11A, CACNA1D, CACNA1H, CACNB4, CDKL5, CHD2, CHD8, CHRNB2, CIC, CNTNAP2, CTNND2, CUL3, DDX3X, DEPDC5 …]
