# Supplementary material for: Dissecting the genetic basis of comorbid epilepsy phenotypes in neurodevelopmental disorders
Source: Genome Med. 2019 Oct 25;11:65. doi: 10.1186/s13073-019-0678-y (PMC6815046; doi:10.1186/s13073-019-0678-y)
Supplement: Supplementary file 3 — Additional file 3: Table S3. Proportions of synonymous mutations in neurodevelopmental cases relative to controls. Tabs correspond to modules and respective total number of synonymous de novo variants. [file 13073_2019_678_MOESM3_ESM.xlsx]

## Sheet: ADNP
	# case variants	# control variants	# autism	# developmentalDisorder	# intellectualDisability	# epilepsy	MGI human	Wang 2017 epilepsy	Wang 2017 epilepsy-related	EpilepsyGene
ABL1	0	0	0	0	0	0	-	-	-	-
ADNP	0	0	0	0	0	0	-	-	-	-
AKT1	0	0	0	0	0	0	-	-	-	-
ARID2	0	0	0	0	0	0	-	-	-	-
BAZ1B	0	0	0	0	0	0	-	-	-	-
CASP2	0	0	0	0	0	0	-	-	-	-
CHD8	3	0	2	0	1	0	-	-	-	-
CSNK2A1	0	0	0	0	0	0	-	-	-	-
CTCF	0	0	0	0	0	0	-	-	-	-
CTNNB1	1	0	1	0	0	0	autistic disorder DOID:12849	-	-	-
DHX9	1	0	1	0	0	0	-	-	-	-
EHMT1	0	0	0	0	0	0	-	-	-	-
EP300	3	0	1	1	1	0	-	-	-	-
GMEB1	1	0	1	0	0	0	-	-	-	-
GTF2I	0	0	0	0	0	0	-	-	-	-
HDAC2	1	0	1	0	0	0	-	-	-	-
HNRNPU	0	0	0	0	0	0	-	-	-	LGS;
HP1BP3	0	0	0	0	0	0	-	-	-	-
ING1	0	0	0	0	0	0	-	-	-	-
KDM1A	0	0	0	0	0	0	-	-	-	-
KHDRBS1	0	0	0	0	0	0	-	-	-	-
MDM2	1	0	1	0	0	0	-	-	-	-
MED1	0	0	0	0	0	0	-	-	-	-
MED21	0	0	0	0	0	0	-	-	-	-
MYC	1	0	0	1	0	0	-	-	-	-
NCOA2	0	0	0	0	0	0	-	-	-	-
NCOA3	0	0	0	0	0	0	-	-	-	-
NCOA6	0	0	0	0	0	0	-	-	-	-
NUP153	1	0	0	1	0	0	-	-	-	-
OXSR1	0	0	0	0	0	0	-	-	-	-
PABPC4	0	0	0	0	0	0	-	-	-	-
PAK2	0	0	0	0	0	0	-	-	-	-
PBRM1	1	0	1	0	0	0	-	-	-	-
PYGO1	0	0	0	0	0	0	-	-	-	-
RB1	0	0	0	0	0	0	-	-	-	-
RCOR1	0	0	0	0	0	0	-	-	-	-
RELA	0	0	0	0	0	0	-	-	-	-
SETDB1	0	1	0	0	0	0	-	-	-	-
SIN3A	2	0	0	1	1	0	-	-	-	-
SIRT1	0	0	0	0	0	0	-	-	-	-
SMAD2	0	0	0	0	0	0	-	-	-	-
SMAD4	0	0	0	0	0	0	-	-	-	-
SMARCB1	0	0	0	0	0	0	-	-	-	-
SMARCC1	2	0	1	1	0	0	-	-	-	-
SMARCD1	0	0	0	0	0	0	-	-	-	-
SMURF1	0	0	0	0	0	0	-	-	-	EE;
SMURF2	0	0	0	0	0	0	-	-	-	-
SRC	0	0	0	0	0	0	-	-	-	-
STAU1	0	0	0	0	0	0	-	-	-	-
SUFU	0	0	0	0	0	0	-	-	-	-
SUMO1	0	0	0	0	0	0	-	-	-	-
SUMO2	0	0	0	0	0	0	-	-	-	-
TAF1	0	0	0	0	0	0	-	-	-	EE;
TAF4	1	0	0	1	0	0	-	-	-	-
TCEB3	0	0	0	0	0	0	-	-	-	-
THRAP3	0	0	0	0	0	0	-	-	-	-
TNPO3	0	0	0	0	0	0	-	-	-	-
TOP2B	1	0	0	0	1	0	-	-	-	-
TOPBP1	0	0	0	0	0	0	-	-	-	-
TRIM24	0	0	0	0	0	0	-	-	-	-
TRIM28	0	0	0	0	0	0	-	-	-	-
TRIM33	0	0	0	0	0	0	-	-	-	-
TRRAP	1	1	1	0	0	0	-	-	-	EE;
TTC17	0	0	0	0	0	0	-	-	-	-
UBC	2	3	2	0	0	0	-	-	-	-
UBE2I	0	0	0	0	0	0	-	-	-	-
UBR5	2	0	1	1	0	0	-	-	-	FAME;
UBTF	0	0	0	0	0	0	-	-	-	-
USP10	0	0	0	0	0	0	-	-	-	-
VHL	0	0	0	0	0	0	-	-	-	-
WDR5	0	0	0	0	0	0	-	-	-	-
XPO5	0	0	0	0	0	0	-	-	-	-
YY1	2	0	0	1	1	0	-	-	-	-

## Sheet: ALDH7A1
	# case variants	# control variants	# autism	# developmentalDisorder	# intellectualDisability	# epilepsy	MGI human	Wang 2017 epilepsy	Wang 2017 epilepsy-related	EpilepsyGene
ALDH7A1	0	0	0	0	0	0	-	Pyridoxine-dependent epilepsy (EPD)	-	PDE;
ASF1B	0	0	0	0	0	0	-	-	-	-
CASP7	1	0	0	1	0	0	-	-	-	-
CCNA2	0	0	0	0	0	0	-	-	-	-
CCNB1	2	0	1	1	0	0	-	-	-	-
CCND1	1	0	0	1	0	0	-	-	-	EE;
CCNE2	0	0	0	0	0	0	-	-	-	-
CDC2	0	0	0	0	0	0	-	-	-	-
CDC45	0	0	0	0	0	0	-	-	-	-
CDCA3	0	0	0	0	0	0	-	-	-	-
CDK2	0	0	0	0	0	0	-	-	-	-
CDK2AP1	0	0	0	0	0	0	-	-	-	-
CDKN2C	0	0	0	0	0	0	-	-	-	-
CKS1B	0	0	0	0	0	0	-	-	-	-
CKS2	0	0	0	0	0	0	-	-	-	-
CTDSP1	0	0	0	0	0	0	-	-	-	-
CTNNB1	1	0	1	0	0	0	autistic disorder DOID:12849	-	-	-
E2F1	0	0	0	0	0	0	-	-	-	-
ELF1	0	0	0	0	0	0	-	-	-	-
ERBB2	1	0	1	0	0	0	Hirschsprung's disease DOID:10487	-	-	-
ERBB2IP	0	0	0	0	0	0	-	-	-	-
FANCB	0	0	0	0	0	0	-	-	-	-
FBXO5	0	0	0	0	0	0	-	-	-	-
GADD45A	0	0	0	0	0	0	-	-	-	-
HDAC1	0	0	0	0	0	0	-	-	-	-
HEY2	0	0	0	0	0	0	-	-	-	-
HIST1H1B	1	0	0	0	1	0	-	-	-	-
HIST1H3C	0	0	0	0	0	0	-	-	-	-
HMG20B	0	0	0	0	0	0	-	-	-	-
KIF23	0	0	0	0	0	0	-	-	-	-
KIF4A	0	1	0	0	0	0	-	-	-	-
MAPKAPK3	0	0	0	0	0	0	-	-	-	-
MCM2	1	1	1	0	0	0	-	-	-	-
MELK	0	0	0	0	0	0	-	-	-	-
MYBL2	0	0	0	0	0	0	-	-	-	-
ORC1	1	0	1	0	0	0	-	-	-	-
PCNA	0	0	0	0	0	0	-	-	-	-
PLK1	0	0	0	0	0	0	-	-	-	-
RAD51	0	0	0	0	0	0	-	-	-	-
RB1	0	0	0	0	0	0	-	-	-	-
RRM2	0	0	0	0	0	0	-	-	-	-
SP1	0	0	0	0	0	0	-	-	-	-
TBL1X	0	0	0	0	0	0	-	-	-	-
TCF3	0	0	0	0	0	0	-	-	-	-
TCF7L1	0	0	0	0	0	0	-	-	-	-
TYMS	0	0	0	0	0	0	-	-	-	-
VIM	0	0	0	0	0	0	-	-	-	-
WEE1	0	0	0	0	0	0	-	-	-	-

## Sheet: ALG13
	# case variants	# control variants	# autism	# developmentalDisorder	# intellectualDisability	# epilepsy	MGI human	Wang 2017 epilepsy	Wang 2017 epilepsy-related	EpilepsyGene
ALG13	5	0	0	2	1	2	-	Early infantile epileptic encephalopathy (EIEE)	-	West syndrome;LGS;
ANAPC1	0	0	0	0	0	0	-	-	-	-
ANAPC7	0	0	0	0	0	0	-	-	-	-
ARHGEF7	0	0	0	0	0	0	-	-	-	-
CDC16	0	0	0	0	0	0	-	-	-	-
CDC23	0	0	0	0	0	0	-	-	-	-
COPA	0	0	0	0	0	0	-	-	-	-
COPG1	0	0	0	0	0	0	-	-	-	-
DNM1L	0	0	0	0	0	0	-	-	-	-
GAPVD1	0	0	0	0	0	0	-	-	-	-
GPHN	0	0	0	0	0	0	-	-	-	-
GRB2	0	0	0	0	0	0	-	-	-	-
GTF2H1	0	0	0	0	0	0	-	-	-	-
HSP90AB1	0	0	0	0	0	0	-	-	-	-
INSIG2	0	0	0	0	0	0	-	-	-	-
MT-CO2	0	0	0	0	0	0	-	-	-	-
MT-CYB	0	0	0	0	0	0	-	-	-	-
MTOR	0	0	0	0	0	0	-	-	-	LGS;
NPLOC4	2	0	0	2	0	0	-	-	-	-
PDCD6IP	0	1	0	0	0	0	-	-	-	-
PPP5C	0	0	0	0	0	0	-	-	-	-
PSMC1	0	0	0	0	0	0	-	-	-	-
PSMC2	0	0	0	0	0	0	-	-	-	-
PSMD1	0	0	0	0	0	0	-	-	-	-
PSMD2	0	0	0	0	0	0	-	-	-	-
PSMD3	0	0	0	0	0	0	-	-	-	-
PSMD7	0	0	0	0	0	0	-	-	-	-
PTPRA	1	0	0	1	0	0	-	-	-	-
RAB1A	0	0	0	0	0	0	-	-	-	-
RAB5A	0	0	0	0	0	0	-	-	-	-
RAB7A	0	0	0	0	0	0	-	-	-	-
RABGEF1	0	0	0	0	0	0	-	-	-	-
RAD23B	0	0	0	0	0	0	-	-	-	-
RANBP9	1	1	1	0	0	0	-	-	-	-
RASA1	0	0	0	0	0	0	-	-	-	-
SLC11A2	0	0	0	0	0	0	-	-	-	-
SMAD2	0	0	0	0	0	0	-	-	-	-
TRAF6	0	0	0	0	0	0	-	-	-	-
TSC1	0	0	0	0	0	0	autistic disorder DOID:12849 | tuberous sclerosis DOID:13515,tuberous sclerosis DOID:13515	-	Tuberous sclerosis	-
UBC	2	3	2	0	0	0	-	-	-	-
UBE3C	0	0	0	0	0	0	-	-	-	-
UBQLN1	0	0	0	0	0	0	-	-	-	-
UBQLN2	0	0	0	0	0	0	-	-	-	-
UCHL5	0	0	0	0	0	0	-	-	-	-
UQCRC2	0	0	0	0	0	0	-	-	-	-
USP14	0	0	0	0	0	0	-	-	-	-
USP7	0	0	0	0	0	0	-	-	-	-
VCP	0	0	0	0	0	0	inclusion body myopathy with Paget disease of bone and frontotemporal dementia DOID:0050881	-	-	-
WDR44	0	0	0	0	0	0	-	-	-	-
YWHAB	1	0	1	0	0	0	-	-	-	-
YWHAG	0	0	0	0	0	0	-	-	-	EE;
ZFAND5	0	0	0	0	0	0	-	-	-	-
ZMYND11	0	0	0	0	0	0	-	-	-	-

## Sheet: ANK2
	# case variants	# control variants	# autism	# developmentalDisorder	# intellectualDisability	# epilepsy	MGI human	Wang 2017 epilepsy	Wang 2017 epilepsy-related	EpilepsyGene
ANK2	0	1	0	0	0	0	-	-	-	-
ARHGEF7	0	0	0	0	0	0	-	-	-	-
CACNA1B	1	0	0	1	0	0	-	-	-	-
CACNA1C	1	0	0	1	0	0	-	-	-	-
CALM1	0	0	0	0	0	0	-	-	-	-
DLG3	0	0	0	0	0	0	non-syndromic X-linked intellectual disability DOID:0050776	-	-	-
DLG4	0	0	0	0	0	0	autistic disorder DOID:12849 | Williams-Beuren syndrome DOID:1928	-	-	-
DLGAP4	0	0	0	0	0	0	-	-	-	-
DYNC1H1	1	0	1	0	0	0	-	-	-	-
ERC2	1	0	1	0	0	0	-	-	-	-
GIT1	0	0	0	0	0	0	-	-	-	-
GNAO1	0	0	0	0	0	0	-	Early infantile epileptic encephalopathy (EIEE)	-	Ohtahara syndrome;EE;
GNB1	0	0	0	0	0	0	-	-	-	-
GRM7	2	0	1	1	0	0	-	-	-	-
HDAC4	4	0	0	2	0	2	-	-	-	EE;
HTT	0	1	0	0	0	0	Huntington's disease DOID:12858	-	-	-
IRS2	0	0	0	0	0	0	-	-	-	-
LARP1	0	0	0	0	0	0	-	-	-	-
LPHN1	1	0	1	0	0	0	-	-	-	-
MAPT	0	0	0	0	0	0	syndromic X-linked intellectual disability Lubs type DOID:0060799	-	-	MMPSI;
MARK4	0	0	0	0	0	0	-	-	-	-
NCOR1	0	0	0	0	0	0	-	-	-	-
NF2	0	0	0	0	0	0	-	-	-	-
NLGN2	0	0	0	0	0	0	-	-	-	EE;
NLGN3	0	0	0	0	0	0	autistic disorder DOID:12849	-	-	-
NRXN1	0	0	0	0	0	0	autistic disorder DOID:12849 | schizophrenia DOID:5419	-	-	-
PAFAH1B1	0	0	0	0	0	0	-	-	Subcortical laminar heterotopia,Lissencephaly	-
PAK3	0	0	0	0	0	0	-	-	-	-
PPFIA2	0	0	0	0	0	0	-	-	-	-
PTPRD	2	0	1	0	1	0	-	-	-	-
SHANK2	1	1	0	0	1	0	autistic disorder DOID:12849	-	-	-
SLC8A1	0	0	0	0	0	0	-	-	-	SMEI;
SLC8A3	3	0	3	0	0	0	-	-	-	-
SPTAN1	1	0	0	1	0	0	-	Early infantile epileptic encephalopathy (EIEE)	-	MGE;
SPTBN1	0	0	0	0	0	0	-	-	-	-
SYNGAP1	3	1	2	1	0	0	schizophrenia DOID:5419	-	-	GE;EE;MGE;
TSC1	0	0	0	0	0	0	autistic disorder DOID:12849 | tuberous sclerosis DOID:13515,tuberous sclerosis DOID:13515	-	Tuberous sclerosis	-
YWHAB	1	0	1	0	0	0	-	-	-	-
YWHAG	0	0	0	0	0	0	-	-	-	EE;
YWHAZ	0	0	0	0	0	0	-	-	-	-

## Sheet: ANKRD11
	# case variants	# control variants	# autism	# developmentalDisorder	# intellectualDisability	# epilepsy	MGI human	Wang 2017 epilepsy	Wang 2017 epilepsy-related	EpilepsyGene
ANKRD11	3	1	1	2	0	0	-	-	-	-
ARHGEF7	0	0	0	0	0	0	-	-	-	-
ATN1	1	0	0	1	0	0	-	-	Dentatorubro-pallidoluysian atrophy	-
ATXN1	0	0	0	0	0	0	spinocerebellar ataxia type 1 DOID:0050954	-	-	-
ATXN2	0	0	0	0	0	0	spinocerebellar ataxia type 2 DOID:0050955	-	-	-
BOD1L1	0	0	0	0	0	0	-	-	-	-
CBFA2T2	0	0	0	0	0	0	-	-	-	-
DLG3	0	0	0	0	0	0	non-syndromic X-linked intellectual disability DOID:0050776	-	-	-
DLGAP4	0	0	0	0	0	0	-	-	-	-
EIF4G1	0	1	0	0	0	0	-	-	-	-
EP300	3	0	1	1	1	0	-	-	-	-
GIT1	0	0	0	0	0	0	-	-	-	-
GOLGA2	0	0	0	0	0	0	-	-	-	-
GRB2	0	0	0	0	0	0	-	-	-	-
HDAC4	4	0	0	2	0	2	-	-	-	EE;
HTT	0	1	0	0	0	0	Huntington's disease DOID:12858	-	-	-
KMT2D	2	1	1	1	0	0	-	-	-	-
LARP1	0	0	0	0	0	0	-	-	-	-
LPHN1	1	0	1	0	0	0	-	-	-	-
MEGF8	3	0	0	3	0	0	-	-	-	-
NCOR1	0	0	0	0	0	0	-	-	-	-
NF2	0	0	0	0	0	0	-	-	-	-
POM121	0	0	0	0	0	0	-	-	-	-
PPFIA1	1	0	1	0	0	0	-	-	-	-
PRPF40B	1	1	1	0	0	0	-	-	-	-
PRRC2A	0	0	0	0	0	0	-	-	-	-
RERE	0	0	0	0	0	0	-	-	-	-
RUSC2	0	0	0	0	0	0	-	-	-	-
SHANK2	1	1	0	0	1	0	autistic disorder DOID:12849	-	-	-
SPEN	1	0	0	1	0	0	-	-	-	-
SPTBN1	0	0	0	0	0	0	-	-	-	-
SYVN1	0	0	0	0	0	0	-	-	-	-
TSC1	0	0	0	0	0	0	autistic disorder DOID:12849 | tuberous sclerosis DOID:13515,tuberous sclerosis DOID:13515	-	Tuberous sclerosis	-
UBC	2	3	2	0	0	0	-	-	-	-
WDR5	0	0	0	0	0	0	-	-	-	-
YWHAB	1	0	1	0	0	0	-	-	-	-
YWHAG	0	0	0	0	0	0	-	-	-	EE;
ZC3H7B	0	1	0	0	0	0	-	-	-	-
ZSWIM8	2	0	0	1	0	1	-	-	-	EE;

## Sheet: ARHGEF9
	# case variants	# control variants	# autism	# developmentalDisorder	# intellectualDisability	# epilepsy	MGI human	Wang 2017 epilepsy	Wang 2017 epilepsy-related	EpilepsyGene
ADRBK1	0	1	0	0	0	0	-	-	-	-
ARHGEF9	0	0	0	0	0	0	-	Early infantile epileptic encephalopathy (EIEE)	-	Epilepsy;EIEE8;
ARRB1	0	1	0	0	0	0	-	-	-	-
BECN1	0	0	0	0	0	0	-	-	-	-
CALM1	0	0	0	0	0	0	-	-	-	-
CNKSR2	0	0	0	0	0	0	-	-	-	-
DLG3	0	0	0	0	0	0	non-syndromic X-linked intellectual disability DOID:0050776	-	-	-
DLG4	0	0	0	0	0	0	autistic disorder DOID:12849 | Williams-Beuren syndrome DOID:1928	-	-	-
DLGAP1	1	0	0	1	0	0	-	-	-	-
DNM1	1	0	0	1	0	0	idiopathic generalized epilepsy DOID:1827	Early infantile epileptic encephalopathy (EIEE)	-	EE;
DUSP3	0	0	0	0	0	0	-	-	-	-
DYNLL2	0	0	0	0	0	0	-	-	-	-
EPB41L3	0	0	0	0	0	0	-	-	-	-
EPS15	0	0	0	0	0	0	-	-	-	-
GDA	0	0	0	0	0	0	-	-	-	-
GRIN1	1	0	0	1	0	0	-	-	-	West syndrome;
GRIN2A	1	0	0	1	0	0	-	Focal epilepsy and speech disorder (FESD) with or without mental retardation	-	BECTS;CSWS;LKS;ABPE;EOEE;ABPE/CSWS;Atypical BECTS;CSWS, atypical rolandic epilepsy;ADPEAF;Atypical BECTS and absence epilepsy;BECTS/CSWS;Childhood-onset epilepsy;CSWS and BCE;CSWS and IEAD;CSWS, LKS and atypical rolandic epilepsy;ECSWS;
HTR2A	0	0	0	0	0	0	-	-	-	-
HTT	0	1	0	0	0	0	Huntington's disease DOID:12858	-	-	-
KCNMA1	3	0	3	0	0	0	-	Generalized epilepsy and paroxysmal dyskinesia (GEPD)	-	GE;
MAP1A	0	0	0	0	0	0	-	-	-	-
MAP2K1	0	0	0	0	0	0	-	-	-	-
MAP2K4	0	0	0	0	0	0	-	-	-	-
MAPK1	0	1	0	0	0	0	autistic disorder DOID:12849	-	-	-
MAPK8IP3	0	0	0	0	0	0	-	-	-	-
OTUD5	0	0	0	0	0	0	-	-	-	-
PACSIN1	0	0	0	0	0	0	-	-	-	-
PIK3R4	0	0	0	0	0	0	-	-	-	-
PPP3R1	0	0	0	0	0	0	-	-	-	-
PRKCB	0	0	0	0	0	0	-	-	-	-
PRKCG	0	1	0	0	0	0	-	-	-	-
RPS6KA3	1	0	1	0	0	0	-	-	-	-
SHANK1	0	0	0	0	0	0	-	-	-	-
SNAP25	1	0	1	0	0	0	obesity DOID:9970 | type 2 diabetes mellitus DOID:9352	-	-	-
SNCA	0	0	0	0	0	0	-	-	-	-
STX1A	0	0	0	0	0	0	-	-	-	-
STXBP1	0	0	0	0	0	0	-	Early infantile epileptic encephalopathy (EIEE)	-	Ohtahara syndrome;West syndrome;EIEE;EE;EOEE;Nonsyndromic EOEE;SMEI;LGS;Nonsyndromic epilepsy;EIEE4;OS or EME;
SYT1	0	0	0	0	0	0	-	-	-	-
TRAF3	0	0	0	0	0	0	-	-	-	-
WASL	0	0	0	0	0	0	-	-	-	-
YWHAB	1	0	1	0	0	0	-	-	-	-
YWHAG	0	0	0	0	0	0	-	-	-	EE;
YWHAH	0	0	0	0	0	0	-	-	-	-
ZDHHC17	0	0	0	0	0	0	-	-	-	-

## Sheet: ARID1B
	# case variants	# control variants	# autism	# developmentalDisorder	# intellectualDisability	# epilepsy	MGI human	Wang 2017 epilepsy	Wang 2017 epilepsy-related	EpilepsyGene
ABL1	0	0	0	0	0	0	-	-	-	-
AC002398.9	0	0	0	0	0	0	-	-	-	-
ARHGAP35	0	0	0	0	0	0	-	-	-	-
ARID1B	2	0	2	0	0	0	-	-	-	-
BRPF1	0	0	0	0	0	0	syndromic intellectual disability DOID:0050888	-	-	-
CARM1	0	0	0	0	0	0	-	-	-	-
CBFA2T2	0	0	0	0	0	0	-	-	-	-
CBFA2T3	0	1	0	0	0	0	-	-	-	-
CHD8	3	0	2	0	1	0	-	-	-	-
CREBBP	1	1	0	0	0	1	autistic disorder DOID:12849	-	-	EE;
CSNK2A1	0	0	0	0	0	0	-	-	-	-
CTBP1	1	0	0	1	0	0	-	-	-	-
CTNNB1	1	0	1	0	0	0	autistic disorder DOID:12849	-	-	-
DDX17	0	0	0	0	0	0	-	-	-	-
DGCR8	1	0	1	0	0	0	-	-	-	-
DROSHA	0	0	0	0	0	0	-	-	-	-
EHMT1	0	0	0	0	0	0	-	-	-	-
ELAVL3	0	0	0	0	0	0	-	-	-	-
EP300	3	0	1	1	1	0	-	-	-	-
EWSR1	2	0	1	1	0	0	-	-	-	-
HCFC1	1	1	0	1	0	0	-	-	-	-
HDAC2	1	0	1	0	0	0	-	-	-	-
HDAC4	4	0	0	2	0	2	-	-	-	EE;
IKZF4	0	0	0	0	0	0	-	-	-	-
KANSL1	0	0	0	0	0	0	-	-	-	-
KAT6A	0	0	0	0	0	0	-	-	-	-
KAT8	0	0	0	0	0	0	-	-	-	-
KDM5C	0	0	0	0	0	0	-	-	-	-
KDM6A	0	0	0	0	0	0	-	-	-	-
KMT2A	0	0	0	0	0	0	-	-	-	EE;
KMT2C	2	2	0	1	1	0	-	-	-	-
KMT2D	2	1	1	1	0	0	-	-	-	-
L1CAM	0	0	0	0	0	0	-	-	-	-
MECP2	1	0	0	1	0	0	Rett syndrome DOID:1206	-	-	EOEE;
MEN1	0	0	0	0	0	0	-	-	-	-
MLLT1	1	0	1	0	0	0	-	-	-	-
MYC	1	0	0	1	0	0	-	-	-	-
NCOA2	0	0	0	0	0	0	-	-	-	-
NCOA3	0	0	0	0	0	0	-	-	-	-
NCOA6	0	0	0	0	0	0	-	-	-	-
NCOR1	0	0	0	0	0	0	-	-	-	-
NSD1	1	0	0	1	0	0	-	-	-	-
PRRC2A	0	0	0	0	0	0	-	-	-	-
RARA	0	0	0	0	0	0	-	-	-	-
RBBP5	0	0	0	0	0	0	-	-	-	-
RBFOX2	0	0	0	0	0	0	-	-	-	-
RELA	0	0	0	0	0	0	-	-	-	-
RERE	0	0	0	0	0	0	-	-	-	-
RFX1	2	0	1	0	1	0	-	-	-	-
SERTAD2	1	0	1	0	0	0	-	-	-	-
SETD1B	3	0	3	0	0	0	-	-	-	-
SF3A1	0	0	0	0	0	0	-	-	-	-
SIN3A	2	0	0	1	1	0	-	-	-	-
SIRT1	0	0	0	0	0	0	-	-	-	-
SMARCC2	1	0	1	0	0	0	-	-	-	-
SP1	0	0	0	0	0	0	-	-	-	-
SPEN	1	0	0	1	0	0	-	-	-	-
SRC	0	0	0	0	0	0	-	-	-	-
SREBF2	1	0	1	0	0	0	-	-	-	-
SRF	0	0	0	0	0	0	-	-	-	-
SUFU	0	0	0	0	0	0	-	-	-	-
TAF1	0	0	0	0	0	0	-	-	-	EE;
TAF4	1	0	0	1	0	0	-	-	-	-
TRRAP	1	1	1	0	0	0	-	-	-	EE;
UBAP2L	0	0	0	0	0	0	-	-	-	-
UBTF	0	0	0	0	0	0	-	-	-	-
USF1	0	0	0	0	0	0	-	-	-	-
USP22	0	0	0	0	0	0	-	-	-	-
WDR5	0	0	0	0	0	0	-	-	-	-
WIZ	1	0	1	0	0	0	-	-	-	-

## Sheet: ASH1L
	# case variants	# control variants	# autism	# developmentalDisorder	# intellectualDisability	# epilepsy	MGI human	Wang 2017 epilepsy	Wang 2017 epilepsy-related	EpilepsyGene
ANKRD11	3	1	1	2	0	0	-	-	-	-
ARHGAP35	0	0	0	0	0	0	-	-	-	-
ARHGEF7	0	0	0	0	0	0	-	-	-	-
ASH1L	1	0	0	0	0	1	-	-	-	EE;
ATXN1	0	0	0	0	0	0	spinocerebellar ataxia type 1 DOID:0050954	-	-	-
BCR	0	0	0	0	0	0	-	-	-	-
BOD1L1	0	0	0	0	0	0	-	-	-	-
BRAF	0	0	0	0	0	0	cardiofaciocutaneous syndrome DOID:0060233	-	-	status epilepticus;
DDI2	1	0	1	0	0	0	-	-	-	-
FMR1	0	0	0	0	0	0	autistic disorder DOID:12849 | fragile X syndrome DOID:14261,fragile X-associated tremor/ataxia syndrome DOID:0050879,fragile X syndrome DOID:14261	-	-	-
GAPVD1	0	0	0	0	0	0	-	-	-	-
GIT2	0	0	0	0	0	0	-	-	-	-
HDAC4	4	0	0	2	0	2	-	-	-	EE;
HTT	0	1	0	0	0	0	Huntington's disease DOID:12858	-	-	-
IKBKB	0	0	0	0	0	0	-	-	-	-
IRS2	0	0	0	0	0	0	-	-	-	-
KIAA1549L	2	0	2	0	0	0	-	-	-	-
LARP1	0	0	0	0	0	0	-	-	-	-
MAP3K13	0	0	0	0	0	0	-	-	-	-
MDM2	1	0	1	0	0	0	-	-	-	-
MTOR	0	0	0	0	0	0	-	-	-	LGS;
NCOR1	0	0	0	0	0	0	-	-	-	-
NF2	0	0	0	0	0	0	-	-	-	-
NUFIP2	0	0	0	0	0	0	-	-	-	-
PDPK1	0	0	0	0	0	0	-	-	-	-
PPFIA1	1	0	1	0	0	0	-	-	-	-
PPP2R1A	2	0	2	0	0	0	-	-	-	-
PTPN11	0	0	0	0	0	0	-	-	-	-
PTPRD	2	0	1	0	1	0	-	-	-	-
RANBP2	2	1	2	0	0	0	-	-	-	-
RASA1	0	0	0	0	0	0	-	-	-	-
REL	2	0	1	1	0	0	-	-	-	-
SOCS7	0	0	0	0	0	0	-	-	-	-
SRC	0	0	0	0	0	0	-	-	-	-
TRAF3	0	0	0	0	0	0	-	-	-	-
TSC1	0	0	0	0	0	0	autistic disorder DOID:12849 | tuberous sclerosis DOID:13515,tuberous sclerosis DOID:13515	-	Tuberous sclerosis	-
UBC	2	3	2	0	0	0	-	-	-	-
UBQLN1	0	0	0	0	0	0	-	-	-	-
UBQLN4	1	0	0	1	0	0	-	-	-	-
USP7	0	0	0	0	0	0	-	-	-	-
WAC	0	0	0	0	0	0	-	-	-	-
YWHAB	1	0	1	0	0	0	-	-	-	-
YWHAG	0	0	0	0	0	0	-	-	-	EE;
ZDHHC17	0	0	0	0	0	0	-	-	-	-
ZFYVE9	1	0	1	0	0	0	-	-	-	-

## Sheet: ASXL3
	# case variants	# control variants	# autism	# developmentalDisorder	# intellectualDisability	# epilepsy	MGI human	Wang 2017 epilepsy	Wang 2017 epilepsy-related	EpilepsyGene
ABL1	0	0	0	0	0	0	-	-	-	-
ACVR1B	0	0	0	0	0	0	-	-	-	-
AFAP1	2	0	1	1	0	0	-	-	-	-
AGO2	0	0	0	0	0	0	-	-	-	-
AGO4	1	0	0	1	0	0	-	-	-	-
AKT1	0	0	0	0	0	0	-	-	-	-
AMER1	0	0	0	0	0	0	-	-	-	-
ARHGAP35	0	0	0	0	0	0	-	-	-	-
ARRB1	0	1	0	0	0	0	-	-	-	-
ASXL3	0	0	0	0	0	0	-	-	-	-
AXIN1	0	0	0	0	0	0	-	-	-	-
CDC73	0	0	0	0	0	0	-	-	-	-
CEP170	0	0	0	0	0	0	-	-	-	-
CEP170P1	0	0	0	0	0	0	-	-	-	-
CREBBP	1	1	0	0	0	1	autistic disorder DOID:12849	-	-	EE;
CRK	0	0	0	0	0	0	-	-	-	-
CSK	0	0	0	0	0	0	-	-	-	-
CTNNB1	1	0	1	0	0	0	autistic disorder DOID:12849	-	-	-
DAB1	0	0	0	0	0	0	-	-	-	-
DCX	0	0	0	0	0	0	-	-	Subcortical laminar heterotopia,Lissencephaly	Epilepsy;LGS;Resistant partial seizures;West syndrome;
DICER1	0	0	0	0	0	0	-	-	-	-
EFNA5	1	0	1	0	0	0	-	-	-	-
EP300	3	0	1	1	1	0	-	-	-	-
EPHB1	1	0	0	0	0	1	-	-	-	EE;
EPHB2	2	0	2	0	0	0	-	-	-	-
FYN	0	0	0	0	0	0	-	-	-	-
GAREM1	0	0	0	0	0	0	-	-	-	-
GRB2	0	0	0	0	0	0	-	-	-	-
GSK3B	0	0	0	0	0	0	-	-	-	-
ID2	0	0	0	0	0	0	-	-	-	-
JMY	0	0	0	0	0	0	-	-	-	-
KHDRBS1	0	0	0	0	0	0	-	-	-	-
KIAA1549	0	0	0	0	0	0	-	-	-	-
KMT2C	2	2	0	1	1	0	-	-	-	-
MAP1B	0	0	0	0	0	0	-	-	-	-
MAP4K5	0	0	0	0	0	0	-	-	-	-
MAPK8	0	0	0	0	0	0	-	-	-	-
MDM2	1	0	1	0	0	0	-	-	-	-
MN1	0	0	0	0	0	0	-	-	-	-
MYC	1	0	0	1	0	0	-	-	-	-
NCOA2	0	0	0	0	0	0	-	-	-	-
NCOA3	0	0	0	0	0	0	-	-	-	-
NCOA6	0	0	0	0	0	0	-	-	-	-
NCOR1	0	0	0	0	0	0	-	-	-	-
NEDD9	0	0	0	0	0	0	-	-	-	-
PAFAH1B1	0	0	0	0	0	0	-	-	Subcortical laminar heterotopia,Lissencephaly	-
PAK2	0	0	0	0	0	0	-	-	-	-
PDE4D	0	0	0	0	0	0	-	-	-	-
PIK3R2	0	0	0	0	0	0	-	-	Megalencephaly-polymicrogyria-polydactyly-hydrocephalus syndrome	-
RALGPS1	0	0	0	0	0	0	-	-	-	EE;
RBFOX2	0	0	0	0	0	0	-	-	-	-
RUNX1T1	0	0	0	0	0	0	-	-	-	-
SHB	0	0	0	0	0	0	-	-	-	-
SMAD2	0	0	0	0	0	0	-	-	-	-
SMAD4	0	0	0	0	0	0	-	-	-	-
SMURF1	0	0	0	0	0	0	-	-	-	EE;
SRC	0	0	0	0	0	0	-	-	-	-
TAB3	0	1	0	0	0	0	-	-	-	-
TCF4	2	0	1	0	0	1	-	-	-	EE;
TNIK	2	0	1	1	0	0	-	-	-	-
TRAF6	0	0	0	0	0	0	-	-	-	-
UBC	2	3	2	0	0	0	-	-	-	-
USP9X	1	0	1	0	0	0	-	-	-	-
WASF1	0	0	0	0	0	0	-	-	-	-
YWHAG	0	0	0	0	0	0	-	-	-	EE;
ZEB2	0	0	0	0	0	0	-	-	-	-
ZNF8	0	0	0	0	0	0	-	-	-	-

## Sheet: BAZ2B
	# case variants	# control variants	# autism	# developmentalDisorder	# intellectualDisability	# epilepsy	MGI human	Wang 2017 epilepsy	Wang 2017 epilepsy-related	EpilepsyGene
ABL1	0	0	0	0	0	0	-	-	-	-
ARHGAP17	0	0	0	0	0	0	-	-	-	-
ARID4B	0	0	0	0	0	0	-	-	-	-
ARNT	1	0	1	0	0	0	-	-	-	-
ATF7	0	0	0	0	0	0	-	-	-	-
ATXN7	0	0	0	0	0	0	spinocerebellar ataxia type 7 DOID:0050958	-	-	-
BAZ1B	0	0	0	0	0	0	-	-	-	-
BAZ2A	0	0	0	0	0	0	-	-	-	-
BAZ2B	1	1	0	0	1	0	-	-	-	-
BPTF	0	0	0	0	0	0	-	-	-	-
BRD7	0	0	0	0	0	0	-	-	-	-
CASP2	0	0	0	0	0	0	-	-	-	-
CBX5	0	0	0	0	0	0	-	-	-	-
CEBPB	1	0	0	1	0	0	-	-	-	-
CECR2	0	0	0	0	0	0	-	-	-	-
CENPC	0	0	0	0	0	0	-	-	-	-
CENPJ	0	0	0	0	0	0	-	-	Primary microcephaly	-
CSNK2A1	0	0	0	0	0	0	-	-	-	-
CTNNB1	1	0	1	0	0	0	autistic disorder DOID:12849	-	-	-
DAXX	1	0	1	0	0	0	-	-	-	-
EP300	3	0	1	1	1	0	-	-	-	-
EPB41	1	0	1	0	0	0	-	-	-	-
GFI1B	0	0	0	0	0	0	-	-	-	-
GTF2I	0	0	0	0	0	0	-	-	-	-
HCFC1	1	1	0	1	0	0	-	-	-	-
HDAC1	0	0	0	0	0	0	-	-	-	-
HDAC2	1	0	1	0	0	0	-	-	-	-
KMT2A	0	0	0	0	0	0	-	-	-	EE;
MAML1	0	0	0	0	0	0	-	-	-	-
MAML3	0	0	0	0	0	0	-	-	-	-
MDM2	1	0	1	0	0	0	-	-	-	-
MECP2	1	0	0	1	0	0	Rett syndrome DOID:1206	-	-	EOEE;
MSN	0	0	0	0	0	0	-	-	-	-
MYC	1	0	0	1	0	0	-	-	-	-
NCOR1	0	0	0	0	0	0	-	-	-	-
NFKB1	0	1	0	0	0	0	-	-	-	-
NIPBL	0	0	0	0	0	0	-	-	-	-
NOTCH1	3	0	2	1	0	0	-	-	-	-
NUP153	1	0	0	1	0	0	-	-	-	-
PAXIP1	1	0	0	1	0	0	-	-	-	-
PHF8	0	0	0	0	0	0	-	-	-	-
PLXNB2	1	1	0	0	1	0	-	-	-	MMPSI;
RB1	0	0	0	0	0	0	-	-	-	-
RBBP4	0	0	0	0	0	0	-	-	-	-
RBBP6	2	0	0	2	0	0	-	-	-	-
RDX	1	0	0	1	0	0	-	-	-	-
RELA	0	0	0	0	0	0	-	-	-	-
ROCK1	1	0	1	0	0	0	-	-	-	-
RSF1	0	0	0	0	0	0	-	-	-	-
SIN3A	2	0	0	1	1	0	-	-	-	-
SMAD2	0	0	0	0	0	0	-	-	-	-
SMAD4	0	0	0	0	0	0	-	-	-	-
SMARCA5	0	0	0	0	0	0	-	-	-	-
SMARCC1	2	0	1	1	0	0	-	-	-	-
SMC1A	1	0	0	1	0	0	-	-	-	-
SMC3	0	0	0	0	0	0	-	-	-	-
SP1	0	0	0	0	0	0	-	-	-	-
SPAG9	0	0	0	0	0	0	-	-	-	-
SPEN	1	0	0	1	0	0	-	-	-	-
SREK1	0	0	0	0	0	0	-	-	-	-
SS18	0	0	0	0	0	0	-	-	-	-
TAF1	0	0	0	0	0	0	-	-	-	EE;
TAF4	1	0	0	1	0	0	-	-	-	-
TCF12	0	0	0	0	0	0	-	-	-	-
TCF3	0	0	0	0	0	0	-	-	-	-
TPR	2	0	1	1	0	0	-	-	-	-
TRRAP	1	1	1	0	0	0	-	-	-	EE;
UBTF	0	0	0	0	0	0	-	-	-	-
WDR5	0	0	0	0	0	0	-	-	-	-
XIAP	0	0	0	0	0	0	-	-	-	-
YWHAQ	0	0	0	0	0	0	-	-	-	-
YY1	2	0	0	1	1	0	-	-	-	-

[truncated: 101 more sheets: BCKDK, BCL11A, CACNA1D, CACNA1H, CACNB4, CDKL5, CHD2, CHD8, CHRNB2, CIC, CNTNAP2, CTNND2, CUL3, DDX3X, DEPDC5, DIP2C, DNM1, DSCAM, DYRK1A, EEF1A2 …]
