# Supplementary material for: Dissecting the genetic basis of comorbid epilepsy phenotypes in neurodevelopmental disorders
Source: Genome Med. 2019 Oct 25;11:65. doi: 10.1186/s13073-019-0678-y (PMC6815046; doi:10.1186/s13073-019-0678-y)
Supplement: Supplementary file 4 — Additional file 4: Table S2a. Similar to Additional file 2: Table S2, Additional file 4: Table S2a displays a summary of analyses performed per module while requiring a CADD score greater than 15 for missense variants. [file 13073_2019_678_MOESM4_ESM.xlsx]

## Sheet: contingency permutation
	Empirical p-value from 5,000 iterations of permutation testing for variants with given primary phenotypes and non-synonymous mutation types per module, excluding seed gene.
		ADNP	ALHD7A1	ALG13	ANK2	ANKRD11	ARHGEF9	ARID1B	ASH1L	ASXL3	BAZ2B	BCKDK	BCL11A	CACNA1D	CACNA1H	CACNB4	CDKL5	CHD2	CHD8	CHRNB2	CIC	CNTNAP2	CTNND2	CUL3	DDX3X	DEPDC5	DIP2C	DNM1	DSCAM	DYRK1A	EEF1A2	ERBIN	FLNA	FMR1	GABRA1	GABRB3	GABRG2	GIGYF2	GNAO1	GRIA1	GRIN1	GRIN2A	GRIN2B	GRIP1	HCN1	HNRNPU	ILF2	INTS6	IRF2BPL
ASD	Loss-of-function	0.190362	0.346931	0.590882	0.236153	0.132174	0.581284	0.00239952	0.731254	0.761648	0.0535893	0.132973	0.731254	0.358928	0.488702	0.391722	0.206759	0	0.0541892	0.571686	0.0103979	0.215557	0.125575	0.414717	0.030194	0.736453	0.755849	0.403519	0.763647	0.622875	0.268546	0.367327	0.339732	0.659068	0.394721	0.45211	0.575085	0	0.226555	0.730054	0.361528	0.39772	0.00959808	0.740652	0.393321	0.702659	0.618476	0.562088	0.277744
	Missense	0.0139972	0.826635	0.903019	0.39992	0.257548	0.375325	0.523095	0.90082	0.861228	0.159568	0.180164	0.904019	0.89842	0.291342	0.872426	0.760248	0.941412	0.234153	0.579084	0.29914	0.360528	0.90202	0.580084	0.130774	0.342332	0.882424	0.89882	0.522895	0.439712	0.827435	0.658868	0.452709	0.242152	0.774045	0.890822	0.287143	0.168766	0.909218	0.611878	0.388122	0.543891	0.636673	0.441312	0.620476	0.112378	0.180164	0.861428	0.436913
	Non-synonymous	0.0029994	0.795441	0.911618	0.181964	0.458508	0.404319	0.0609878	0.869426	0.789842	0.0357928	0.270946	0.907019	0.811238	0.44791	0.826235	0.322935	0.218356	0.0545891	0.595081	0.89762	0.473105	0.628074	0.373325	0.0457908	0.516297	0.927614	0.892422	0.670266	0.425315	0.655269	0.460908	0.278544	0.294541	0.647071	0.854429	0.315137	0.00479904	0.542492	0.565287	0.294541	0.525495	0.106579	0.486903	0.65067	0.120576	0.179364	0.928414	0.736653
ASD/ID/DD	Loss-of-function	0.0279944	0.0983803	0.495501	0.0353929	0.145571	0.695261	0	0.473305	0.0457908	0.0009998	0.253749	0.162767	0.112378	0.631874	0.357329	0.0575885	0	0.00019996	0.680664	0.00019996	0.29994	0.144171	0.141772	0.00179964	0.114177	0.0939812	0.193161	0.15097	0.10158	0.491102	0.106379	0.0479904	0.657469	0.581884	0.744451	0.604079	0	0.0309938	0.732454	0.353129	0.346331	0.00039992	0.407119	0.353729	0.731854	0.616077	0.70046	0.804439
	Missense	0.00259948	0.727055	0.927015	0.0831834	0.241752	0.464707	0.054789	0.194361	0.630674	0.0059988	0.286543	0.505299	0.0925815	0.0853829	0.0381924	0.0507898	0.253749	0.035193	0.395321	0.530094	0.0303939	0.573085	0.268146	0.00959808	0.79984	0.112178	0.233753	0.929414	0.245951	0.654869	0.4975	0.375125	0.553289	0.029994	0.103979	0.015197	0.0111978	0.916017	0.121576	0.064787	0.0417916	0.0193961	0.446311	0.228954	0.0217956	0.0493901	0.865227	0.117177
	Non-synonymous	0	0.324335	0.85063	0.0143971	0.477904	0.375125	0	0.124775	0.209158	0	0.484503	0.230754	0.0383923	0.0433913	0.0223955	0.004999	0.00239952	0.00039992	0.30154	0.285143	0.039792	0.776045	0.10018	0.00019996	0.574485	0.034993	0.154769	0.514497	0.0693861	0.565887	0.138372	0.110378	0.703259	0.0141972	0.138572	0.0227954	0	0.386523	0.0833833	0.0279944	0.0233953	0.00019996	0.277544	0.133773	0.0203959	0.0569886	0.74945	0.0975805
ASD/ID/DD/E	Loss-of-function	0.0277944	0.15117	0.480904	0.0355929	0.140172	0.438112	0	0.555689	0.0495901	0.00039992	0.25035	0.196161	0.154569	0.637073	0.160168	0.0667866	0	0.00039992	0.691062	0	0.577085	0.130574	0.155569	0.00439912	0.0737852	0.161768	0.34793	0.135173	0.0837832	0.485503	0.110778	0.0421916	0.669466	0.272545	0.75105	0.615877	0.00019996	0.0169966	0.733453	0.152569	0.360928	0	0.360928	0.161568	0.746451	0.611278	0.422915	0.808638
	Missense	0.0019996	0.611478	0.923815	0.0611878	0.236353	0.180964	0.0431914	0.174765	0.536893	0.00279944	0.268946	0.381324	0.0237952	0.0589882	0.0153969	0.0415917	0.219556	0.0235953	0.335733	0.60228	0.0135973	0.477305	0.215157	0.0109978	0.788842	0.0825835	0.110378	0.926815	0.189962	0.785643	0.427315	0.331134	0.596881	0.00939812	0.074785	0.00359928	0.00639872	0.918816	0.0825835	0.019996	0.0209958	0.00859828	0.370926	0.125975	0.0193961	0.0663867	0.869026	0.089782
	Non-synonymous	0.00019996	0.290742	0.926815	0.0109978	0.493901	0.142172	0	0.104379	0.142372	0	0.470306	0.15217	0.00859828	0.0393921	0.0079984	0.00339932	0.0009998	0.00019996	0.241152	0.214757	0.0327934	0.653469	0.0825835	0.00019996	0.524495	0.0209958	0.0663867	0.522695	0.064987	0.667866	0.115377	0.120176	0.774045	0.0039992	0.113577	0.0059988	0	0.353129	0.0503899	0.0069986	0.0089982	0	0.219156	0.0609878	0.0203959	0.0581884	0.752649	0.079784
E	Loss-of-function	0.235553	0	0.235753	0.00139972	0	0.0119976	0.009998	0.0323935	0.0941812	0	0.228954	0.237752	0	0.861828	0.00119976	0.0587882	0.00039992	0.102979	0.0165967	0	0.145171	0.421316	0.0533893	0.00079984	0.0453909	0.239952	0.00039992	0.0979804	0.220356	0.232154	0	0	0.0535893	0.00119976	0.436113	0.0135973	0.00019996	0.00019996	0.0985803	0.00039992	0.0009998	0	0.234553	0.00059988	0.039992	0.0571886	0.0141972	0.863627
	Missense	0.00259948	0.0371926	0.0693861	0.00039992	0.507099	0	0.00319936	0.0591882	0.0109978	0	0.166767	0.00279944	0	0.00979804	0	0.0121976	0.0257948	0.0009998	0.24955	0.377924	0.00059988	0.0029994	0.0465907	0.0993801	0.319536	0.00539892	0	0.536493	0.00879824	0.0507898	0.0215957	0.0565887	0.238352	0	0.00919816	0	0.00019996	0.388122	0.00379924	0	0	0	0.00539892	0	0.508498	0.273145	0.772845	0.00359928
	Non-synonymous	0.00919816	0.020196	0.237752	0.00019996	0.443311	0	0.00019996	0.0129974	0.009998	0	0.129574	0.00179964	0	0.0209958	0	0.00679864	0.004999	0.00179964	0.0563887	0.0675865	0.00059988	0.00679864	0.029794	0.0389922	0.168366	0.0183963	0	0.302539	0.0207958	0.0695861	0.0171966	0.0591882	0.166167	0	0.00579884	0	0	0.0445911	0.00339932	0	0	0	0.0103979	0	0.525295	0.805639	0.347131	0.00759848
ID	Loss-of-function	0.00619876	0.0521896	0.524095	0.0121976	0.135373	0.279544	0	0.204959	0.0079984	0	0.434313	0.0465907	0.0781844	0.14877	0.0657868	0.0267946	0	0	0.465307	0	0.610278	0.433513	0.0789842	0.00079984	0.00939812	0.0217956	0.174565	0.0329934	0.0107978	0.602879	0.0155969	0.0079984	0.466507	0.178564	0.791842	0.595081	0	0.00539892	0.370726	0.179964	0.223955	0	0.157568	0.0559888	0.733653	0.580884	0.65127	0.279144
	Missense	0.00119976	0.584883	0.923615	0.020196	0.314737	0.105579	0.004999	0.0605879	0.467506	0.00159968	0.506099	0.286543	0.00779844	0.0289942	0.00159968	0.0039992	0.0587882	0.0103979	0.272545	0.860428	0.0019996	0.303739	0.154569	0.00259948	0.790442	0.009998	0.0605879	0.59828	0.14937	0.534093	0.413717	0.405319	0.925215	0.00079984	0.015197	0.00119976	0.00159968	0.819636	0.0237952	0.0145971	0.00379924	0.00119976	0.517297	0.0457908	0.00859828	0.0337932	0.735053	0.0469906
	Non-synonymous	0	0.20156	0.828834	0.00239952	0.586083	0.0615877	0	0.0185963	0.0679864	0	0.660068	0.054989	0.00219956	0.00659868	0.0009998	0.00039992	0	0	0.160768	0.0585883	0.00339932	0.465707	0.0487902	0	0.15237	0.00179964	0.0283943	0.169366	0.0185963	0.646071	0.0489902	0.0691862	0.846231	0	0.0215957	0.00279944	0	0.315737	0.0163967	0.00519896	0.0019996	0	0.215357	0.0131974	0.00379924	0.0389922	0.667866	0.0125975
SCZ	Loss-of-function	0.788042	0	0.09978	0.0239952	0.00779844	0.0935813	0.0165967	0.262947	0.253149	0.108178	0.259548	0.791242	0	0.519496	0.0221956	0.261548	0.0059988	0.258548	0.107778	0.00579884	0.45011	0.70106	0.257349	0.0203959	0.562088	0.787443	0.0203959	0.263347	0.264547	0.259948	0	0	0.257548	0	0.362927	0.269546	0.00179964	0.0215957	0.786243	0	0.0239952	0.0203959	0.258348	0.0221956	0.44911	0.264547	0.257149	0.511698
	Missense	0.204759	0.681464	0.255149	0.479704	0.671866	0.824435	0.364127	0.185363	0.40052	0.239352	0.457109	0.844031	0.268546	0.190362	0.194361	0.0481904	0.256549	0.528894	0.722456	0.875425	0.762448	0.259748	0.289342	0.064787	0.612877	0.605879	0.683863	0.882623	0.720456	0.574885	0.731054	0.443111	0.731054	0.0383923	0.659068	0.321736	0.0421916	0.460108	0.137772	0.432913	0.508298	0.166767	0.55189	0.152969	0.688862	0.577884	0.560088	0.840432
	Non-synonymous	0.171566	0.685263	0.422515	0.34773	0.882224	0.691262	0.119176	0.143171	0.497301	0.173965	0.578084	0.84823	0.273145	0.309138	0.135173	0.140772	0.174165	0.638272	0.740452	0.642272	0.758248	0.142771	0.434913	0.0433913	0.513497	0.629074	0.365727	0.738252	0.716657	0.507299	0.730654	0.436513	0.732054	0.0377924	0.867427	0.326735	0.00639872	0.345731	0.168566	0.434113	0.322935	0.0981804	0.671266	0.0887822	0.808638	0.576485	0.667866	0.587682
[truncated: 63 more columns]

## Sheet: enrichment (union)
P-value comparing number of mutations in ASD/ID/DD/E cases vs. controls
Grouping	Non-synonymous	Synonymous	Missense	LOF
Seed	1.56e-51	0.857	1.54e-10	1.68e-57
Module	6.62e-13	0.251	1.18e-07	1.74e-08
M-ND	3.96e-05	0.385	0.000816	0.00522
Outside	0.00283	0.998	5.04e-05	0.902
Percent contribution to ND
Grouping	Non-synonymous	Synonymous	Missense	LOF
Seed	0.843254		0.701196	0.948107
Module	0.533424		0.486154	0.673931
M-ND	0.427602		0.403354	0.515664
Outside	0.276906		0.309527	0.14973
Contingency Tables: cases vs controls
Seed		Non-synonymous	Synonymous		Missense	Synonymous		Loss of function	Synonymous
	in cases	563	41	in cases	231	41	in cases	332	41
	in controls	21	13	in controls	17	13	in controls	4	13
		odds ratio != 1	6.56485e-07		odds ratio != 1	0.000532996		odds ratio != 1	2.71609e-09
		odds ratio > 1	6.56485e-07		odds ratio > 1	0.000532996		odds ratio > 1	2.71609e-09
		odds ratio < 1	1		odds ratio < 1	0.99989		odds ratio < 1	1
		odds ratio	8.4433		odds ratio	4.27986		odds ratio	25.885
		95% CI	3.611-19.200		95% CI	1.769-10.190		95% CI	7.551-114.380
Module		Non-synonymous	Synonymous		Missense	Synonymous		Loss of function	Synonymous
	in cases	901	260	in cases	666	260	in cases	235	260
	in controls	108	51	in controls	89	51	in controls	19	51
		odds ratio != 1	0.00935975		odds ratio != 1	0.0462833		odds ratio != 1	0.00129488
		odds ratio > 1	0.00563829		odds ratio > 1	0.0285585		odds ratio > 1	0.000880985
		odds ratio < 1	0.996757		odds ratio < 1	0.981923		odds ratio < 1	0.999661
		odds ratio	1.63576		odds ratio	1.46729		odds ratio	2.42253
		95% CI	1.116-2.374		95% CI	0.989-2.161		95% CI	1.359-4.478
M-ND		Non-synonymous	Synonymous		Missense	Synonymous		Loss of function	Synonymous
	in cases	688	241	in cases	536	241	in cases	152	241
	in controls	104	50	in controls	85	50	in controls	19	50
		odds ratio != 1	0.0956522		odds ratio != 1	0.193232		odds ratio != 1	0.0805379
		odds ratio > 1	0.0571486		odds ratio > 1	0.100222		odds ratio > 1	0.0495079
		odds ratio < 1	0.961578		odds ratio < 1	0.93006		odds ratio < 1	0.973245
		odds ratio	1.37207		odds ratio	1.30783		odds ratio	1.65802
		95% CI	0.929-2.007		95% CI	0.874-1.943		95% CI	0.919-3.098
Outside		Non-synonymous	Synonymous		Missense	Synonymous		Loss of function	Synonymous
	in cases	4797	2815	in cases	3852	2815	in cases	945	2815
	in controls	954	701	in controls	725	701	in controls	229	701
		odds ratio != 1	5.03018e-05		odds ratio != 1	1.8311e-06		odds ratio != 1	0.767415
		odds ratio > 1	2.71032e-05		odds ratio > 1	1.00492e-06		odds ratio > 1	0.391726
		odds ratio < 1	0.999979		odds ratio < 1	0.999999		odds ratio < 1	0.640423
		odds ratio	1.25211		odds ratio	1.32302		odds ratio	1.02762
		95% CI	1.122-1.397		95% CI	1.178-1.486		95% CI	0.868-1.219

## Sheet: ADNP
			Case variants									Control variants
	# case variants	# control variants	# autism	# developmentalDisorder	# intellectualDisability	# epilepsy	# schizophrenia	# missense	# stop	# splice	# frameshift	# missense	# stop	# splice	# frameshift	MGI	SFARI score	DDG2P	OMIM	Wang 2017 epilepsy	Wang 2017 epilepsy-related	EpilepsyGene
ABL1	2	0	1	1	0	0	0	1	1	0	0	0	0	0	0	-	-	Congenital heart defects and skeletal malformations	Congenital heart defects and skeletal malformations syndrome, 617602 (3), Leukemia, Philadelphia chromosome-positive, resistant to imatinib (3)	-	-	-
ADNP	28	0	6	21	1	0	0	2	12	0	15	0	0	0	0	-	1	MENTAL RETARDATION	Helsmoortel-van der Aa syndrome, 615873 (3)	-	-	-
AKT1	1	0	0	0	0	0	1	1	0	0	0	0	0	0	0	-	-	PROTEUS SYNDROME	Breast cancer, somatic, 114480 (3), Colorectal cancer, somatic, 114500 (3), Cowden syndrome 6, 615109 (3), Ovarian cancer, somatic, 167000 (3), Proteus syndrome, somatic, 176920 (3), {Schizophrenia, susceptibility to}, 181500 (2)	-	-	-
ARID2	3	0	1	2	0	0	0	1	1	0	1	0	0	0	0	-	-	ARID2-Coffin-Siris like disorder	Coffin-Siris syndrome 6, 617808 (3)	-	-	-
BAZ1B	3	0	2	1	0	0	0	3	0	0	0	0	0	0	0	-	-	-	-	-	-	-
CASP2	0	0	0	0	0	0	0	0	0	0	0	0	0	0	0	-	-	AUTOSOMAL RECESSIVE MENTAL RETARDATION	-	-	-	-
CHD8	17	0	13	2	1	0	1	2	5	4	6	0	0	0	0	-	1	AUTISM	{Autism, susceptibility to, 18}, 615032 (3)	-	-	-
CSNK2A1	12	0	2	8	2	0	0	12	0	0	0	0	0	0	0	-	-	CSNK2A1 syndrome	Okur-Chung neurodevelopmental syndrome, 617062 (3)	-	-	-
CTCF	9	0	2	7	0	0	0	8	0	0	1	0	0	0	0	-	3	INTELLECTUAL DISABILITY	Mental retardation, autosomal dominant 21, 615502 (3)	-	-	-
CTNNB1	14	0	1	7	5	1	0	1	11	0	2	0	0	0	0	autistic disorder DOID:12849	3	MENTAL RETARDATION	Colorectal cancer, somatic, 114500 (3), Exudative vitreoretinopathy 7, 617572 (3), Hepatocellular carcinoma, somatic, 114550 (3), Medulloblastoma, somatic, 155255 (3), Mental retardation, autosomal dominant 19, 615075 (3), Ovarian cancer, somatic, 167000 (3), Pilomatricoma, somatic, 132600 (3)	-	-	-
DHX9	2	0	1	1	0	0	0	2	0	0	0	0	0	0	0	-	-	-	-	-	-	-
EHMT1	7	0	0	5	2	0	0	3	1	2	1	0	0	0	0	-	3	9Q SUBTELOMERIC DELETION SYNDROME	Kleefstra syndrome 1, 610253 (3)	-	-	-
EP300	14	0	2	10	1	0	1	6	4	3	1	0	0	0	0	-	4	RUBINSTEIN-TAYBI SYNDROME TYPE 2	Colorectal cancer, somatic, 114500 (3), Rubinstein-Taybi syndrome 2, 613684 (3)	-	-	-
GMEB1	0	0	0	0	0	0	0	0	0	0	0	0	0	0	0	-	-	-	-	-	-	-
GTF2I	0	0	0	0	0	0	0	0	0	0	0	0	0	0	0	-	4	-	-	-	-	-
HDAC2	0	0	0	0	0	0	0	0	0	0	0	0	0	0	0	-	-	-	-	-	-	-
HNRNPU	5	0	0	5	0	0	0	0	0	2	3	0	0	0	0	-	4	EPILEPTIC ENCEPHALOPATHY	Epileptic encephalopathy, early infantile, 54, 617391 (3)	-	-	LGS;
HP1BP3	0	0	0	0	0	0	0	0	0	0	0	0	0	0	0	-	-	-	-	-	-	-
ING1	1	0	0	1	0	0	0	1	0	0	0	0	0	0	0	-	-	-	Squamous cell carcinoma, head and neck, somatic, 275355 (3)	-	-	-
KDM1A	2	0	1	0	1	0	0	2	0	0	0	0	0	0	0	-	-	Developmental delay and distinctive facial features	Cleft palate, psychomotor retardation, and distinctive facial features, 616728 (3)	-	-	-
KHDRBS1	0	0	0	0	0	0	0	0	0	0	0	0	0	0	0	-	-	-	-	-	-	-
MDM2	0	0	0	0	0	0	0	0	0	0	0	0	0	0	0	-	-	-	{Accelerated tumor formation, susceptibility to}, 614401 (3)	-	-	-
MED1	0	0	0	0	0	0	0	0	0	0	0	0	0	0	0	-	-	-	-	-	-	-
MED21	1	0	1	0	0	0	0	1	0	0	0	0	0	0	0	-	-	-	-	-	-	-
MYC	0	0	0	0	0	0	0	0	0	0	0	0	0	0	0	-	-	-	Burkitt lymphoma, 113970 (3), Myoclonus, familial cortical, 614937 (3)	-	-	-
NCOA2	0	0	0	0	0	0	0	0	0	0	0	0	0	0	0	-	-	-	-	-	-	-
NCOA3	2	0	0	2	0	0	0	2	0	0	0	0	0	0	0	-	-	-	-	-	-	-
NCOA6	1	0	1	0	0	0	0	1	0	0	0	0	0	0	0	-	-	-	-	-	-	-
NUP153	0	0	0	0	0	0	0	0	0	0	0	0	0	0	0	-	-	-	-	-	-	-
OXSR1	1	0	0	1	0	0	0	0	0	0	1	0	0	0	0	-	-	-	-	-	-	-
PABPC4	0	0	0	0	0	0	0	0	0	0	0	0	0	0	0	-	-	-	-	-	-	-
PAK2	0	0	0	0	0	0	0	0	0	0	0	0	0	0	0	-	3	-	-	-	-	-
PBRM1	1	1	1	0	0	0	0	1	0	0	0	1	0	0	0	-	-	-	-	-	-	-
PYGO1	0	0	0	0	0	0	0	0	0	0	0	0	0	0	0	-	-	-	-	-	-	-
RB1	1	0	0	0	1	0	0	1	0	0	0	0	0	0	0	-	-	-	Bladder cancer, somatic, 109800 (3), Osteosarcoma, somatic, 259500 (3), Retinoblastoma, 180200 (3), Retinoblastoma, trilateral, 180200 (3), Small cell cancer of the lung, somatic, 182280 (3)	-	-	-
RCOR1	0	0	0	0	0	0	0	0	0	0	0	0	0	0	0	-	-	-	-	-	-	-
RELA	0	0	0	0	0	0	0	0	0	0	0	0	0	0	0	-	-	-	-	-	-	-
SETDB1	2	0	0	2	0	0	0	2	0	0	0	0	0	0	0	-	4	-	-	-	-	-
SIN3A	5	0	2	3	0	0	0	3	1	0	1	0	0	0	0	-	4	SYNDROMIC INTELLECTUAL DISABILITY	Witteveen-Kolk syndrome, 613406 (3)	-	-	-
SIRT1	1	0	1	0	0	0	0	1	0	0	0	0	0	0	0	-	-	-	-	-	-	-
SMAD2	2	0	1	0	0	1	0	2	0	0	0	0	0	0	0	-	-	CONGENITAL HEART DISEASE	-	-	-	-
SMAD4	1	0	0	1	0	0	0	1	0	0	0	0	0	0	0	-	3	MYHRE SYNDROME,JUVENILE POLYPOSIS/HEREDITARY HEMORRHAGIC TELANGIECTASIA SYNDROME,JUVENILE POLYPOSIS SYNDROME	Juvenile polyposis/hereditary hemorrhagic telangiectasia syndrome, 175050 (3), Myhre syndrome, 139210 (3), Pancreatic cancer, somatic, 260350 (3), Polyposis, juvenile intestinal, 174900 (3)	-	-	-
SMARCB1	0	0	0	0	0	0	0	0	0	0	0	0	0	0	0	-	-	RHABDOID PREDISPOSITION SYNDROME 1,?COFFIN-SIRIS SYNDROME	Coffin-Siris syndrome 3, 614608 (3), Rhabdoid tumors, somatic, 609322 (3), {Rhabdoid tumor predisposition syndrome 1}, 609322 (3), {Schwannomatosis-1, susceptibility to}, 162091 (3)	-	-	-
SMARCC1	1	0	1	0	0	0	0	1	0	0	0	0	0	0	0	-	-	-	-	-	-	-
SMARCD1	2	0	0	2	0	0	0	1	1	0	0	0	0	0	0	-	-	-	-	-	-	-
SMURF1	2	1	1	0	0	1	0	1	0	1	0	1	0	0	0	-	-	-	-	-	-	EE;
SMURF2	1	0	0	0	1	0	0	0	0	1	0	0	0	0	0	-	-	-	-	-	-	-
SRC	0	1	0	0	0	0	0	0	0	0	0	0	0	0	1	-	-	-	?Thrombocytopenia 6, 616937 (3), Colon cancer, advanced, somatic, 114500 (3)	-	-	-
STAU1	1	0	1	0	0	0	0	0	1	0	0	0	0	0	0	-	-	-	-	-	-	-
SUFU	1	0	1	0	0	0	0	0	1	0	0	0	0	0	0	-	-	Joubert Syndrome with Cranio-facial and Skeletal Defects	Basal cell nevus syndrome, 109400 (3), Joubert syndrome 32, 617757 (3), Medulloblastoma, desmoplastic, 155255 (3), {Meningioma, familial, susceptibility to}, 607174 (3)	-	-	-
SUMO1	0	0	0	0	0	0	0	0	0	0	0	0	0	0	0	-	-	CLEFT LIP +/- CLEFT PALATE	?Orofacial cleft 10, 613705 (3)	-	-	-
SUMO2	0	0	0	0	0	0	0	0	0	0	0	0	0	0	0	-	-	-	-	-	-	-
TAF1	6	0	0	4	1	1	0	6	0	0	0	0	0	0	0	-		Dysmorphic Features	Dystonia-Parkinsonism, X-linked, 314250 (3), Mental retardation, X-linked, syndromic 33, 300966 (3)	-	-	EE;
TAF4	2	0	2	0	0	0	0	1	0	0	1	0	0	0	0	-	-	-	-	-	-	-
TCEB3	0	0	0	0	0	0	0	0	0	0	0	0	0	0	0	-	-	-	-	-	-	-
THRAP3	1	0	0	0	0	0	1	1	0	0	0	0	0	0	0	-	-	-	-	-	-	-
TNPO3	6	1	2	3	1	0	0	4	0	1	1	1	0	0	0	-	-	-	Muscular dystrophy, limb-girdle, type 1F, 608423 (3)	-	-	-
TOP2B	2	0	0	2	0	0	0	0	0	1	1	0	0	0	0	-	-	-	-	-	-	-
TOPBP1	1	0	1	0	0	0	0	0	0	0	1	0	0	0	0	-	-	-	-	-	-	-
TRIM24	0	0	0	0	0	0	0	0	0	0	0	0	0	0	0	-	-	-	-	-	-	-
TRIM28	0	0	0	0	0	0	0	0	0	0	0	0	0	0	0	-	-	-	-	-	-	-
TRIM33	1	0	1	0	0	0	0	1	0	0	0	0	0	0	0	-	4	-	-	-	-	-
TRRAP	13	0	5	7	0	1	0	13	0	0	0	0	0	0	0	-	4	-	-	-	-	EE;
TTC17	2	0	1	1	0	0	0	2	0	0	0	0	0	0	0	-	-	-	-	-	-	-
UBC	0	0	0	0	0	0	0	0	0	0	0	0	0	0	0	-	-	-	-	-	-	-
UBE2I	0	0	0	0	0	0	0	0	0	0	0	0	0	0	0	-	-	-	-	-	-	-
UBR5	5	0	3	2	0	0	0	4	0	0	1	0	0	0	0	-	3	-	-	-	-	FAME;
UBTF	2	0	0	1	1	0	0	2	0	0	0	0	0	0	0	-	-	Childhood-Onset Neurodegeneration	Neurodegeneration, childhood-onset, with brain atrophy, 617672 (3)	-	-	-
USP10	1	0	0	1	0	0	0	1	0	0	0	0	0	0	0	-	-	-	-	-	-	-
VHL	0	0	0	0	0	0	0	0	0	0	0	0	0	0	0	-	-	-	Erythrocytosis, familial, 2, 263400 (3), Hemangioblastoma, cerebellar, somatic (3), Pheochromocytoma, 171300 (3), Renal cell carcinoma, somatic, 144700 (3), von Hippel-Lindau syndrome, 193300 (3)	-	-	-
WDR5	1	0	0	1	0	0	0	1	0	0	0	0	0	0	0	-	-	-	-	-	-	-
XPO5	2	0	2	0	0	0	0	2	0	0	0	0	0	0	0	-	-	-	-	-	-	-
YY1	2	0	0	2	0	0	0	1	1	0	0	0	0	0	0	-		INTELLECTUAL DISABILITY	Gabriele-de Vries syndrome, 617557 (3)	-	-	-

## Sheet: ALDH7A1
			Case variants									Control variants
	# case variants	# control variants	# autism	# developmentalDisorder	# intellectualDisability	# epilepsy	# schizophrenia	# missense	# stop	# splice	# frameshift	# missense	# stop	# splice	# frameshift	MGI	SFARI score	DDG2P	OMIM	Wang 2017 epilepsy	Wang 2017 epilepsy-related	EpilepsyGene
ALDH7A1	0	0	0	0	0	0	0	0	0	0	0	0	0	0	0	-	-	PYRIDOXINE-DEPENDENT EPILEPSY	Epilepsy, pyridoxine-dependent, 266100 (3)	Pyridoxine-dependent epilepsy (EPD)	-	PDE;
ASF1B	0	0	0	0	0	0	0	0	0	0	0	0	0	0	0	-	-	-	-	-	-	-
CASP7	0	0	0	0	0	0	0	0	0	0	0	0	0	0	0	-	-	-	-	-	-	-
CCNA2	0	0	0	0	0	0	0	0	0	0	0	0	0	0	0	-	-	AUTOSOMAL RECESSIVE MENTAL RETARDATION	-	-	-	-
CCNB1	1	0	1	0	0	0	0	1	0	0	0	0	0	0	0	-	-	-	-	-	-	-
CCND1	0	0	0	0	0	0	0	0	0	0	0	0	0	0	0	-	-	-	{Colorectal cancer, susceptibility to}, 114500 (3), {Multiple myeloma, susceptibility to}, 254500 (3), {von Hippel-Lindau syndrome, modifier of}, 193300 (3)	-	-	EE;
CCNE2	0	0	0	0	0	0	0	0	0	0	0	0	0	0	0	-	-	-	-	-	-	-
CDC2	0	0	0	0	0	0	0	0	0	0	0	0	0	0	0	-	-	-	-	-	-	-
CDC45	0	0	0	0	0	0	0	0	0	0	0	0	0	0	0	-	-	Meier-Gorlin Syndrome and Craniosynostosis	-	-	-	-
CDCA3	0	0	0	0	0	0	0	0	0	0	0	0	0	0	0	-	-	-	-	-	-	-
CDK2	0	0	0	0	0	0	0	0	0	0	0	0	0	0	0	-	-	-	-	-	-	-
CDK2AP1	0	1	0	0	0	0	0	0	0	0	0	1	0	0	0	-	-	-	-	-	-	-
CDKN2C	0	0	0	0	0	0	0	0	0	0	0	0	0	0	0	-	-	-	-	-	-	-
CKS1B	0	0	0	0	0	0	0	0	0	0	0	0	0	0	0	-	-	-	-	-	-	-
CKS2	0	0	0	0	0	0	0	0	0	0	0	0	0	0	0	-	-	-	-	-	-	-
CTDSP1	0	0	0	0	0	0	0	0	0	0	0	0	0	0	0	-	-	-	-	-	-	-
CTNNB1	14	0	1	7	5	1	0	1	11	0	2	0	0	0	0	autistic disorder DOID:12849	3	MENTAL RETARDATION	Colorectal cancer, somatic, 114500 (3), Exudative vitreoretinopathy 7, 617572 (3), Hepatocellular carcinoma, somatic, 114550 (3), Medulloblastoma, somatic, 155255 (3), Mental retardation, autosomal dominant 19, 615075 (3), Ovarian cancer, somatic, 167000 (3), Pilomatricoma, somatic, 132600 (3)	-	-	-
E2F1	0	0	0	0	0	0	0	0	0	0	0	0	0	0	0	-	-	-	-	-	-	-
ELF1	0	0	0	0	0	0	0	0	0	0	0	0	0	0	0	-	-	-	-	-	-	-
ERBB2	0	0	0	0	0	0	0	0	0	0	0	0	0	0	0	Hirschsprung's disease DOID:10487	-	-	Adenocarcinoma of lung, somatic, 211980 (3), Gastric cancer, somatic, 613659 (3), Glioblastoma, somatic, 137800 (3), Ovarian cancer, somatic, (3)	-	-	-
ERBB2IP	3	0	2	1	0	0	0	2	0	1	0	0	0	0	0	-	-	-	-	-	-	-
FANCB	0	0	0	0	0	0	0	0	0	0	0	0	0	0	0	-	-	FANCB-RELATED FANCONI ANEMIA	Fanconi anemia, complementation group B, 300514 (3)	-	-	-
FBXO5	0	0	0	0	0	0	0	0	0	0	0	0	0	0	0	-	-	-	-	-	-	-
GADD45A	0	0	0	0	0	0	0	0	0	0	0	0	0	0	0	-	-	-	-	-	-	-
HDAC1	2	0	1	0	0	1	0	2	0	0	0	0	0	0	0	-	-	-	-	-	-	-
HEY2	0	0	0	0	0	0	0	0	0	0	0	0	0	0	0	-	-	-	-	-	-	-
HIST1H1B	0	0	0	0	0	0	0	0	0	0	0	0	0	0	0	-	-	-	-	-	-	-
HIST1H3C	0	0	0	0	0	0	0	0	0	0	0	0	0	0	0	-	-	-	-	-	-	-
HMG20B	0	0	0	0	0	0	0	0	0	0	0	0	0	0	0	-	-	-	-	-	-	-
KIF23	0	0	0	0	0	0	0	0	0	0	0	0	0	0	0	-	-	-	-	-	-	-
KIF4A	0	0	0	0	0	0	0	0	0	0	0	0	0	0	0	-	-	INTELLECTUAL DISABILITY	?Mental retardation, X-linked 100, 300923 (3)	-	-	-
MAPKAPK3	0	0	0	0	0	0	0	0	0	0	0	0	0	0	0	-	-	-	-	-	-	-
MCM2	0	0	0	0	0	0	0	0	0	0	0	0	0	0	0	-	-	-	?Deafness, autosomal dominant 70, 616968 (3)	-	-	-
MELK	0	0	0	0	0	0	0	0	0	0	0	0	0	0	0	-	-	-	-	-	-	-
MYBL2	1	0	1	0	0	0	0	0	0	0	1	0	0	0	0	-	-	-	-	-	-	-
ORC1	0	0	0	0	0	0	0	0	0	0	0	0	0	0	0	-	-	MEIER-GORLIN SYNDROME 1	Meier-Gorlin syndrome 1, 224690 (3)	-	-	-
PCNA	0	0	0	0	0	0	0	0	0	0	0	0	0	0	0	-	-	-	?Ataxia-telangiectasia-like disorder 2, 615919 (3)	-	-	-
PLK1	0	0	0	0	0	0	0	0	0	0	0	0	0	0	0	-	-	-	-	-	-	-
RAD51	3	0	1	2	0	0	0	3	0	0	0	0	0	0	0	-	-	MIRROR MOVEMENTS 2	-	-	-	-
RB1	1	0	0	0	1	0	0	1	0	0	0	0	0	0	0	-	-	-	Bladder cancer, somatic, 109800 (3), Osteosarcoma, somatic, 259500 (3), Retinoblastoma, 180200 (3), Retinoblastoma, trilateral, 180200 (3), Small cell cancer of the lung, somatic, 182280 (3)	-	-	-
RRM2	0	0	0	0	0	0	0	0	0	0	0	0	0	0	0	-	-	-	-	-	-	-
SP1	0	0	0	0	0	0	0	0	0	0	0	0	0	0	0	-	-	-	-	-	-	-
TBL1X	0	0	0	0	0	0	0	0	0	0	0	0	0	0	0	-	4	-	-	-	-	-
TCF3	3	0	1	2	0	0	0	2	0	0	1	0	0	0	0	-	-	-	Agammaglobulinemia 8, autosomal dominant, 616941 (3)	-	-	-
TCF7L1	1	0	1	0	0	0	0	1	0	0	0	0	0	0	0	-	-	-	-	-	-	-
TYMS	0	0	0	0	0	0	0	0	0	0	0	0	0	0	0	-	-	-	-	-	-	-
VIM	0	0	0	0	0	0	0	0	0	0	0	0	0	0	0	-	-	-	Cataract 30, pulverulent, 116300 (3)	-	-	-
WEE1	1	0	0	1	0	0	0	1	0	0	0	0	0	0	0	-	-	-	-	-	-	-

## Sheet: ALG13
			Case variants									Control variants
	# case variants	# control variants	# autism	# developmentalDisorder	# intellectualDisability	# epilepsy	# schizophrenia	# missense	# stop	# splice	# frameshift	# missense	# stop	# splice	# frameshift	MGI	SFARI score	DDG2P	OMIM	Wang 2017 epilepsy	Wang 2017 epilepsy-related	EpilepsyGene
ALG13	5	0	0	2	1	2	0	5	0	0	0	0	0	0	0	-	-	EPILEPTIC ENCEPHALOPATHIES.,EPILEPTIC ENCEPHALOPATHIES.,EPILEPTIC ENCEPHALOPATHY,CONGENITAL DISORDER OF GLYCOSYLATION	?Congenital disorder of glycosylation, type Is, 300884 (3), Epileptic encephalopathy, early infantile, 36, 300884 (3)	Early infantile epileptic encephalopathy (EIEE)	-	West syndrome;LGS;
ANAPC1	0	0	0	0	0	0	0	0	0	0	0	0	0	0	0	-	-	-	-	-	-	-
ANAPC7	0	0	0	0	0	0	0	0	0	0	0	0	0	0	0	-	-	-	-	-	-	-
ARHGEF7	0	0	0	0	0	0	0	0	0	0	0	0	0	0	0	-	-	-	-	-	-	-
CDC16	0	0	0	0	0	0	0	0	0	0	0	0	0	0	0	-	-	-	-	-	-	-
CDC23	2	0	2	0	0	0	0	1	0	0	1	0	0	0	0	-	-	-	-	-	-	-
COPA	2	0	1	1	0	0	0	2	0	0	0	0	0	0	0	-	-	-	{Autoimmune interstitial lung, joint, and kidney disease}, 616414 (3)	-	-	-
COPG1	2	1	0	2	0	0	0	2	0	0	0	1	0	0	0	-	-	-	-	-	-	-
DNM1L	1	0	0	1	0	0	0	1	0	0	0	0	0	0	0	-	5	-	Encephalopathy, lethal, due to defective mitochondrial peroxisomal fission 1, 614388 (3), Optic atrophy 5, 610708 (3)	-	-	-
GAPVD1	3	1	2	1	0	0	0	3	0	0	0	1	0	0	0	-	-	-	-	-	-	-
GPHN	1	0	1	0	0	0	0	1	0	0	0	0	0	0	0	-	3	-	Molybdenum cofactor deficiency C, 615501 (3)	-	-	-
GRB2	0	0	0	0	0	0	0	0	0	0	0	0	0	0	0	-	-	-	-	-	-	-
GTF2H1	0	0	0	0	0	0	0	0	0	0	0	0	0	0	0	-	-	-	-	-	-	-
HSP90AB1	0	0	0	0	0	0	0	0	0	0	0	0	0	0	0	-	-	-	-	-	-	-
INSIG2	0	0	0	0	0	0	0	0	0	0	0	0	0	0	0	-	-	-	-	-	-	-
MT-CO2	0	0	0	0	0	0	0	0	0	0	0	0	0	0	0	-	-	-	-	-	-	-
MT-CYB	0	0	0	0	0	0	0	0	0	0	0	0	0	0	0	-	-	-	-	-	-	-
MTOR	5	0	2	2	0	1	0	5	0	0	0	0	0	0	0	-	-	EPILEPTIC ENCEPHALOPATHY,Smith-Kingsmore syndrome	Focal cortical dysplasia, type II, somatic, 607341 (3), Smith-Kingsmore syndrome, 616638 (3)	-	-	LGS;
NPLOC4	0	0	0	0	0	0	0	0	0	0	0	0	0	0	0	-	-	-	-	-	-	-
PDCD6IP	0	0	0	0	0	0	0	0	0	0	0	0	0	0	0	-	-	-	-	-	-	-
PPP5C	2	0	2	0	0	0	0	2	0	0	0	0	0	0	0	-	-	-	-	-	-	-
PSMC1	0	0	0	0	0	0	0	0	0	0	0	0	0	0	0	-	-	-	-	-	-	-
PSMC2	0	0	0	0	0	0	0	0	0	0	0	0	0	0	0	-	-	-	-	-	-	-
PSMD1	1	0	0	1	0	0	0	1	0	0	0	0	0	0	0	-	-	-	-	-	-	-
PSMD2	0	0	0	0	0	0	0	0	0	0	0	0	0	0	0	-	-	-	-	-	-	-
PSMD3	3	1	1	2	0	0	0	2	0	1	0	1	0	0	0	-	-	-	-	-	-	-
PSMD7	0	0	0	0	0	0	0	0	0	0	0	0	0	0	0	-	-	-	-	-	-	-
PTPRA	1	0	1	0	0	0	0	1	0	0	0	0	0	0	0	-	-	-	-	-	-	-
RAB1A	0	0	0	0	0	0	0	0	0	0	0	0	0	0	0	-	-	-	-	-	-	-
RAB5A	0	0	0	0	0	0	0	0	0	0	0	0	0	0	0	-	-	-	-	-	-	-
RAB7A	0	0	0	0	0	0	0	0	0	0	0	0	0	0	0	-	-	-	-	-	-	-
RABGEF1	0	1	0	0	0	0	0	0	0	0	0	0	1	0	0	-	-	-	-	-	-	-
RAD23B	1	0	0	1	0	0	0	1	0	0	0	0	0	0	0	-	-	-	-	-	-	-
RANBP9	1	1	0	1	0	0	0	1	0	0	0	1	0	0	0	-	-	-	-	-	-	-
RASA1	0	0	0	0	0	0	0	0	0	0	0	0	0	0	0	-	-	PARKES WEBER SYNDROME,CAPILLARY MALFORMATION-ARTERIOVENOUS MALFORMATION	Basal cell carcinoma, somatic, 605462 (3), Capillary malformation-arteriovenous malformation, 608354 (3), Parkes Weber syndrome, 608355 (3)	-	-	-
SLC11A2	0	0	0	0	0	0	0	0	0	0	0	0	0	0	0	-	-	-	Anemia, hypochromic microcytic, with iron overload 1, 206100 (3)	-	-	-
SMAD2	2	0	1	0	0	1	0	2	0	0	0	0	0	0	0	-	-	CONGENITAL HEART DISEASE	-	-	-	-
TRAF6	0	0	0	0	0	0	0	0	0	0	0	0	0	0	0	-	-	-	-	-	-	-
TSC1	1	0	0	1	0	0	0	1	0	0	0	0	0	0	0	autistic disorder DOID:12849 | tuberous sclerosis DOID:13515,tuberous sclerosis DOID:13515		TUBEROUS SCLEROSIS TYPE 1	Focal cortical dysplasia, type II, somatic, 607341 (3), Lymphangioleiomyomatosis, 606690 (3), Tuberous sclerosis-1, 191100 (3)	-	Tuberous sclerosis	-
UBC	0	0	0	0	0	0	0	0	0	0	0	0	0	0	0	-	-	-	-	-	-	-
UBE3C	3	0	3	0	0	0	0	3	0	0	0	0	0	0	0	-	3	-	-	-	-	-
UBQLN1	0	0	0	0	0	0	0	0	0	0	0	0	0	0	0	-	-	-	-	-	-	-
UBQLN2	0	0	0	0	0	0	0	0	0	0	0	0	0	0	0	-	-	-	Amyotrophic lateral sclerosis 15, with or without frontotemporal dementia, 300857 (3)	-	-	-
UCHL5	1	0	0	1	0	0	0	1	0	0	0	0	0	0	0	-	-	-	-	-	-	-
UQCRC2	0	0	0	0	0	0	0	0	0	0	0	0	0	0	0	-	-	-	Mitochondrial complex III deficiency, nuclear type 5, 615160 (3)	-	-	-
USP14	1	0	0	1	0	0	0	0	1	0	0	0	0	0	0	-	-	-	-	-	-	-
USP7	5	2	2	0	3	0	0	4	0	0	1	2	0	0	0	-	2	Intellectual disability	-	-	-	-
VCP	1	1	0	1	0	0	0	1	0	0	0	1	0	0	0	inclusion body myopathy with Paget disease of bone and frontotemporal dementia DOID:0050881	-	-	Amyotrophic lateral sclerosis 14, with or without frontotemporal dementia, 613954 (3), Charcot-Marie-Tooth disease, type 2Y, 616687 (3), Inclusion body myopathy with early-onset Paget disease and frontotemporal dementia 1, 167320 (3)	-	-	-
WDR44	0	0	0	0	0	0	0	0	0	0	0	0	0	0	0	-	-	-	-	-	-	-
YWHAB	0	0	0	0	0	0	0	0	0	0	0	0	0	0	0	-	-	-	-	-	-	-
YWHAG	4	0	1	2	0	1	0	4	0	0	0	0	0	0	0	-	-	Early-Onset Epilepsy	Epileptic encephalopathy, early infantile, 56, 617665 (3)	-	-	EE;
ZFAND5	1	0	1	0	0	0	0	0	1	0	0	0	0	0	0	-	-	-	-	-	-	-
ZMYND11	7	0	1	4	1	0	1	5	0	1	1	0	0	0	0	-	3	INTELLECTUAL DISABILITY	Mental retardation, autosomal dominant 30, 616083 (3)	-	-	-

## Sheet: ANK2
			Case variants									Control variants
	# case variants	# control variants	# autism	# developmentalDisorder	# intellectualDisability	# epilepsy	# schizophrenia	# missense	# stop	# splice	# frameshift	# missense	# stop	# splice	# frameshift	MGI	SFARI score	DDG2P	OMIM	Wang 2017 epilepsy	Wang 2017 epilepsy-related	EpilepsyGene
ANK2	9	0	7	1	1	0	0	3	4	1	1	0	0	0	0	-	1	-	Cardiac arrhythmia, ankyrin-B-related, 600919 (3), Long QT syndrome 4, 600919 (3)	-	-	-
ARHGEF7	0	0	0	0	0	0	0	0	0	0	0	0	0	0	0	-	-	-	-	-	-	-
CACNA1B	3	0	2	1	0	0	0	3	0	0	0	0	0	0	0	-	4	-	?Dystonia 23, 614860 (3)	-	-	-
CACNA1C	4	0	1	2	0	1	0	3	0	0	1	0	0	0	0	-		TIMOTHY SYNDROME	Brugada syndrome 3, 611875 (3), Timothy syndrome, 601005 (3)	-	-	-
CALM1	0	0	0	0	0	0	0	0	0	0	0	0	0	0	0	-	-	-	Long QT syndrome 14, 616247 (3), Ventricular tachycardia, catecholaminergic polymorphic, 4, 614916 (3)	-	-	-
DLG3	1	0	1	0	0	0	0	1	0	0	0	0	0	0	0	non-syndromic X-linked intellectual disability DOID:0050776	-	MENTAL RETARDATION X-LINKED TYPE 90	Mental retardation, X-linked 90, 300850 (3)	-	-	-
DLG4	5	0	0	1	4	0	0	1	3	0	1	0	0	0	0	autistic disorder DOID:12849 | Williams-Beuren syndrome DOID:1928	5	DLG4 related intellectual disability	-	-	-	-
DLGAP4	0	0	0	0	0	0	0	0	0	0	0	0	0	0	0	-	5	-	-	-	-	-
DYNC1H1	19	0	6	9	3	1	0	19	0	0	0	0	0	0	0	-	3	SPINAL MUSCULAR ATROPHY,SEVERE ID WITH NEURONAL MIGRATION DISORDER	Charcot-Marie-Tooth disease, axonal, type 20, 614228 (3), Mental retardation, autosomal dominant 13, 614563 (3), Spinal muscular atrophy, lower extremity-predominant 1, AD, 158600 (3)	-	-	-
ERC2	1	0	0	0	1	0	0	1	0	0	0	0	0	0	0	-	-	-	-	-	-	-
GIT1	1	1	0	0	0	0	1	1	0	0	0	1	0	0	0	-	-	-	-	-	-	-
GNAO1	12	0	1	7	1	3	0	11	0	1	0	0	0	0	0	-	-	EPILEPTIC ENCEPHALOPATHY	Epileptic encephalopathy, early infantile, 17, 615473 (3), Neurodevelopmental disorder with involuntary movements, 617493 (3)	Early infantile epileptic encephalopathy (EIEE)	-	Ohtahara syndrome;EE;
GNB1	1	0	0	1	0	0	0	1	0	0	0	0	0	0	0	-	-	Severe Neurodevelopmental Disability	Leukemia, acute lymphoblastic, somatic, 613065 (3), Mental retardation, autosomal dominant 42, 616973 (3)	-	-	-
GRM7	2	0	1	1	0	0	0	2	0	0	0	0	0	0	0	-	4	-	-	-	-	-
HDAC4	1	0	0	0	1	0	0	1	0	0	0	0	0	0	0	-		BRACHYDACTYLY-MENTAL RETARDATION SYNDROME	-	-	-	EE;
HTT	0	0	0	0	0	0	0	0	0	0	0	0	0	0	0	Huntington's disease DOID:12858	-	-	Huntington disease, 143100 (3), Lopes-Maciel-Rodan syndrome, 617435 (3), {Anxiety-related personality traits}, 607834 (3), {Obsessive-compulsive disorder}, 164230 (3)	-	-	-
IRS2	0	0	0	0	0	0	0	0	0	0	0	0	0	0	0	-	-	-	{Diabetes mellitus, noninsulin-dependent}, 125853 (3)	-	-	-
LARP1	1	0	0	1	0	0	0	1	0	0	0	0	0	0	0	-	-	-	-	-	-	-
LPHN1	2	0	2	0	0	0	0	2	0	0	0	0	0	0	0	-	-	-	-	-	-	-
MAPT	0	0	0	0	0	0	0	0	0	0	0	0	0	0	0	syndromic X-linked intellectual disability Lubs type DOID:0060799	-	-	Dementia, frontotemporal, with or without parkinsonism, 600274 (3), Pick disease, 172700 (3), Supranuclear palsy, progressive atypical, 260540 (3), Supranuclear palsy, progressive, 601104 (3), {Parkinson disease, susceptibility to}, 168600 (3)	-	-	MMPSI;
MARK4	2	0	0	0	1	0	1	1	0	1	0	0	0	0	0	-	-	-	-	-	-	-
NCOR1	2	0	0	1	1	0	0	1	0	1	0	0	0	0	0	-	2	-	-	-	-	-
NF2	1	0	0	1	0	0	0	1	0	0	0	0	0	0	0	-	-	-	Meningioma, NF2-related, somatic, 607174 (3), Neurofibromatosis, type 2, 101000 (3), Schwannomatosis, somatic, 162091 (3)	-	-	-
NLGN2	4	0	2	0	1	1	0	4	0	0	0	0	0	0	0	-	4	-	-	-	-	EE;
NLGN3	1	1	1	0	0	0	0	1	0	0	0	1	0	0	0	autistic disorder DOID:12849	2	AUTISM SPECTRUM DISORDERS	{Asperger syndrome susceptibility, X-linked 1}, 300494 (3), {Autism susceptibility, X-linked 1}, 300425 (3)	-	-	-
NRXN1	6	0	3	2	0	0	1	6	0	0	0	0	0	0	0	autistic disorder DOID:12849 | schizophrenia DOID:5419	2	AUTISM,PITT HOPKINS 2	Pitt-Hopkins-like syndrome 2, 614325 (3), {Schizophrenia, susceptibility to, 17}, 614332 (3)	-	-	-
PAFAH1B1	2	0	0	1	1	0	0	2	0	0	0	0	0	0	0	-	5	LISSENCEPHALY TYPE 1,SUBCORTICAL BAND HETEROTOPIA	Lissencephaly 1, 607432 (3), Subcortical laminar heterotopia, 607432 (3)	-	Subcortical laminar heterotopia,Lissencephaly	-
PAK3	1	0	0	1	0	0	0	1	0	0	0	0	0	0	0	-	-	AGENESIS OF THE CORPUS CALLOSUM,MENTAL RETARDATION X-LINKED TYPE 30	Mental retardation, X-linked 30/47, 300558 (3)	-	-	-
PPFIA2	3	0	0	2	1	0	0	2	0	1	0	0	0	0	0	-	-	-	-	-	-	-
PTPRD	1	1	0	1	0	0	0	1	0	0	0	1	0	0	0	-	-	-	-	-	-	-
SHANK2	3	1	2	1	0	0	0	1	1	0	1	1	0	0	0	autistic disorder DOID:12849	2	SUSCEPTIBILITY TO AUTISM TYPE 17	{Autism susceptibility 17}, 613436 (3)	-	-	-
SLC8A1	2	0	0	2	0	0	0	2	0	0	0	0	0	0	0	-	-	-	-	-	-	SMEI;
SLC8A3	0	0	0	0	0	0	0	0	0	0	0	0	0	0	0	-	-	-	-	-	-	-
SPTAN1	4	1	1	2	1	0	0	4	0	0	0	1	0	0	0	-	-	EPILEPTIC ENCEPHALOPATHY EARLY INFANTILE TYPE 5	Epileptic encephalopathy, early infantile, 5, 613477 (3)	Early infantile epileptic encephalopathy (EIEE)	-	MGE;
SPTBN1	3	0	2	1	0	0	0	1	1	1	0	0	0	0	0	-	-	-	-	-	-	-
SYNGAP1	27	0	7	15	4	1	0	4	9	2	13	0	0	0	0	schizophrenia DOID:5419	1	EPILEPTIC ENCEPHALOPATHY,MENTAL RETARDATION AUTOSOMAL DOMINANT TYPE 5	Mental retardation, autosomal dominant 5, 612621 (3)	-	-	GE;EE;MGE;
TSC1	1	0	0	1	0	0	0	1	0	0	0	0	0	0	0	autistic disorder DOID:12849 | tuberous sclerosis DOID:13515,tuberous sclerosis DOID:13515		TUBEROUS SCLEROSIS TYPE 1	Focal cortical dysplasia, type II, somatic, 607341 (3), Lymphangioleiomyomatosis, 606690 (3), Tuberous sclerosis-1, 191100 (3)	-	Tuberous sclerosis	-
YWHAB	0	0	0	0	0	0	0	0	0	0	0	0	0	0	0	-	-	-	-	-	-	-
YWHAG	4	0	1	2	0	1	0	4	0	0	0	0	0	0	0	-	-	Early-Onset Epilepsy	Epileptic encephalopathy, early infantile, 56, 617665 (3)	-	-	EE;
YWHAZ	1	0	0	0	0	0	1	1	0	0	0	0	0	0	0	-	-	-	-	-	-	-

## Sheet: ANKRD11
			Case variants									Control variants
	# case variants	# control variants	# autism	# developmentalDisorder	# intellectualDisability	# epilepsy	# schizophrenia	# missense	# stop	# splice	# frameshift	# missense	# stop	# splice	# frameshift	MGI	SFARI score	DDG2P	OMIM	Wang 2017 epilepsy	Wang 2017 epilepsy-related	EpilepsyGene
ANKRD11	20	0	4	11	3	2	0	0	5	0	15	0	0	0	0	-	2	KBG SYNDROME	KBG syndrome, 148050 (3)	-	-	-
ARHGEF7	0	0	0	0	0	0	0	0	0	0	0	0	0	0	0	-	-	-	-	-	-	-
ATN1	1	0	0	1	0	0	0	1	0	0	0	0	0	0	0	-	-	-	Dentatorubro-pallidoluysian atrophy, 125370 (3)	-	Dentatorubro-pallidoluysian atrophy	-
ATXN1	0	0	0	0	0	0	0	0	0	0	0	0	0	0	0	spinocerebellar ataxia type 1 DOID:0050954	-	-	Spinocerebellar ataxia 1, 164400 (3)	-	-	-
ATXN2	0	1	0	0	0	0	0	0	0	0	0	1	0	0	0	spinocerebellar ataxia type 2 DOID:0050955	-	-	Spinocerebellar ataxia 2, 183090 (3), {Amyotrophic lateral sclerosis, susceptibility to, 13}, 183090 (3), {Parkinson disease, late-onset, susceptibility to}, 168600 (3)	-	-	-
BOD1L1	2	0	0	2	0	0	0	2	0	0	0	0	0	0	0	-	-	-	-	-	-	-
CBFA2T2	0	1	0	0	0	0	0	0	0	0	0	1	0	0	0	-	-	-	-	-	-	-
DLG3	1	0	1	0	0	0	0	1	0	0	0	0	0	0	0	non-syndromic X-linked intellectual disability DOID:0050776	-	MENTAL RETARDATION X-LINKED TYPE 90	Mental retardation, X-linked 90, 300850 (3)	-	-	-
DLGAP4	0	0	0	0	0	0	0	0	0	0	0	0	0	0	0	-	5	-	-	-	-	-
EIF4G1	1	1	1	0	0	0	0	1	0	0	0	1	0	0	0	-	-	-	{Parkinson disease 18}, 614251 (3)	-	-	-
EP300	14	0	2	10	1	0	1	6	4	3	1	0	0	0	0	-	4	RUBINSTEIN-TAYBI SYNDROME TYPE 2	Colorectal cancer, somatic, 114500 (3), Rubinstein-Taybi syndrome 2, 613684 (3)	-	-	-
GIT1	1	1	0	0	0	0	1	1	0	0	0	1	0	0	0	-	-	-	-	-	-	-
GOLGA2	0	0	0	0	0	0	0	0	0	0	0	0	0	0	0	-	-	-	-	-	-	-
GRB2	0	0	0	0	0	0	0	0	0	0	0	0	0	0	0	-	-	-	-	-	-	-
HDAC4	1	0	0	0	1	0	0	1	0	0	0	0	0	0	0	-		BRACHYDACTYLY-MENTAL RETARDATION SYNDROME	-	-	-	EE;
HTT	0	0	0	0	0	0	0	0	0	0	0	0	0	0	0	Huntington's disease DOID:12858	-	-	Huntington disease, 143100 (3), Lopes-Maciel-Rodan syndrome, 617435 (3), {Anxiety-related personality traits}, 607834 (3), {Obsessive-compulsive disorder}, 164230 (3)	-	-	-
KMT2D	3	0	0	2	0	0	1	0	3	0	0	0	0	0	0	-	-	KABUKI SYNDROME	Kabuki syndrome 1, 147920 (3)	-	-	-
LARP1	1	0	0	1	0	0	0	1	0	0	0	0	0	0	0	-	-	-	-	-	-	-
LPHN1	2	0	2	0	0	0	0	2	0	0	0	0	0	0	0	-	-	-	-	-	-	-
MEGF8	1	0	1	0	0	0	0	1	0	0	0	0	0	0	0	-	-	CARPENTER SYNDROME	Carpenter syndrome 2, 614976 (3)	-	-	-
NCOR1	2	0	0	1	1	0	0	1	0	1	0	0	0	0	0	-	2	-	-	-	-	-
NF2	1	0	0	1	0	0	0	1	0	0	0	0	0	0	0	-	-	-	Meningioma, NF2-related, somatic, 607174 (3), Neurofibromatosis, type 2, 101000 (3), Schwannomatosis, somatic, 162091 (3)	-	-	-
POM121	3	0	3	0	0	0	0	2	1	0	0	0	0	0	0	-	-	-	-	-	-	-
PPFIA1	1	1	1	0	0	0	0	1	0	0	0	1	0	0	0	-	4	-	-	-	-	-
PRPF40B	1	0	0	0	1	0	0	1	0	0	0	0	0	0	0	-	-	-	-	-	-	-
PRRC2A	1	0	0	0	0	0	1	0	0	0	1	0	0	0	0	-	-	-	-	-	-	-
RERE	5	2	2	3	0	0	0	4	1	0	0	2	0	0	0	-	4	Phenocopy of Proximal 1p36 Deletions	Neurodevelopmental disorder with or without anomalies of the brain, eye, or heart, 616975 (3)	-	-	-
RUSC2	2	1	2	0	0	0	0	2	0	0	0	1	0	0	0	-	-	-	Mental retardation, autosomal recessive 61, 617773 (3)	-	-	-
SHANK2	3	1	2	1	0	0	0	1	1	0	1	1	0	0	0	autistic disorder DOID:12849	2	SUSCEPTIBILITY TO AUTISM TYPE 17	{Autism susceptibility 17}, 613436 (3)	-	-	-
SPEN	6	0	4	2	0	0	0	3	2	0	1	0	0	0	0	-	3	-	Megakaryoblastic leukemia, acute (2)	-	-	-
SPTBN1	3	0	2	1	0	0	0	1	1	1	0	0	0	0	0	-	-	-	-	-	-	-
SYVN1	2	0	0	1	0	0	1	1	0	1	0	0	0	0	0	-	-	-	-	-	-	-
TSC1	1	0	0	1	0	0	0	1	0	0	0	0	0	0	0	autistic disorder DOID:12849 | tuberous sclerosis DOID:13515,tuberous sclerosis DOID:13515		TUBEROUS SCLEROSIS TYPE 1	Focal cortical dysplasia, type II, somatic, 607341 (3), Lymphangioleiomyomatosis, 606690 (3), Tuberous sclerosis-1, 191100 (3)	-	Tuberous sclerosis	-
UBC	0	0	0	0	0	0	0	0	0	0	0	0	0	0	0	-	-	-	-	-	-	-
WDR5	1	0	0	1	0	0	0	1	0	0	0	0	0	0	0	-	-	-	-	-	-	-
YWHAB	0	0	0	0	0	0	0	0	0	0	0	0	0	0	0	-	-	-	-	-	-	-
YWHAG	4	0	1	2	0	1	0	4	0	0	0	0	0	0	0	-	-	Early-Onset Epilepsy	Epileptic encephalopathy, early infantile, 56, 617665 (3)	-	-	EE;
ZC3H7B	1	0	0	1	0	0	0	1	0	0	0	0	0	0	0	-	-	-	-	-	-	-
ZSWIM8	5	0	1	4	0	0	0	5	0	0	0	0	0	0	0	-	-	-	-	-	-	EE;

## Sheet: ARHGEF9
			Case variants									Control variants
	# case variants	# control variants	# autism	# developmentalDisorder	# intellectualDisability	# epilepsy	# schizophrenia	# missense	# stop	# splice	# frameshift	# missense	# stop	# splice	# frameshift	MGI	SFARI score	DDG2P	OMIM	Wang 2017 epilepsy	Wang 2017 epilepsy-related	EpilepsyGene
ADRBK1	0	0	0	0	0	0	0	0	0	0	0	0	0	0	0	-	-	-	-	-	-	-
ARHGEF9	4	0	0	3	0	1	0	2	1	0	1	0	0	0	0	-	4	EPILEPTIC ENCEPHALOPATHY	Epileptic encephalopathy, early infantile, 8, 300607 (3)	Early infantile epileptic encephalopathy (EIEE)	-	Epilepsy;EIEE8;
ARRB1	0	0	0	0	0	0	0	0	0	0	0	0	0	0	0	-	-	-	-	-	-	-
BECN1	0	1	0	0	0	0	0	0	0	0	0	1	0	0	0	-	-	-	-	-	-	-
CALM1	0	0	0	0	0	0	0	0	0	0	0	0	0	0	0	-	-	-	Long QT syndrome 14, 616247 (3), Ventricular tachycardia, catecholaminergic polymorphic, 4, 614916 (3)	-	-	-
CNKSR2	3	0	0	3	0	0	0	0	2	1	0	0	0	0	0	-	3	INTELLECTUAL DISABILITY WITH EPILEPSY	Mental retardation, X-linked, syndromic, Houge type, 301008 (3)	-	-	-
DLG3	1	0	1	0	0	0	0	1	0	0	0	0	0	0	0	non-syndromic X-linked intellectual disability DOID:0050776	-	MENTAL RETARDATION X-LINKED TYPE 90	Mental retardation, X-linked 90, 300850 (3)	-	-	-
DLG4	5	0	0	1	4	0	0	1	3	0	1	0	0	0	0	autistic disorder DOID:12849 | Williams-Beuren syndrome DOID:1928	5	DLG4 related intellectual disability	-	-	-	-
DLGAP1	1	0	0	1	0	0	0	1	0	0	0	0	0	0	0	-	3	-	-	-	-	-
DNM1	10	0	1	5	1	3	0	9	0	0	1	0	0	0	0	idiopathic generalized epilepsy DOID:1827	-	EPILEPTIC ENCEPHALOPATHY	Epileptic encephalopathy, early infantile, 31, 616346 (3)	Early infantile epileptic encephalopathy (EIEE)	-	EE;
DUSP3	1	0	1	0	0	0	0	1	0	0	0	0	0	0	0	-	-	-	-	-	-	-
DYNLL2	0	0	0	0	0	0	0	0	0	0	0	0	0	0	0	-	-	-	-	-	-	-
EPB41L3	0	1	0	0	0	0	0	0	0	0	0	0	1	0	0	-	-	-	-	-	-	-
EPS15	0	0	0	0	0	0	0	0	0	0	0	0	0	0	0	-	-	-	-	-	-	-
GDA	0	0	0	0	0	0	0	0	0	0	0	0	0	0	0	-	4	-	-	-	-	-
GRIN1	7	1	1	2	1	3	0	7	0	0	0	1	0	0	0	-	3	EPILEPTIC ENCEPHALOPATHY	Neurodevelopmental disorder with or without hyperkinetic movements and seizures, autosomal dominant, 614254 (3), Neurodevelopmental disorder with or without hyperkinetic movements and seizures, autosomal recessive, 617820 (3)	-	-	West syndrome;
GRIN2A	6	0	0	1	4	0	1	6	0	0	0	0	0	0	0	-	3	EPILEPSY WITH NEURODEVELOPMENTAL DEFECTS,LANDAU-KLEFFNER SYNDROME	Epilepsy, focal, with speech disorder and with or without mental retardation, 245570 (3)	Focal epilepsy and speech disorder (FESD) with or without mental retardation	-	BECTS;CSWS;LKS;ABPE;EOEE;ABPE/CSWS;Atypical BECTS;CSWS, atypical rolandic epilepsy;ADPEAF;Atypical BECTS and absence epilepsy;BECTS/CSWS;Childhood-onset epilepsy;CSWS and BCE;CSWS and IEAD;CSWS, LKS and atypical rolandic epilepsy;ECSWS;
HTR2A	1	0	0	0	0	0	1	1	0	0	0	0	0	0	0	-	5	-	{Alcohol dependence, susceptibility to}, 103780 (3), {Anorexia nervosa, susceptibility to}, 606788 (3), {Major depressive disorder, response to citalopram therapy in}, 608516 (3), {Obsessive-compulsive disorder, susceptibility to}, 164230 (3), {Schizophrenia, susceptibility to}, 181500 (3), {Seasonal affective disorder, susceptibility to}, 608516 (3)	-	-	-
HTT	0	0	0	0	0	0	0	0	0	0	0	0	0	0	0	Huntington's disease DOID:12858	-	-	Huntington disease, 143100 (3), Lopes-Maciel-Rodan syndrome, 617435 (3), {Anxiety-related personality traits}, 607834 (3), {Obsessive-compulsive disorder}, 164230 (3)	-	-	-
KCNMA1	3	0	1	2	0	0	0	3	0	0	0	0	0	0	0	-	4	GENERALIZED EPILEPSY AND PAROXYSMAL DYSKINESIA	?Cerebellar atrophy, developmental delay, and seizures, 617643 (3), Paroxysmal nonkinesigenic dyskinesia, 3, with or without generalized epilepsy, 609446 (3)	Generalized epilepsy and paroxysmal dyskinesia (GEPD)	-	GE;
MAP1A	0	0	0	0	0	0	0	0	0	0	0	0	0	0	0	-	-	-	-	-	-	-
MAP2K1	6	0	1	4	0	1	0	6	0	0	0	0	0	0	0	-	-	CARDIOFACIOCUTANEOUS SYNDROME	Cardiofaciocutaneous syndrome 3, 615279 (3)	-	-	-
MAP2K4	0	0	0	0	0	0	0	0	0	0	0	0	0	0	0	-	-	-	-	-	-	-
MAPK1	0	0	0	0	0	0	0	0	0	0	0	0	0	0	0	autistic disorder DOID:12849	-	-	-	-	-	-
MAPK8IP3	3	1	2	1	0	0	0	2	0	1	0	1	0	0	0	-	-	-	-	-	-	-
OTUD5	0	0	0	0	0	0	0	0	0	0	0	0	0	0	0	-	-	-	-	-	-	-
PACSIN1	0	0	0	0	0	0	0	0	0	0	0	0	0	0	0	-	-	-	-	-	-	-
PIK3R4	0	1	0	0	0	0	0	0	0	0	0	1	0	0	0	-	-	-	-	-	-	-
PPP3R1	1	0	0	0	1	0	0	1	0	0	0	0	0	0	0	-	-	-	-	-	-	-
PRKCB	0	1	0	0	0	0	0	0	0	0	0	1	0	0	0	-	3	-	-	-	-	-
PRKCG	1	0	1	0	0	0	0	1	0	0	0	0	0	0	0	-	-	-	Spinocerebellar ataxia 14, 605361 (3)	-	-	-
RPS6KA3	1	0	1	0	0	0	0	0	1	0	0	0	0	0	0	-	4	COFFIN-LOWRY SYNDROME,COFFIN-LOWRY SYNDROME	Coffin-Lowry syndrome, 303600 (3), Mental retardation, X-linked 19, 300844 (3)	-	-	-
SHANK1	1	0	0	0	0	0	1	0	0	0	1	0	0	0	0	-	3	AUTISM	-	-	-	-
SNAP25	4	0	0	3	0	1	0	3	1	0	0	0	0	0	0	obesity DOID:9970 | type 2 diabetes mellitus DOID:9352	4	Epilepsy and intellectual disability	?Myasthenic syndrome, congenital, 18, 616330 (3)	-	-	-
SNCA	0	0	0	0	0	0	0	0	0	0	0	0	0	0	0	-	-	-	Dementia, Lewy body, 127750 (3), Parkinson disease 1, 168601 (3), Parkinson disease 4, 605543 (3)	-	-	-
STX1A	1	0	0	0	1	0	0	1	0	0	0	0	0	0	0	-	4	-	-	-	-	-
STXBP1	21	0	2	8	3	8	0	15	3	1	2	0	0	0	0	-	3	ANGELMAN/PITT HOPKINS SYNDROME-LIKE DISORDER,EPILEPTIC ENCEPHALOPATHY EARLY INFANTILE TYPE 4	Epileptic encephalopathy, early infantile, 4, 612164 (3)	Early infantile epileptic encephalopathy (EIEE)	-	Ohtahara syndrome;West syndrome;EIEE;EE;EOEE;Nonsyndromic EOEE;SMEI;LGS;Nonsyndromic epilepsy;EIEE4;OS or EME;
SYT1	4	0	1	3	0	0	0	4	0	0	0	0	0	0	0	-		INTELLECTUAL DISABILITY	-	-	-	-
TRAF3	0	0	0	0	0	0	0	0	0	0	0	0	0	0	0	-	-	-	{?Encephalopathy, acute, infection-induced (herpes-specific), susceptibility to, 5}, 614849 (3)	-	-	-
WASL	1	0	0	1	0	0	0	1	0	0	0	0	0	0	0	-	-	-	-	-	-	-
YWHAB	0	0	0	0	0	0	0	0	0	0	0	0	0	0	0	-	-	-	-	-	-	-
YWHAG	4	0	1	2	0	1	0	4	0	0	0	0	0	0	0	-	-	Early-Onset Epilepsy	Epileptic encephalopathy, early infantile, 56, 617665 (3)	-	-	EE;
YWHAH	0	0	0	0	0	0	0	0	0	0	0	0	0	0	0	-	-	-	-	-	-	-
ZDHHC17	0	0	0	0	0	0	0	0	0	0	0	0	0	0	0	-	-	-	-	-	-	-

## Sheet: ARID1B
			Case variants									Control variants
	# case variants	# control variants	# autism	# developmentalDisorder	# intellectualDisability	# epilepsy	# schizophrenia	# missense	# stop	# splice	# frameshift	# missense	# stop	# splice	# frameshift	MGI	SFARI score	DDG2P	OMIM	Wang 2017 epilepsy	Wang 2017 epilepsy-related	EpilepsyGene
ABL1	2	0	1	1	0	0	0	1	1	0	0	0	0	0	0	-	-	Congenital heart defects and skeletal malformations	Congenital heart defects and skeletal malformations syndrome, 617602 (3), Leukemia, Philadelphia chromosome-positive, resistant to imatinib (3)	-	-	-
AC002398.9	0	0	0	0	0	0	0	0	0	0	0	0	0	0	0	-	-	-	-	-	-	-
ARHGAP35	0	0	0	0	0	0	0	0	0	0	0	0	0	0	0	-	-	-	-	-	-	-
ARID1B	36	0	8	22	6	0	0	1	19	3	13	0	0	0	0	-	1	COFFIN SIRIS SYNDROME,MENTAL RETARDATION	Coffin-Siris syndrome 1, 135900 (3)	-	-	-
BRPF1	3	0	0	3	0	0	0	0	1	0	2	0	0	0	0	syndromic intellectual disability DOID:0050888	-	BRPF1 associated syndromic intellectual disability with ptosis	Intellectual developmental disorder with dysmorphic facies and ptosis, 617333 (3)	-	-	-
CARM1	0	0	0	0	0	0	0	0	0	0	0	0	0	0	0	-	-	-	-	-	-	-
CBFA2T2	0	1	0	0	0	0	0	0	0	0	0	1	0	0	0	-	-	-	-	-	-	-
CBFA2T3	0	0	0	0	0	0	0	0	0	0	0	0	0	0	0	-	-	-	-	-	-	-
CHD8	17	0	13	2	1	0	1	2	5	4	6	0	0	0	0	-	1	AUTISM	{Autism, susceptibility to, 18}, 615032 (3)	-	-	-
CREBBP	9	0	2	5	1	1	0	6	1	2	0	0	0	0	0	autistic disorder DOID:12849	5	RUBINSTEIN-TAYBI SYNDROME TYPE 1,CREBBP intellectual disability without typical RTS features	Rubinstein-Taybi syndrome 1, 180849 (3)	-	-	EE;
CSNK2A1	12	0	2	8	2	0	0	12	0	0	0	0	0	0	0	-	-	CSNK2A1 syndrome	Okur-Chung neurodevelopmental syndrome, 617062 (3)	-	-	-
CTBP1	1	0	0	1	0	0	0	1	0	0	0	0	0	0	0	-	-	-	Hypotonia, ataxia, developmental delay, and tooth enamel defect syndrome, 617915 (3)	-	-	-
CTNNB1	14	0	1	7	5	1	0	1	11	0	2	0	0	0	0	autistic disorder DOID:12849	3	MENTAL RETARDATION	Colorectal cancer, somatic, 114500 (3), Exudative vitreoretinopathy 7, 617572 (3), Hepatocellular carcinoma, somatic, 114550 (3), Medulloblastoma, somatic, 155255 (3), Mental retardation, autosomal dominant 19, 615075 (3), Ovarian cancer, somatic, 167000 (3), Pilomatricoma, somatic, 132600 (3)	-	-	-
DDX17	1	0	1	0	0	0	0	1	0	0	0	0	0	0	0	-	-	-	-	-	-	-
DGCR8	1	0	1	0	0	0	0	0	0	0	1	0	0	0	0	-	-	-	-	-	-	-
DROSHA	0	0	0	0	0	0	0	0	0	0	0	0	0	0	0	-	-	-	-	-	-	-
EHMT1	7	0	0	5	2	0	0	3	1	2	1	0	0	0	0	-	3	9Q SUBTELOMERIC DELETION SYNDROME	Kleefstra syndrome 1, 610253 (3)	-	-	-
ELAVL3	2	0	2	0	0	0	0	2	0	0	0	0	0	0	0	-	3	-	-	-	-	-
EP300	14	0	2	10	1	0	1	6	4	3	1	0	0	0	0	-	4	RUBINSTEIN-TAYBI SYNDROME TYPE 2	Colorectal cancer, somatic, 114500 (3), Rubinstein-Taybi syndrome 2, 613684 (3)	-	-	-
EWSR1	0	0	0	0	0	0	0	0	0	0	0	0	0	0	0	-	-	-	Ewing sarcoma, 612219 (3), Neuroepithelioma, 612219 (3)	-	-	-
HCFC1	0	0	0	0	0	0	0	0	0	0	0	0	0	0	0	-		MENTAL RETARDATION,COBALAMIN DISORDER	Mental retardation, X-linked 3 (methylmalonic acidemia and homocysteinemia, cblX type ), 309541 (3)	-	-	-
HDAC2	0	0	0	0	0	0	0	0	0	0	0	0	0	0	0	-	-	-	-	-	-	-
HDAC4	1	0	0	0	1	0	0	1	0	0	0	0	0	0	0	-		BRACHYDACTYLY-MENTAL RETARDATION SYNDROME	-	-	-	EE;
IKZF4	0	0	0	0	0	0	0	0	0	0	0	0	0	0	0	-	-	-	-	-	-	-
KANSL1	9	0	1	8	0	0	0	1	1	1	6	0	0	0	0	-	-	CHROMOSOME 17Q21.31 MICRODELETION SYNDROME	Koolen-De Vries syndrome, 610443 (3)	-	-	-
KAT6A	9	0	1	7	1	0	0	2	2	0	5	0	0	0	0	-	3	MENTAL RETARDATION	Mental retardation, autosomal dominant 32, 616268 (3)	-	-	-
KAT8	2	0	1	1	0	0	0	2	0	0	0	0	0	0	0	-	-	-	-	-	-	-
KDM5C	4	0	0	3	1	0	0	2	0	2	0	0	0	0	0	-	3	MENTAL RETARDATION SYNDROMIC X-LINKED JARID1C-RELATED	Mental retardation, X-linked, syndromic, Claes-Jensen type, 300534 (3)	-	-	-
KDM6A	7	0	2	5	0	0	0	3	2	1	1	0	0	0	0	-	2	KABUKI SYNDROME 2	Kabuki syndrome 2, 300867 (3)	-	-	-
KMT2A	28	0	5	17	3	3	0	4	9	2	13	0	0	0	0	-	1	WIEDEMANN-STEINER SYNDROME	Leukemia, myeloid/lymphoid or mixed-lineage (2), Wiedemann-Steiner syndrome, 605130 (3)	-	-	EE;
KMT2C	10	0	5	3	1	0	1	3	3	0	4	0	0	0	0	-	2	INTELLECTUAL DISABILITY	Kleefstra syndrome 2, 617768 (3)	-	-	-
KMT2D	3	0	0	2	0	0	1	0	3	0	0	0	0	0	0	-	-	KABUKI SYNDROME	Kabuki syndrome 1, 147920 (3)	-	-	-
L1CAM	2	0	1	1	0	0	0	1	0	0	1	0	0	0	0	-	-	MENTAL RETARDATION-APHASIA-SHUFFLING GAIT-ADDUCTED THUMBS SYNDROME,HYDROCEPHALUS DUE TO STENOSIS OF THE AQUEDUCT OF SYLVIUS,PARTIAL AGENESIS OF THE CORPUS CALLOSUM,SPASTIC PARAPLEGIA X-LINKED TYPE 1	CRASH syndrome, 303350 (3), Corpus callosum, partial agenesis of, 304100 (3), Hydrocephalus due to aqueductal stenosis, 307000 (3), Hydrocephalus with Hirschsprung disease, 307000 (3), Hydrocephalus with congenital idiopathic intestinal pseudoobstruction, 307000 (3), MASA syndrome, 303350 (3)	-	-	-
MECP2	23	0	4	13	1	4	1	10	7	0	6	0	0	0	0	Rett syndrome DOID:1206	-	RETT SYNDROME (RTT)[,MENTAL RETARDATION SYNDROMIC X-LINKED LUBS TYPE,MENTAL RETARDATION SYNDROMIC X-LINKED TYPE 13,CHROMOSOME XQ28 DUPLICATION SYNDROME,ENCEPHALOPATHY NEONATAL SEVERE DUE TO MECP2 MUTATIONS	Encephalopathy, neonatal severe, 300673 (3), Mental retardation, X-linked syndromic, Lubs type, 300260 (3), Mental retardation, X-linked, syndromic 13, 300055 (3), Rett syndrome, 312750 (3), Rett syndrome, atypical, 312750 (3), Rett syndrome, preserved speech variant, 312750 (3), {Autism susceptibility, X-linked 3}, 300496 (3)	-	-	EOEE;
MEN1	0	0	0	0	0	0	0	0	0	0	0	0	0	0	0	-	-	-	Adrenal adenoma, somatic (3), Angiofibroma, somatic (3), Carcinoid tumor of lung (3), Lipoma, somatic (3), Multiple endocrine neoplasia 1, 131100 (3), Parathyroid adenoma, somatic (3)	-	-	-
MLLT1	0	0	0	0	0	0	0	0	0	0	0	0	0	0	0	-	-	-	-	-	-	-
MYC	0	0	0	0	0	0	0	0	0	0	0	0	0	0	0	-	-	-	Burkitt lymphoma, 113970 (3), Myoclonus, familial cortical, 614937 (3)	-	-	-
NCOA2	0	0	0	0	0	0	0	0	0	0	0	0	0	0	0	-	-	-	-	-	-	-
NCOA3	2	0	0	2	0	0	0	2	0	0	0	0	0	0	0	-	-	-	-	-	-	-
NCOA6	1	0	1	0	0	0	0	1	0	0	0	0	0	0	0	-	-	-	-	-	-	-
NCOR1	2	0	0	1	1	0	0	1	0	1	0	0	0	0	0	-	2	-	-	-	-	-
NSD1	9	1	2	7	0	0	0	4	4	1	0	1	0	0	0	-		WEAVER SYNDROME,BECKWITH-WIEDEMANN SYNDROME,SOTOS SYNDROME	Leukemia, acute myeloid, 601626 (1), Sotos syndrome 1, 117550 (3)	-	-	-
PRRC2A	1	0	0	0	0	0	1	0	0	0	1	0	0	0	0	-	-	-	-	-	-	-
RARA	3	1	2	1	0	0	0	3	0	0	0	1	0	0	0	-	-	-	Leukemia, acute promyelocytic, 612376 (1)	-	-	-
RBBP5	2	0	1	0	0	0	1	2	0	0	0	0	0	0	0	-	-	-	-	-	-	-
RBFOX2	1	0	1	0	0	0	0	1	0	0	0	0	0	0	0	-	-	-	-	-	-	-
RELA	0	0	0	0	0	0	0	0	0	0	0	0	0	0	0	-	-	-	-	-	-	-
RERE	5	2	2	3	0	0	0	4	1	0	0	2	0	0	0	-	4	Phenocopy of Proximal 1p36 Deletions	Neurodevelopmental disorder with or without anomalies of the brain, eye, or heart, 616975 (3)	-	-	-
RFX1	0	0	0	0	0	0	0	0	0	0	0	0	0	0	0	-	-	-	-	-	-	-
SERTAD2	0	0	0	0	0	0	0	0	0	0	0	0	0	0	0	-	-	-	-	-	-	-
SETD1B	0	0	0	0	0	0	0	0	0	0	0	0	0	0	0	-	4	-	-	-	-	-
SF3A1	0	0	0	0	0	0	0	0	0	0	0	0	0	0	0	-	-	-	-	-	-	-
SIN3A	5	0	2	3	0	0	0	3	1	0	1	0	0	0	0	-	4	SYNDROMIC INTELLECTUAL DISABILITY	Witteveen-Kolk syndrome, 613406 (3)	-	-	-
SIRT1	1	0	1	0	0	0	0	1	0	0	0	0	0	0	0	-	-	-	-	-	-	-
SMARCC2	5	0	2	2	0	0	1	2	1	1	1	0	0	0	0	-	2	-	-	-	-	-
SP1	0	0	0	0	0	0	0	0	0	0	0	0	0	0	0	-	-	-	-	-	-	-
SPEN	6	0	4	2	0	0	0	3	2	0	1	0	0	0	0	-	3	-	Megakaryoblastic leukemia, acute (2)	-	-	-
SRC	0	1	0	0	0	0	0	0	0	0	0	0	0	0	1	-	-	-	?Thrombocytopenia 6, 616937 (3), Colon cancer, advanced, somatic, 114500 (3)	-	-	-
SREBF2	1	1	0	0	1	0	0	0	0	0	1	1	0	0	0	-	-	-	-	-	-	-
SRF	1	0	1	0	0	0	0	1	0	0	0	0	0	0	0	-	-	-	-	-	-	-
SUFU	1	0	1	0	0	0	0	0	1	0	0	0	0	0	0	-	-	Joubert Syndrome with Cranio-facial and Skeletal Defects	Basal cell nevus syndrome, 109400 (3), Joubert syndrome 32, 617757 (3), Medulloblastoma, desmoplastic, 155255 (3), {Meningioma, familial, susceptibility to}, 607174 (3)	-	-	-
TAF1	6	0	0	4	1	1	0	6	0	0	0	0	0	0	0	-		Dysmorphic Features	Dystonia-Parkinsonism, X-linked, 314250 (3), Mental retardation, X-linked, syndromic 33, 300966 (3)	-	-	EE;
TAF4	2	0	2	0	0	0	0	1	0	0	1	0	0	0	0	-	-	-	-	-	-	-
TRRAP	13	0	5	7	0	1	0	13	0	0	0	0	0	0	0	-	4	-	-	-	-	EE;
UBAP2L	2	0	1	1	0	0	0	1	0	0	1	0	0	0	0	-	-	-	-	-	-	-
UBTF	2	0	0	1	1	0	0	2	0	0	0	0	0	0	0	-	-	Childhood-Onset Neurodegeneration	Neurodegeneration, childhood-onset, with brain atrophy, 617672 (3)	-	-	-
USF1	0	0	0	0	0	0	0	0	0	0	0	0	0	0	0	-	-	-	{Hyperlipidemia, familial combined, susceptibility to}, 602491 (3)	-	-	-
USP22	0	0	0	0	0	0	0	0	0	0	0	0	0	0	0	-	-	-	-	-	-	-
WDR5	1	0	0	1	0	0	0	1	0	0	0	0	0	0	0	-	-	-	-	-	-	-
WIZ	1	0	0	0	0	0	1	1	0	0	0	0	0	0	0	-	-	-	-	-	-	-

## Sheet: ASH1L
			Case variants									Control variants
	# case variants	# control variants	# autism	# developmentalDisorder	# intellectualDisability	# epilepsy	# schizophrenia	# missense	# stop	# splice	# frameshift	# missense	# stop	# splice	# frameshift	MGI	SFARI score	DDG2P	OMIM	Wang 2017 epilepsy	Wang 2017 epilepsy-related	EpilepsyGene
ANKRD11	20	0	4	11	3	2	0	0	5	0	15	0	0	0	0	-	2	KBG SYNDROME	KBG syndrome, 148050 (3)	-	-	-
ARHGAP35	0	0	0	0	0	0	0	0	0	0	0	0	0	0	0	-	-	-	-	-	-	-
ARHGEF7	0	0	0	0	0	0	0	0	0	0	0	0	0	0	0	-	-	-	-	-	-	-
ASH1L	8	0	7	1	0	0	0	0	5	0	3	0	0	0	0	-	1	INTELLECTUAL DISABILITY	Mental retardation, autosomal dominant 52, 617796 (3)	-	-	EE;
ATXN1	0	0	0	0	0	0	0	0	0	0	0	0	0	0	0	spinocerebellar ataxia type 1 DOID:0050954	-	-	Spinocerebellar ataxia 1, 164400 (3)	-	-	-
BCR	0	0	0	0	0	0	0	0	0	0	0	0	0	0	0	-	-	-	Leukemia, acute lymphocytic, somatic, 613065 (3), Leukemia, chronic myeloid, somatic, 608232 (3)	-	-	-
BOD1L1	2	0	0	2	0	0	0	2	0	0	0	0	0	0	0	-	-	-	-	-	-	-
BRAF	8	0	1	6	0	1	0	8	0	0	0	0	0	0	0	cardiofaciocutaneous syndrome DOID:0060233		NOONAN SYNDROME TYPE 7,LEOPARD SYNDROME TYPE 3,CARDIOFACIOCUTANEOUS SYNDROME	Adenocarcinoma of lung, somatic, 211980 (3), Cardiofaciocutaneous syndrome, 115150 (3), Colorectal cancer, somatic (3), LEOPARD syndrome 3, 613707 (3), Melanoma, malignant, somatic (3), Nonsmall cell lung cancer, somatic (3), Noonan syndrome 7, 613706 (3)	-	-	status epilepticus;
DDI2	1	0	0	1	0	0	0	1	0	0	0	0	0	0	0	-	-	-	-	-	-	-
FMR1	1	0	0	1	0	0	0	1	0	0	0	0	0	0	0	autistic disorder DOID:12849 | fragile X syndrome DOID:14261,fragile X-associated tremor/ataxia syndrome DOID:0050879,fragile X syndrome DOID:14261		FRAGILE X TREMOR/ATAXIA SYNDROME,FRAGILE X SYNDROME,PREMATURE OVARIAN FAILURE SYNDROME TYPE 1	Fragile X syndrome, 300624 (3), Fragile X tremor/ataxia syndrome, 300623 (3), Premature ovarian failure 1, 311360 (3)	-	-	-
GAPVD1	3	1	2	1	0	0	0	3	0	0	0	1	0	0	0	-	-	-	-	-	-	-
GIT2	1	0	1	0	0	0	0	1	0	0	0	0	0	0	0	-	-	-	-	-	-	-
HDAC4	1	0	0	0	1	0	0	1	0	0	0	0	0	0	0	-		BRACHYDACTYLY-MENTAL RETARDATION SYNDROME	-	-	-	EE;
HTT	0	0	0	0	0	0	0	0	0	0	0	0	0	0	0	Huntington's disease DOID:12858	-	-	Huntington disease, 143100 (3), Lopes-Maciel-Rodan syndrome, 617435 (3), {Anxiety-related personality traits}, 607834 (3), {Obsessive-compulsive disorder}, 164230 (3)	-	-	-
IKBKB	1	0	1	0	0	0	0	1	0	0	0	0	0	0	0	-	-	-	Immunodeficiency 15, 615592 (3)	-	-	-
IRS2	0	0	0	0	0	0	0	0	0	0	0	0	0	0	0	-	-	-	{Diabetes mellitus, noninsulin-dependent}, 125853 (3)	-	-	-
KIAA1549L	2	0	0	2	0	0	0	2	0	0	0	0	0	0	0	-	-	-	-	-	-	-
LARP1	1	0	0	1	0	0	0	1	0	0	0	0	0	0	0	-	-	-	-	-	-	-
MAP3K13	0	0	0	0	0	0	0	0	0	0	0	0	0	0	0	-	-	-	-	-	-	-
MDM2	0	0	0	0	0	0	0	0	0	0	0	0	0	0	0	-	-	-	{Accelerated tumor formation, susceptibility to}, 614401 (3)	-	-	-
MTOR	5	0	2	2	0	1	0	5	0	0	0	0	0	0	0	-	-	EPILEPTIC ENCEPHALOPATHY,Smith-Kingsmore syndrome	Focal cortical dysplasia, type II, somatic, 607341 (3), Smith-Kingsmore syndrome, 616638 (3)	-	-	LGS;
NCOR1	2	0	0	1	1	0	0	1	0	1	0	0	0	0	0	-	2	-	-	-	-	-
NF2	1	0	0	1	0	0	0	1	0	0	0	0	0	0	0	-	-	-	Meningioma, NF2-related, somatic, 607174 (3), Neurofibromatosis, type 2, 101000 (3), Schwannomatosis, somatic, 162091 (3)	-	-	-
NUFIP2	1	0	0	1	0	0	0	1	0	0	0	0	0	0	0	-	-	-	-	-	-	-
PDPK1	0	0	0	0	0	0	0	0	0	0	0	0	0	0	0	-	-	-	-	-	-	-
PPFIA1	1	1	1	0	0	0	0	1	0	0	0	1	0	0	0	-	4	-	-	-	-	-
PPP2R1A	4	0	0	4	0	0	0	4	0	0	0	0	0	0	0	-	-	INTELLECTUAL DISABILITY	Mental retardation, autosomal dominant 36, 616362 (3)	-	-	-
PTPN11	7	0	1	6	0	0	0	7	0	0	0	0	0	0	0	-	4	LEOPARD SYNDROME TYPE 1,NOONAN SYNDROME 1	LEOPARD syndrome 1, 151100 (3), Leukemia, juvenile myelomonocytic, somatic, 607785 (3), Metachondromatosis, 156250 (3), Noonan syndrome 1, 163950 (3)	-	-	-
PTPRD	1	1	0	1	0	0	0	1	0	0	0	1	0	0	0	-	-	-	-	-	-	-
RANBP2	1	0	1	0	0	0	0	0	0	0	1	0	0	0	0	-	-	ACUTE NECROTIZING ENCEPHALOPATHY 1	{Encephalopathy, acute, infection-induced, 3, susceptibility to}, 608033 (3)	-	-	-
RASA1	0	0	0	0	0	0	0	0	0	0	0	0	0	0	0	-	-	PARKES WEBER SYNDROME,CAPILLARY MALFORMATION-ARTERIOVENOUS MALFORMATION	Basal cell carcinoma, somatic, 605462 (3), Capillary malformation-arteriovenous malformation, 608354 (3), Parkes Weber syndrome, 608355 (3)	-	-	-
REL	0	0	0	0	0	0	0	0	0	0	0	0	0	0	0	-	-	-	-	-	-	-
SOCS7	0	0	0	0	0	0	0	0	0	0	0	0	0	0	0	-	-	-	-	-	-	-
SRC	0	1	0	0	0	0	0	0	0	0	0	0	0	0	1	-	-	-	?Thrombocytopenia 6, 616937 (3), Colon cancer, advanced, somatic, 114500 (3)	-	-	-
TRAF3	0	0	0	0	0	0	0	0	0	0	0	0	0	0	0	-	-	-	{?Encephalopathy, acute, infection-induced (herpes-specific), susceptibility to, 5}, 614849 (3)	-	-	-
TSC1	1	0	0	1	0	0	0	1	0	0	0	0	0	0	0	autistic disorder DOID:12849 | tuberous sclerosis DOID:13515,tuberous sclerosis DOID:13515		TUBEROUS SCLEROSIS TYPE 1	Focal cortical dysplasia, type II, somatic, 607341 (3), Lymphangioleiomyomatosis, 606690 (3), Tuberous sclerosis-1, 191100 (3)	-	Tuberous sclerosis	-
UBC	0	0	0	0	0	0	0	0	0	0	0	0	0	0	0	-	-	-	-	-	-	-
UBQLN1	0	0	0	0	0	0	0	0	0	0	0	0	0	0	0	-	-	-	-	-	-	-
UBQLN4	0	0	0	0	0	0	0	0	0	0	0	0	0	0	0	-	-	-	-	-	-	-
USP7	5	2	2	0	3	0	0	4	0	0	1	2	0	0	0	-	2	Intellectual disability	-	-	-	-
WAC	9	0	2	4	2	1	0	1	3	1	4	0	0	0	0	-	2	INTELLECTUAL DISABILITY,WAC syndrome	Desanto-Shinawi syndrome, 616708 (3)	-	-	-
YWHAB	0	0	0	0	0	0	0	0	0	0	0	0	0	0	0	-	-	-	-	-	-	-
YWHAG	4	0	1	2	0	1	0	4	0	0	0	0	0	0	0	-	-	Early-Onset Epilepsy	Epileptic encephalopathy, early infantile, 56, 617665 (3)	-	-	EE;
ZDHHC17	0	0	0	0	0	0	0	0	0	0	0	0	0	0	0	-	-	-	-	-	-	-
ZFYVE9	1	0	1	0	0	0	0	1	0	0	0	0	0	0	0	-	-	-	-	-	-	-

[truncated: 103 more sheets: ASXL3, BAZ2B, BCKDK, BCL11A, CACNA1D, CACNA1H, CACNB4, CDKL5, CHD2, CHD8, CHRNB2, CIC, CNTNAP2, CTNND2, CUL3, DDX3X, DEPDC5, DIP2C, DNM1, DSCAM …]
