# Supplementary material for: Dissecting the genetic basis of comorbid epilepsy phenotypes in neurodevelopmental disorders
Source: Genome Med. 2019 Oct 25;11:65. doi: 10.1186/s13073-019-0678-y (PMC6815046; doi:10.1186/s13073-019-0678-y)
Supplement: Supplementary file 5 — Additional file 5: Table S4. Significant GO terms, KEGG, and Reactome pathway enrichments, and OMIM disease terms per module (p-value < 0.05). [file 13073_2019_678_MOESM5_ESM.xlsx]

## Sheet: ADNP
GO Biological process		GO Cellular component		GO Molecular function		KEGG		Reactome		OMIM Disease		OMIM Expanded		Allen Brain Atlas up		Allen Brain Atlas down
negative regulation of transcription from RNA polymerase II promoter (GO:0000122)	3.4e-18	Ino80 complex (GO:0031011)	2.1e-10	RNA polymerase II transcription coactivator activity (GO:0001105)	4e-13	Thyroid hormone signaling pathway_Homo sapiens_hsa04919	6.1e-11	Chromatin modifying enzymes_Homo sapiens_R-HSA-3247509	2.3e-11	colorectal_cancer	0.0038	thyroid_carcinoma	8.4e-06	layer 6b of RSC	0.018	Parasubthalamic nucleus	0.02
negative regulation of transcription, DNA-templated (GO:0045892)	2e-17	Swr1 complex (GO:0000812)	2.1e-10	ligand-dependent nuclear receptor transcription coactivator activity (GO:0030374)	4e-13	Chronic myeloid leukemia_Homo sapiens_hsa05220	1.5e-08	Chromatin organization_Homo sapiens_R-HSA-4839726	2.3e-11	ovarian_cancer	0.0045	colon_cancer	2.4e-05	Posterolateral visual area, layer 6b	0.036
negative regulation of transcription by transcription factor catabolism (GO:0010620)	9.6e-16	nuclear euchromatin (GO:0005719)	2.1e-10	transcription coactivator activity (GO:0003713)	6.5e-13	Pathways in cancer_Homo sapiens_hsa05200	7.5e-08	Gene Expression_Homo sapiens_R-HSA-74160	2.4e-11	thyroid_carcinoma	0.0052	pheochromocytoma	2.4e-05	layer 4 of RSC	0.036
negative regulation of transcription from RNA polymerase I promoter (GO:0016479)	9.7e-16	nuclear heterochromatin (GO:0005720)	2.3e-10	sequence-specific DNA binding (GO:0043565)	7.6e-11	Cell cycle_Homo sapiens_hsa04110	5.2e-07	Generic Transcription Pathway_Homo sapiens_R-HSA-212436	1.1e-10			renal_cell_carcinoma	2.4e-05	layer 5 of RSC	0.036
carbon catabolite repression of transcription (GO:0045013)	3.3e-15	Clr6 histone deacetylase complex I'' (GO:1990483)	4.8e-10	DNA binding (GO:0003677)	5.9e-10	Adherens junction_Homo sapiens_hsa04520	7.3e-06	Developmental Biology_Homo sapiens_R-HSA-1266738	4.2e-09			squamous_cell_carcinoma	2.4e-05
chromatin organization involved in negative regulation of transcription (GO:0097549)	3.3e-15	HDA1 complex (GO:0070823)	4.8e-10	DNA clamp activity (GO:0061777)	5.9e-10	HTLV-I infection_Homo sapiens_hsa05166	8.5e-06	Regulation of TP53 Activity_Homo sapiens_R-HSA-5633007	1.9e-08			adenocarcinoma	2.7e-05
chromatin-mediated maintenance of transcription (GO:0048096)	3.3e-15	Rpd3L-Expanded complex (GO:0070210)	4.8e-10	DNA clamp unloader activity (GO:0061860)	5.9e-10	Epstein-Barr virus infection_Homo sapiens_hsa05169	1.1e-05	TCF dependent signaling in response to WNT_Homo sapiens_R-HSA-201681	2.4e-07			adenoma	2.7e-05
negative regulation of DNA-templated transcription, termination (GO:0060567)	3.3e-15	Set3 complex (GO:0034967)	4.8e-10	DNA end binding (GO:0045027)	5.9e-10	TGF-beta signaling pathway_Homo sapiens_hsa04350	1.1e-05	Transcriptional Regulation by TP53_Homo sapiens_R-HSA-3700989	3.5e-07			adrenoleukodystrophy	2.7e-05
negative regulation of antisense RNA transcription (GO:0060195)	3.3e-15	Snt2C complex (GO:0070211)	4.8e-10	DNA secondary structure binding (GO:0000217)	5.9e-10	Prostate cancer_Homo sapiens_hsa05215	1.2e-05	Disease_Homo sapiens_R-HSA-1643685	4e-07			aids	2.7e-05
negative regulation of cellular carbohydrate metabolic process by negative regulation of transcription, DNA-templated (GO:0010678)	3.3e-15	Swi5-Sfr1 complex (GO:0032798)	4.8e-10	G-quadruplex DNA binding (GO:0051880)	5.9e-10	Hepatitis B_Homo sapiens_hsa05161	1.3e-05	Signaling by TGF-beta Receptor Complex_Homo sapiens_R-HSA-170834	5.3e-07			albinism	2.7e-05
negative regulation of mating-type specific transcription, DNA-templated (GO:0045894)	3.3e-15	nuclear CENP-A containing chromatin (GO:1904834)	4.8e-10	base pairing with DNA (GO:0000497)	5.9e-10	Colorectal cancer_Homo sapiens_hsa05210	3.5e-05	Signaling by Wnt_Homo sapiens_R-HSA-195721	5.3e-07			alopecia	2.7e-05
negative regulation of ncRNA transcription associated with protein coding gene TSS/TES (GO:1904388)	3.3e-15	nucleolar chromatin (GO:0030874)	4.8e-10	bent DNA binding (GO:0003681)	5.9e-10	Pancreatic cancer_Homo sapiens_hsa05212	4.4e-05	Transcriptional activity of SMAD2/SMAD3:SMAD4 heterotrimer_Homo sapiens_R-HSA-2173793	6.2e-07			amelogenesis_imperfecta	2.7e-05
negative regulation of transcription by competitive promoter binding (GO:0010944)	3.3e-15	perichromatin fibrils (GO:0005726)	4.8e-10	flap-structured DNA binding (GO:0070336)	5.9e-10	FoxO signaling pathway_Homo sapiens_hsa04068	8.8e-05	RMTs methylate histone arginines_Homo sapiens_R-HSA-3214858	6.6e-07			amyloidosis	2.7e-05
negative regulation of transcription by pheromones (GO:0045996)	3.3e-15	Sin3-type complex (GO:0070822)	5.1e-10	histone-dependent DNA binding (GO:0099077)	5.9e-10	Ubiquitin mediated proteolysis_Homo sapiens_hsa04120	9.7e-05	Transcriptional regulation of white adipocyte differentiation_Homo sapiens_R-HSA-381340	6.7e-07			anomalies	2.7e-05
negative regulation of transcription during mitotic cell cycle (GO:0007068)	3.3e-15	nuclear chromatin (GO:0000790)	7.3e-10	negative regulation of SREBP signaling pathway by DNA binding (GO:0100060)	5.9e-10	Signaling pathways regulating pluripotency of stem cells_Homo sapiens_hsa04550	0.0001	Downregulation of SMAD2/3:SMAD4 transcriptional activity_Homo sapiens_R-HSA-2173795	7.4e-07			arrhythmogenic_right_ventricular_dysplasia	2.7e-05
negative regulation of transcription from RNA polymerase II promoter during mitotic cell cycle (GO:0007070)	3.3e-15	nuclear nucleosome (GO:0000788)	7.3e-10	random coil DNA binding (GO:0003695)	5.9e-10	Wnt signaling pathway_Homo sapiens_hsa04310	0.0001	RORA activates gene expression_Homo sapiens_R-HSA-1368082	1.7e-06			arthrogryposis	2.7e-05
negative regulation of transcription from RNA polymerase II promoter in response to UV-induced DNA damage (GO:0010768)	3.3e-15	SWI/SNF complex (GO:0016514)	3e-08	recombination hotspot binding (GO:0010844)	5.9e-10	Bladder cancer_Homo sapiens_hsa05219	0.00011	DNA Repair_Homo sapiens_R-HSA-73894	3e-06			asperger_syndrome	2.7e-05
negative regulation of transcription from RNA polymerase V promoter (GO:1904280)	3.3e-15	PML body (GO:0016605)	1.4e-07	regulatory region DNA binding (GO:0000975)	5.9e-10	ErbB signaling pathway_Homo sapiens_hsa04012	0.00011	Diseases of signal transduction_Homo sapiens_R-HSA-5663202	3.1e-06			atopy	2.7e-05
negative regulation of transcription initiation from RNA polymerase II promoter (GO:0060633)	3.3e-15	npBAF complex (GO:0071564)	9e-07	topological DNA entrapment activity (GO:0061776)	5.9e-10	RNA transport_Homo sapiens_hsa03013	0.00026	Circadian Clock_Homo sapiens_R-HSA-400253	3.4e-06			atrial_fibrillation	2.7e-05
negative regulation of transcription involved in G2/M transition of mitotic cell cycle (GO:0090419)	3.3e-15	MLL1 complex (GO:0071339)	2.9e-05	triplex DNA binding (GO:0045142)	5.9e-10	Proteoglycans in cancer_Homo sapiens_hsa05205	0.00059	TGF-beta receptor signaling activates SMADs_Homo sapiens_R-HSA-2173789	3.4e-06			attention-deficit_hyperactivity_disorder	2.7e-05
nitrogen catabolite repression of transcription (GO:0090295)	3.3e-15	ESC/E(Z) complex (GO:0035098)	0.00014	DNA clamp loader activity (GO:0003689)	6e-10	Renal cell carcinoma_Homo sapiens_hsa05211	0.00059	SUMOylation of transcription factors_Homo sapiens_R-HSA-3232118	4.7e-06			autoimmune_disease	2.7e-05
positive regulation of transcription from RNA polymerase II promoter (GO:0045944)	3.3e-15	nucleolar part (GO:0044452)	0.00017	DNA binding, bending (GO:0008301)	6.1e-10	Viral carcinogenesis_Homo sapiens_hsa05203	0.00059	Regulation of lipid metabolism by Peroxisome proliferator-activated receptor alpha (PPARalpha)_Homo sapiens_R-HSA-400206	6.1e-06			bardet-biedl_syndrome	2.7e-05
negative regulation of DNA-templated transcription, elongation (GO:0032785)	3.8e-15	nucleolus (GO:0005730)	0.00017	damaged DNA binding (GO:0003684)	9.4e-10	Small cell lung cancer_Homo sapiens_hsa05222	0.0015	Signal Transduction_Homo sapiens_R-HSA-162582	6.7e-06			bare_lymphocyte_syndrome	2.7e-05
negative regulation of DNA-templated transcription, initiation (GO:2000143)	3.8e-15	Sin3 complex (GO:0016580)	0.00018	double-stranded DNA binding (GO:0003690)	1.4e-09	Longevity regulating pathway - mammal_Homo sapiens_hsa04211	0.002	Deactivation of the beta-catenin transactivating complex_Homo sapiens_R-HSA-3769402	1.1e-05			bartter_syndrome	2.7e-05
negative regulation of transcription from RNA polymerase III promoter (GO:0016480)	3.8e-15	nuclear speck (GO:0016607)	0.00018	single-stranded DNA binding (GO:0003697)	2.5e-09	AGE-RAGE signaling pathway in diabetic complications_Homo sapiens_hsa04933	0.0025	Regulation of TP53 Activity through Methylation_Homo sapiens_R-HSA-6804760	1.4e-05			body_mass_index	2.7e-05
negative regulation of G1/S transition of mitotic cell cycle by negative regulation of transcription from RNA polymerase II promoter (GO:1900477)	4.6e-15	Gemini of coiled bodies (GO:0097504)	0.00029	nuclear hormone receptor binding (GO:0035257)	4.9e-09	HIF-1 signaling pathway_Homo sapiens_hsa04066	0.0025	SUMOylation of DNA replication proteins_Homo sapiens_R-HSA-4615885	1.4e-05			bone_mineral_density	2.7e-05
negative regulation of transcription involved in G1/S transition of mitotic cell cycle (GO:0071930)	4.6e-15	LYSP100-associated nuclear domain (GO:0016606)	0.00029	thyroid hormone receptor binding (GO:0046966)	6.7e-09	Transcriptional misregulation in cancer_Homo sapiens_hsa05202	0.0025	Activation of HOX genes during differentiation_Homo sapiens_R-HSA-5619507	1.9e-05			brachydactyly	2.7e-05
negative regulation of transcription by transcription factor localization (GO:0010621)	4.9e-15	cleavage body (GO:0071920)	0.00029	core promoter binding (GO:0001047)	4.2e-08	Basal transcription factors_Homo sapiens_hsa03022	0.0026	Activation of anterior HOX genes in hindbrain development during early embryogenesis_Homo sapiens_R-HSA-5617472	1.9e-05			cdeficiency	2.7e-05
carbon catabolite repression of transcription from RNA polymerase II promoter (GO:0000437)	2e-14	histone locus body (GO:0035363)	0.00029	vitamin D receptor binding (GO:0042809)	5.7e-08	Herpes simplex infection_Homo sapiens_hsa05168	0.0026	Regulation of TP53 Activity through Phosphorylation_Homo sapiens_R-HSA-6804756	1.9e-05			celiac_disease	2.7e-05
negative regulation of cellular hyperosmotic salinity response by negative regulation of transcription from RNA polymerase II promoter (GO:1900464)	2e-14	interchromatin granule (GO:0035061)	0.00029	RNA polymerase II core promoter proximal region sequence-specific DNA binding, bending (GO:0044377)	9.7e-08	Huntington's disease_Homo sapiens_hsa05016	0.0029	SUMO is transferred from E1 to E2 (UBE2I, UBC9)_Homo sapiens_R-HSA-3065678	1.9e-05			central_hypoventilation_syndrome	2.7e-05
negative regulation of cellular response to alkaline pH by negative regulation of transcription from RNA polymerase II promoter (GO:1900463)	2e-14	nuclear body (GO:0016604)	0.00029	steroid hormone receptor binding (GO:0035258)	4e-07	MicroRNAs in cancer_Homo sapiens_hsa05206	0.003	DNA Double-Strand Break Repair_Homo sapiens_R-HSA-5693532	2e-05			ceroid-lipofuscinosis,_neuronal	2.7e-05
negative regulation of filamentous growth of a population of unicellular organisms in response to starvation by negative regulation of transcription from RNA polymerase II promoter (GO:1902352)	2e-14	nuclear dicing body (GO:0010445)	0.00029	I-SMAD binding (GO:0070411)	7.3e-07	Endometrial cancer_Homo sapiens_hsa05213	0.0035	SUMO E3 ligases SUMOylate target proteins_Homo sapiens_R-HSA-3108232	2.6e-05			cholestasis	2.7e-05
negative regulation of induction of conjugation with cellular fusion by negative regulation of transcription from RNA polymerase II promoter (GO:1902625)	2e-14	paraspeckles (GO:0042382)	0.00029	RNA polymerase II activating transcription factor binding (GO:0001102)	9.3e-07	Acute myeloid leukemia_Homo sapiens_hsa05221	0.0045	SUMOylation_Homo sapiens_R-HSA-2990846	3.5e-05			cholesterol_level	2.7e-05
negative regulation of inositol biosynthetic process by negative regulation of transcription from RNA polymerase II promoter (GO:1900471)	2e-14	sphere organelle (GO:0071601)	0.00029	estrogen response element binding (GO:0034056)	1.3e-06	Glioma_Homo sapiens_hsa05214	0.0059	Downregulation of TGF-beta receptor signaling_Homo sapiens_R-HSA-2173788	3.9e-05			chondrodysplasia	2.7e-05
negative regulation of invasive growth in response to glucose limitation by negative regulation of transcription from RNA polymerase II promoter (GO:1900460)	2e-14	Cajal body (GO:0015030)	0.00044	retinoic acid receptor binding (GO:0042974)	1.3e-06	Longevity regulating pathway - multiple species_Homo sapiens_hsa04213	0.0059	Formation of the beta-catenin:TCF transactivating complex_Homo sapiens_R-HSA-201722	3.9e-05			ciliary_dyskinesia	2.7e-05
negative regulation of mating type switching by negative regulation of transcription from RNA polymerase II promoter (GO:1900474)	2e-14	cytoplasmic stress granule (GO:0010494)	0.00044	enhancer binding (GO:0035326)	1.5e-06	Shigellosis_Homo sapiens_hsa05131	0.0059	Recruitment and ATM-mediated phosphorylation of repair and signaling proteins at DNA double strand breaks_Homo sapiens_R-HSA-5693565	3.9e-05			coloboma	2.7e-05
negative regulation of oligopeptide transport by negative regulation of transcription from RNA polymerase II promoter (GO:0035952)	2e-14	chromatoid body (GO:0033391)	0.0012	RNA polymerase II transcription corepressor activity (GO:0001106)	2.4e-06	Tight junction_Homo sapiens_hsa04530	0.0059	DNA Double Strand Break Response_Homo sapiens_R-HSA-5693606	4e-05			complex_i	2.7e-05
negative regulation of phosphatidylcholine biosynthetic process by negative regulation of transcription from RNA polymerase II promoter (GO:1900473)	2e-14	cytoplasmic ribonucleoprotein granule (GO:0036464)	0.0012	E-box binding (GO:0070888)	3.1e-06	Melanoma_Homo sapiens_hsa05218	0.0073	Nucleotide Excision Repair_Homo sapiens_R-HSA-5696398	4.4e-05			cone-rod_dystrophy	2.7e-05
negative regulation of phosphatidylserine biosynthetic process by negative regulation of transcription from RNA polymerase II promoter (GO:1900526)	2e-14	activin responsive factor complex (GO:0032444)	0.0017	NAD-independent histone deacetylase activity (GO:0045129)	3.6e-06	Hippo signaling pathway_Homo sapiens_hsa04390	0.0074	HDR through Homologous Recombination (HR) or Single Strand Annealing (SSA)_Homo sapiens_R-HSA-5693567	5.4e-05			cone_dystrophy	2.7e-05
negative regulation of pseudohyphal growth by negative regulation of transcription from RNA polymerase II promoter (GO:1900462)	2e-14	P granule (GO:0043186)	0.0018	histone deacetylase activity (H3-K14 specific) (GO:0031078)	3.6e-06	Prolactin signaling pathway_Homo sapiens_hsa04917	0.0074	PPARA activates gene expression_Homo sapiens_R-HSA-1989781	5.5e-05			convulsions	2.7e-05
negative regulation of ribosomal protein gene transcription from RNA polymerase II promoter (GO:0010688)	2e-14	mutator focus (GO:1990633)	0.0021	histone deacetylase activity (H3-K4 specific) (GO:1990162)	3.6e-06	Endocytosis_Homo sapiens_hsa04144	0.0078	Epigenetic regulation of gene expression_Homo sapiens_R-HSA-212165	5.8e-05			corneal_dystrophy	2.7e-05
negative regulation of snRNA transcription from RNA polymerase II promoter (GO:1905381)	2e-14	rDNA heterochromatin (GO:0033553)	0.0044	histone deacetylase activity (H3-K9 specific) (GO:0032129)	3.6e-06	Tuberculosis_Homo sapiens_hsa05152	0.012	Processing and activation of SUMO_Homo sapiens_R-HSA-3215018	5.8e-05			coronary_artery_disease	2.7e-05
negative regulation of telomeric RNA transcription from RNA pol II promoter (GO:1901581)	2e-14	nuclear stress granule (GO:0097165)	0.005	histone deacetylase activity (H4-K16 specific) (GO:0034739)	3.6e-06	NF-kappa B signaling pathway_Homo sapiens_hsa04064	0.014	Cytosolic sensors of pathogen-associated DNA_Homo sapiens_R-HSA-1834949	6.1e-05			coronary_heart_disease	2.7e-05
negative regulation of termination of RNA polymerase II transcription, poly(A)-coupled (GO:2000805)	2e-14	transcription factor TFTC complex (GO:0033276)	0.0058	transcription regulatory region sequence-specific DNA binding (GO:0000976)	3.7e-06	Thyroid cancer_Homo sapiens_hsa05216	0.014	Homology Directed Repair_Homo sapiens_R-HSA-5693538	6.4e-05			cutis_laxa	2.7e-05
negative regulation of transcription from RNA polymerase II promoter by histone modification (GO:1903758)	2e-14	NuRD complex (GO:0016581)	0.0064	histone deacetylase activity (GO:0004407)	4e-06	Chagas disease (American trypanosomiasis)_Homo sapiens_hsa05142	0.017	SMAD2/SMAD3:SMAD4 heterotrimer regulates transcription_Homo sapiens_R-HSA-2173796	7.5e-05			dementia	2.7e-05
negative regulation of transcription from RNA polymerase II promoter by pheromones (GO:0046020)	2e-14	condensed chromosome (GO:0000793)	0.0068	NAD-dependent histone deacetylase activity (GO:0017136)	5.1e-06	Focal adhesion_Homo sapiens_hsa04510	0.017	Cellular responses to stress_Homo sapiens_R-HSA-2262752	9.9e-05			dermatitis	2.7e-05
negative regulation of transcription from RNA polymerase II promoter in response to copper ion (GO:0061398)	2e-14	nuclear chromosome (GO:0000228)	0.011	RNA polymerase II core promoter proximal region sequence-specific DNA binding (GO:0000978)	5.2e-06	Glucagon signaling pathway_Homo sapiens_hsa04922	0.017	Processing of DNA double-strand break ends_Homo sapiens_R-HSA-5693607	0.00015			diamond-blackfan_anemia	2.7e-05
negative regulation of transcription from RNA polymerase II promoter in response to iron (GO:0034396)	2e-14	transcription factor TFIID complex (GO:0005669)	0.012	androgen receptor binding (GO:0050681)	7.1e-06	T cell receptor signaling pathway_Homo sapiens_hsa04660	0.017	Factors involved in megakaryocyte development and platelet production_Homo sapiens_R-HSA-983231	0.00016			dyskeratosis	2.7e-05
negative regulation of transcription from RNA polymerase II promoter involved in heart development (GO:1901227)	2e-14	MLL1/2 complex (GO:0044665)	0.013	N-box binding (GO:0071820)	8.1e-06	Neurotrophin signaling pathway_Homo sapiens_hsa04722	0.024	Global Genome Nucleotide Excision Repair (GG-NER)_Homo sapiens_R-HSA-5696399	0.00016			dyslexia	2.7e-05
negative regulation of transcription from RNA polymerase II promoter involved in meiotic cell cycle (GO:0010674)	2e-14	MLL3/4 complex (GO:0044666)	0.013	R-SMAD binding (GO:0070412)	8.1e-06	Ras signaling pathway_Homo sapiens_hsa04014	0.024	Fatty acid, triacylglycerol, and ketone body metabolism_Homo sapiens_R-HSA-535734	0.00018			dystonia	2.7e-05
regulation of cellular ketone metabolic process by negative regulation of transcription from RNA polymerase II promoter (GO:0072365)	2e-14	MLL5-L complex (GO:0070688)	0.013	RNA polymerase I regulatory region DNA binding (GO:0001013)	8.1e-06	MAPK signaling pathway_Homo sapiens_hsa04010	0.033	BMAL1:CLOCK,NPAS2 activates circadian gene expression_Homo sapiens_R-HSA-1368108	0.0002			ectodermal_dysplasia	2.7e-05
regulation of glycolytic process by negative regulation of transcription from RNA polymerase II promoter (GO:0072362)	2e-14	histone methyltransferase complex (GO:0035097)	0.013	RNA polymerase II regulatory region DNA binding (GO:0001012)	8.1e-06	Measles_Homo sapiens_hsa05162	0.033	Formation of Incision Complex in GG-NER_Homo sapiens_R-HSA-5696395	0.00022			ehlers-danlos	2.7e-05
regulation of lipid transport by negative regulation of transcription from RNA polymerase II promoter (GO:0072368)	2e-14	nucleosomal methylation activator complex (GO:0070311)	0.013	RNA polymerase III regulatory region DNA binding (GO:0001016)	8.1e-06	Notch signaling pathway_Homo sapiens_hsa04330	0.033	SUMOylation of RNA binding proteins_Homo sapiens_R-HSA-4570464	0.00025			encephalopathy	2.7e-05
regulation of transport by negative regulation of transcription from RNA polymerase II promoter (GO:1900392)	2e-14	Set1C/COMPASS complex (GO:0048188)	0.019	bacterial-type RNA polymerase regulatory region DNA binding (GO:0001017)	8.1e-06	Apoptosis_Homo sapiens_hsa04210	0.034	NOTCH1 Intracellular Domain Regulates Transcription_Homo sapiens_R-HSA-2122947	0.0003			endometrial_cancer	2.7e-05
transfer RNA gene-mediated silencing (GO:0061587)	2e-14	CLRC ubiquitin ligase complex (GO:0043494)	0.021	carbohydrate response element binding (GO:0035538)	8.1e-06	Lysine degradation_Homo sapiens_hsa00310	0.035	Cell Cycle_Homo sapiens_R-HSA-1640170	0.00043			epidermolysis_bullosa	2.7e-05
negative regulation of ceramide biosynthetic process by negative regulation of transcription from RNA Polymerase II promoter (GO:0061427)	2.1e-14	TAF4B-containing transcription factor TFIID complex (GO:0070556)	0.025	core promoter proximal region DNA binding (GO:0001159)	8.1e-06	Basal cell carcinoma_Homo sapiens_hsa05217	0.038	Constitutive Signaling by NOTCH1 HD+PEST Domain Mutants_Homo sapiens_R-HSA-2894862	0.00057			epiphyseal_dysplasia,_multiple	2.7e-05
negative regulation of mitochondrial unfolded protein response by negative regulation of transcription from RNA polymerase II promoter (GO:1904490)	2.1e-14	beta-catenin-TCF complex (GO:1990907)	0.027	disordered domain specific binding (GO:0097718)	8.1e-06	Non-small cell lung cancer_Homo sapiens_hsa05223	0.038	Constitutive Signaling by NOTCH1 PEST Domain Mutants_Homo sapiens_R-HSA-2644606	0.00057			episodic_ataxia	2.7e-05
negative regulation of transcription from RNA polymerase II promoter in response to stress (GO:0097201)	2.1e-14	Rb-E2F complex (GO:0035189)	0.028	intronic transcription regulatory region DNA binding (GO:0044213)	8.1e-06	Pathogenic Escherichia coli infection_Homo sapiens_hsa05130	0.038	Signaling by NOTCH1 HD+PEST Domain Mutants in Cancer_Homo sapiens_R-HSA-2894858	0.00057			fanconi_anemia	2.7e-05
negative regulation of transcription from RNA polymerase II promoter involved in smooth muscle cell differentiation (GO:2000820)	2.1e-14	P-body (GO:0000932)	0.029	juvenile hormone response element binding (GO:0070594)	8.1e-06	Jak-STAT signaling pathway_Homo sapiens_hsa04630	0.043	Signaling by NOTCH1 PEST Domain Mutants in Cancer_Homo sapiens_R-HSA-2644602	0.00057			fetal_hemoglobin_quantitative_trait_locus	2.7e-05
positive regulation of gluconeogenesis by negative regulation of transcription from RNA polymerase II promoter (GO:0035949)	2.1e-14	autosome (GO:0030849)	0.04	mitochondrial RNA polymerase regulatory region DNA binding (GO:0001018)	8.1e-06	VEGF signaling pathway_Homo sapiens_hsa04370	0.044	Signaling by NOTCH1 in Cancer_Homo sapiens_R-HSA-2644603	0.00057			fibrosis	2.7e-05
negative regulation of transcription elongation from RNA polymerase II promoter (GO:0034244)	2.2e-14	chromosome (GO:0005694)	0.04	mitochondrial heavy strand promoter anti-sense binding (GO:0070362)	8.1e-06	Inflammatory bowel disease (IBD)_Homo sapiens_hsa05321	0.048	CD209 (DC-SIGN) signaling_Homo sapiens_R-HSA-5621575	0.0006			gastric_cancer	2.7e-05
negative regulation of pri-miRNA transcription from RNA polymerase II promoter (GO:1902894)	2.3e-14	cytoplasmic chromosome (GO:0000229)	0.04	mitochondrial heavy strand promoter sense binding (GO:0070364)	8.1e-06			Regulation of TP53 Activity through Acetylation_Homo sapiens_R-HSA-6804758	0.00077			glioblastoma	2.7e-05
negative regulation of cell-cell adhesion by negative regulation of transcription from RNA polymerase II promoter (GO:1900387)	2.5e-14	polytene chromosome (GO:0005700)	0.04	mitochondrial light strand promoter anti-sense binding (GO:0070361)	8.1e-06			Signaling by BMP_Homo sapiens_R-HSA-201451	0.00077			glycogen_storage_disease	2.7e-05
regulation of reactive oxygen species metabolic process by negative regulation of transcription from RNA polymerase II promoter (GO:1904489)	2.6e-14	sex chromosome (GO:0000803)	0.043	mitochondrial light strand promoter sense binding (GO:0070363)	8.1e-06			C-type lectin receptors (CLRs)_Homo sapiens_R-HSA-5621481	0.00084			goiter	2.7e-05
negative regulation of neuron apoptotic process by negative regulation of transcription from RNA polymerase II promoter (GO:1904089)	1.2e-13	pericentric heterochromatin (GO:0005721)	0.048	plastid RNA polymerase regulatory region DNA binding (GO:0001019)	8.1e-06			Late Phase of HIV Life Cycle_Homo sapiens_R-HSA-162599	0.001			hemochromatosis	2.7e-05
positive regulation of transcription from RNA polymerase I promoter (GO:0045943)	2.7e-13			retinoic acid-responsive element binding (GO:0044323)	8.1e-06			Cellular response to hypoxia_Homo sapiens_R-HSA-2262749	0.0011			hepatocellular_carcinoma	2.7e-05
negative regulation of chromatin silencing (GO:0031936)	7e-13			serum response element binding (GO:0010736)	8.1e-06			Immune System_Homo sapiens_R-HSA-168256	0.0011			hermansky-pudlak_syndrome	2.7e-05
positive regulation of transcription, DNA-templated (GO:0045893)	2.4e-12			sterol response element binding (GO:0032810)	8.1e-06			LRR FLII-interacting protein 1 (LRRFIP1) activates type I IFN production_Homo sapiens_R-HSA-3134973	0.0011			hirschsprung_disease	2.7e-05
positive regulation of DNA repair by positive regulation of transcription from RNA polymerase II promoter (GO:1900404)	4.7e-12			thyroid hormone receptor coactivator activity (GO:0030375)	8.1e-06			Regulation of Hypoxia-inducible Factor (HIF) by oxygen_Homo sapiens_R-HSA-1234174	0.0011			hiv	2.7e-05
positive regulation of DNA-templated transcription, initiation (GO:2000144)	5.4e-12			transcription regulatory region DNA binding (GO:0044212)	8.1e-06			SUMO is conjugated to E1 (UBA2:SAE1)_Homo sapiens_R-HSA-3065676	0.0011			holoprosencephaly	2.7e-05
SREBP signaling pathway (GO:0032933)	1.9e-11			transcription termination site DNA binding (GO:0001160)	8.1e-06			VEGFR2 mediated vascular permeability_Homo sapiens_R-HSA-5218920	0.0011			homocystinuria	2.7e-05
carbon catabolite activation of transcription (GO:0045991)	1.9e-11			vitamin D response element binding (GO:0070644)	8.1e-06			Signaling by NOTCH1_Homo sapiens_R-HSA-1980143	0.0012			hypercholesterolemia	2.7e-05
nitrogen catabolite activation of transcription (GO:0090294)	1.9e-11			purine-rich negative regulatory element binding (GO:0032422)	8.3e-06			HIV Infection_Homo sapiens_R-HSA-162906	0.0013			hypoglycemia	2.7e-05
positive regulation of DNA-templated transcription, termination (GO:0060566)	1.9e-11			cAMP response element binding (GO:0035497)	8.5e-06			HIV Life Cycle_Homo sapiens_R-HSA-162587	0.0013			hypogonadism	2.7e-05
positive regulation of SREBP signaling pathway (GO:2000640)	1.9e-11			primary miRNA binding (GO:0070878)	1e-05			Innate Immune System_Homo sapiens_R-HSA-168249	0.0013			hypothyroidism	2.7e-05
positive regulation of antisense RNA transcription (GO:0060196)	1.9e-11			telomeric repeat-containing RNA binding (GO:0061752)	1e-05			SUMOylation of DNA damage response and repair proteins_Homo sapiens_R-HSA-3108214	0.0013			hypotrichosis	2.7e-05
positive regulation of cellular alcohol catabolic process by positive regulation of transcription from RNA polymerase II promoter (GO:1900422)	1.9e-11			activating transcription factor binding (GO:0033613)	1.2e-05			YAP1- and WWTR1 (TAZ)-stimulated gene expression_Homo sapiens_R-HSA-2032785	0.0013			infections	2.7e-05
positive regulation of central gap gene transcription (GO:0007357)	1.9e-11			ubiquitin conjugating enzyme activity (GO:0061631)	2.4e-05			Negative epigenetic regulation of rRNA expression_Homo sapiens_R-HSA-5250941	0.0014			joubert_syndrome	2.7e-05
positive regulation of chromatin-mediated maintenance of transcription (GO:1904501)	1.9e-11			21U-RNA binding (GO:0034583)	3.7e-05			RIG-I/MDA5 mediated induction of IFN-alpha/beta pathways_Homo sapiens_R-HSA-168928	0.0015			kallmann_syndrome	2.7e-05
positive regulation of ergosterol biosynthetic process by positive regulation of transcription from RNA polymerase II promoter (GO:0035961)	1.9e-11			7S RNA binding (GO:0008312)	3.7e-05			SUMO is proteolytically processed_Homo sapiens_R-HSA-3065679	0.0015			keratosis	2.7e-05
positive regulation of ethanol catabolic process by positive regulation of transcription from RNA polymerase II promoter (GO:0061425)	1.9e-11			AU-rich element binding (GO:0017091)	3.7e-05			CD28 co-stimulation_Homo sapiens_R-HSA-389356	0.0018			leber_amaurosis	2.7e-05
positive regulation of filamentous growth of a population of unicellular organisms in response to starvation by positive regulation of transcription from RNA polymerase II promoter (GO:1904741)	1.9e-11			BRE binding (GO:0042835)	3.7e-05			p75 NTR receptor-mediated signalling_Homo sapiens_R-HSA-193704	0.0018			leigh_syndrome	2.7e-05
positive regulation of flocculation via cell wall protein-carbohydrate interaction by positive regulation of transcription from RNA polymerase II promoter (GO:1900524)	1.9e-11			G-quadruplex RNA binding (GO:0002151)	3.7e-05			Binding of TCF/LEF:CTNNB1 to target gene promoters_Homo sapiens_R-HSA-4411364	0.002			leukodystrophy	2.7e-05
positive regulation of gluconeogenesis by positive regulation of transcription from RNA polymerase II promoter (GO:0035948)	1.9e-11			GU repeat RNA binding (GO:1990605)	3.7e-05			Hedgehog 'on' state_Homo sapiens_R-HSA-5632684	0.002			leukoencephalopathy	2.7e-05
positive regulation of inositol biosynthetic process by positive regulation of transcription from RNA polymerase II promoter (GO:1900375)	1.9e-11			N6-methyladenosine-containing RNA binding (GO:1990247)	3.7e-05			Loss of Function of SMAD2/3 in Cancer_Homo sapiens_R-HSA-3304349	0.002			lipodystrophy	2.7e-05
positive regulation of invasive growth in response to glucose limitation by positive regulation of transcription from RNA polymerase II promoter (GO:0036095)	1.9e-11			RNA binding (GO:0003723)	3.7e-05			Regulation of TP53 Degradation_Homo sapiens_R-HSA-6804757	0.002			lissencephaly	2.7e-05
positive regulation of mating type switching by positive regulation of transcription from RNA polymerase II promoter (GO:1900423)	1.9e-11			RNA cap binding (GO:0000339)	3.7e-05			SMAD2/3 MH2 Domain Mutants in Cancer_Homo sapiens_R-HSA-3315487	0.002			long_qt_syndrome	2.7e-05
positive regulation of mating-type specific transcription, DNA-templated (GO:0045895)	1.9e-11			RNA stem-loop binding (GO:0035613)	3.7e-05			Cellular Senescence_Homo sapiens_R-HSA-2559583	0.0021			lymphedema	2.7e-05
positive regulation of oligopeptide transport by positive regulation of transcription from RNA polymerase II promoter (GO:0035951)	1.9e-11			alpha-aminoacyl-tRNA binding (GO:1904678)	3.7e-05			Regulation of TP53 Expression and Degradation_Homo sapiens_R-HSA-6806003	0.0021			lymphoma	2.7e-05
positive regulation of peroxisome organization by positive regulation of transcription from RNA polymerase II promoter (GO:0061424)	1.9e-11			base pairing with RNA (GO:0000498)	3.7e-05			RHO GTPase Effectors_Homo sapiens_R-HSA-195258	0.0023			lymphoproliferative_syndrome	2.7e-05
positive regulation of phospholipid biosynthetic process by positive regulation of transcription from RNA polymerase II promoter (GO:1900413)	1.9e-11			histone pre-mRNA DCP binding (GO:0071208)	3.7e-05			MAPK6/MAPK4 signaling_Homo sapiens_R-HSA-5687128	0.0024			macular_dystrophy	2.7e-05
positive regulation of posterior gap gene transcription (GO:0007360)	1.9e-11			miRNA binding (GO:0035198)	3.7e-05			Signaling by TGF-beta Receptor Complex in Cancer_Homo sapiens_R-HSA-3304351	0.0024			major_affective_disorder	2.7e-05
positive regulation of pri-miRNA transcription from RNA polymerase II promoter (GO:1902895)	1.9e-11			misfolded RNA binding (GO:0034336)	3.7e-05			PKMTs methylate histone lysines_Homo sapiens_R-HSA-3214841	0.0028			malaria	2.7e-05
positive regulation of pseudohyphal growth by positive regulation of transcription from RNA polymerase II promoter (GO:1900461)	1.9e-11			piRNA binding (GO:0034584)	3.7e-05			Transcriptional activation of mitochondrial biogenesis_Homo sapiens_R-HSA-2151201	0.0028			malignant_hyperthermia	2.7e-05
positive regulation of purine nucleotide biosynthetic process by positive regulation of transcription from RNA polymerase II promoter (GO:1900418)	1.9e-11			pre-mRNA binding (GO:0036002)	3.7e-05			PTK6 Regulates RTKs and Their Effectors AKT1 and DOK1_Homo sapiens_R-HSA-8849469	0.003			meckel_syndrome	2.7e-05
positive regulation of pyrimidine-containing compound salvage by positive regulation of transcription from RNA polymerase II promoter (GO:1904001)	1.9e-11			pre-miRNA binding (GO:0070883)	3.7e-05			Activation of gene expression by SREBF (SREBP)_Homo sapiens_R-HSA-2426168	0.0031			melanoma	2.7e-05
positive regulation of ribosomal protein gene transcription from RNA polymerase II promoter (GO:0060963)	1.9e-11			protein deacetylase activity (GO:0033558)	3.7e-05			Signaling by ERBB2_Homo sapiens_R-HSA-1227986	0.0038			microcephaly	2.7e-05
positive regulation of snRNA transcription from RNA polymerase II promoter (GO:1905382)	1.9e-11			rRNA binding (GO:0019843)	3.7e-05			HATs acetylate histones_Homo sapiens_R-HSA-3214847	0.004			mitochondrial_dna_depletion_syndrome	2.7e-05
positive regulation of starch catabolic process by positive regulation of transcription from RNA polymerase II promoter (GO:0035957)	1.9e-11			regulatory region RNA binding (GO:0001069)	3.7e-05			Downstream signaling events of B Cell Receptor (BCR)_Homo sapiens_R-HSA-1168372	0.0043			mucopolysaccharidosis	2.7e-05
positive regulation of sulfate assimilation by positive regulation of transcription from RNA polymerase II promoter (GO:1900478)	1.9e-11			ribonuclease P RNA binding (GO:0033204)	3.7e-05			Mitochondrial biogenesis_Homo sapiens_R-HSA-1592230	0.0047			multiple_sclerosis	2.7e-05
positive regulation of sulfite transport by positive regulation of transcription from RNA polymerase II promoter (GO:0061426)	1.9e-11			siRNA binding (GO:0035197)	3.7e-05			Hemostasis_Homo sapiens_R-HSA-109582	0.0054			myasthenic_syndrome	2.7e-05
positive regulation of telomeric RNA transcription from RNA pol II promoter (GO:1901582)	1.9e-11			snRNA binding (GO:0017069)	3.7e-05			AKT phosphorylates targets in the cytosol_Homo sapiens_R-HSA-198323	0.0058			myopia	2.7e-05
positive regulation of terminal gap gene transcription (GO:0007363)	1.9e-11			snoRNA binding (GO:0030515)	3.7e-05			DEx/H-box helicases activate type I IFN and inflammatory cytokines production_Homo sapiens_R-HSA-3134963	0.0058			nephronophthisis	2.7e-05
positive regulation of termination of RNA polymerase II transcription (GO:1904595)	1.9e-11			telomerase RNA binding (GO:0070034)	3.7e-05			Downregulation of ERBB2:ERBB3 signaling_Homo sapiens_R-HSA-1358803	0.0058			nephropathy	2.7e-05
positive regulation of transcription by pheromones (GO:0009371)	1.9e-11			translation factor activity, RNA binding (GO:0008135)	3.8e-05			NF-kB is activated and signals survival_Homo sapiens_R-HSA-209560	0.0058			neutropenia	2.7e-05
positive regulation of transcription during mitotic cell cycle (GO:0045897)	1.9e-11			single-stranded RNA binding (GO:0003727)	4.1e-05			Signaling by Activin_Homo sapiens_R-HSA-1502540	0.0058			nevus	2.7e-05
positive regulation of transcription from RNA polymerase II promoter by calcium-mediated signaling (GO:1900622)	1.9e-11			tRNA binding (GO:0000049)	4.1e-05			Signaling by NOTCH_Homo sapiens_R-HSA-157118	0.006			night_blindness	2.7e-05
positive regulation of transcription from RNA polymerase II promoter by histone modification (GO:1903757)	1.9e-11			double-stranded RNA binding (GO:0003725)	4.3e-05			Regulation of cholesterol biosynthesis by SREBP (SREBF)_Homo sapiens_R-HSA-1655829	0.0061			optic_atrophy	2.7e-05
positive regulation of transcription from RNA polymerase II promoter during mitotic cell cycle (GO:0046022)	1.9e-11			mRNA binding (GO:0003729)	4.6e-05			Signalling by NGF_Homo sapiens_R-HSA-166520	0.0072			orofacial_cleft	2.7e-05
positive regulation of transcription from RNA polymerase II promoter in response to nitrogen starvation (GO:0036278)	1.9e-11			tubulin deacetylase activity (GO:0042903)	6.3e-05			HDACs deacetylate histones_Homo sapiens_R-HSA-3214815	0.0077			osteoarthritis	2.7e-05
positive regulation of transcription from RNA polymerase II promoter in response to stress (GO:0036003)	1.9e-11			NAD-dependent protein deacetylase activity (GO:0034979)	8.1e-05			Spry regulation of FGF signaling_Homo sapiens_R-HSA-1295596	0.0083			osteopetrosis	2.7e-05
positive regulation of transcription from RNA polymerase II promoter involved in cellular response to chemical stimulus (GO:1901522)	1.9e-11			RNA polymerase II repressing transcription factor binding (GO:0001103)	0.00011			TGF-beta receptor signaling in EMT (epithelial to mesenchymal transition)_Homo sapiens_R-HSA-2173791	0.0083			osteoporosis	2.7e-05
positive regulation of transcription from RNA polymerase II promoter involved in heart development (GO:1901228)	1.9e-11			ubiquitin-calmodulin ligase activity (GO:0050372)	0.00013			p75NTR signals via NF-kB_Homo sapiens_R-HSA-193639	0.0083			otosclerosis	2.7e-05
positive regulation of transcription from RNA polymerase II promoter involved in meiotic cell cycle (GO:0010673)	1.9e-11			ubiquitin-protein transferase activity (GO:0004842)	0.00013			Signaling by Hedgehog_Homo sapiens_R-HSA-5358351	0.0084			ovarian_cancer	2.7e-05
positive regulation of transcription from RNA polymerase II promoter involved in norepinephrine biosynthetic process (GO:2000763)	1.9e-11			SUMO conjugating enzyme activity (GO:0061656)	0.00015			Asymmetric localization of PCP proteins_Homo sapiens_R-HSA-4608870	0.0085			ovarian_failure	2.7e-05
positive regulation of transcription from RNA polymerase II promoter involved in smooth muscle cell differentiation (GO:2000721)	1.9e-11			SUMO transferase activity (GO:0019789)	0.00015			Signaling by the B Cell Receptor (BCR)_Homo sapiens_R-HSA-983705	0.0086			paget_disease	2.7e-05
positive regulation of transcription from RNA polymerase II promoter involved in stress response to cadmium ion (GO:1902901)	1.9e-11			H3K27me3 modified histone binding (GO:0061628)	0.00017			RNA Polymerase II Pre-transcription Events_Homo sapiens_R-HSA-674695	0.0088			pancreatic_cancer	2.7e-05
positive regulation of transcription from RNA polymerase V promoter (GO:1904281)	1.9e-11			SUMO ligase activity (GO:0061665)	0.00021			Infectious disease_Homo sapiens_R-HSA-5663205	0.0089			polydactyly	2.7e-05
positive regulation of transcription from a mobile element promoter (GO:0061435)	1.9e-11			lysine-acetylated histone binding (GO:0070577)	0.00021			Adaptive Immune System_Homo sapiens_R-HSA-1280218	0.0092			porphyria	2.7e-05
positive regulation of transcription from mitochondrial promoter (GO:1903109)	1.9e-11			(S)-lactate 2-kinase activity (GO:0043841)	0.00024			Beta-catenin independent WNT signaling_Homo sapiens_R-HSA-3858494	0.0097			preeclampsia	2.7e-05
positive regulation of transcription initiation from RNA polymerase II promoter (GO:0060261)	1.9e-11			(deoxy)adenylate kinase activity (GO:0047506)	0.00024			Oxygen-dependent proline hydroxylation of Hypoxia-inducible Factor Alpha_Homo sapiens_R-HSA-1234176	0.0097			pseudohypoaldosteronism	2.7e-05
positive regulation of transcription involved in G2/M transition of mitotic cell cycle (GO:0090282)	1.9e-11			2-phosphoglycerate kinase activity (GO:0036357)	0.00024			Signaling by PTK6_Homo sapiens_R-HSA-8848021	0.0097			psoriasis	2.7e-05
positive regulation of transcription via serum response element binding (GO:0010735)	1.9e-11			4-(cytidine 5'-diphospho)-2-C-methyl-D-erythritol kinase activity (GO:0050515)	0.00024			Transcription of the HIV genome_Homo sapiens_R-HSA-167172	0.0097			refsum_disease	2.7e-05
regulation of cellular ketone metabolic process by positive regulation of transcription from RNA polymerase II promoter (GO:0072366)	1.9e-11			5-dehydro-2-deoxygluconokinase activity (GO:0047590)	0.00024			Cyclin E associated events during G1/S transition_Homo sapiens_R-HSA-69202	0.0098			restless_legs_syndrome	2.7e-05
regulation of glycolytic process by positive regulation of transcription from RNA polymerase II promoter (GO:0072363)	1.9e-11			5-methyldeoxycytidine-5'-phosphate kinase activity (GO:0047336)	0.00024			Cyclin A:Cdk2-associated events at S phase entry_Homo sapiens_R-HSA-69656	0.01			rheumatoid_arthritis	2.7e-05
regulation of lipid transport by positive regulation of transcription from RNA polymerase II promoter (GO:0072369)	1.9e-11			ADP-specific glucokinase activity (GO:0043843)	0.00024			Costimulation by the CD28 family_Homo sapiens_R-HSA-388841	0.011			rickets	2.7e-05
transcriptional activation by promoter-enhancer looping (GO:0071733)	1.9e-11			ADP-specific phosphofructokinase activity (GO:0043844)	0.00024			Ephrin signaling_Homo sapiens_R-HSA-3928664	0.011			sarcoma	2.7e-05
transcriptional activation by promoter-terminator looping (GO:0090203)	1.9e-11			ADP-thymidine kinase activity (GO:0047628)	0.00024			NoRC negatively regulates rRNA expression_Homo sapiens_R-HSA-427413	0.011			seizures	2.7e-05
positive regulation of transcription from RNA polymerase II promoter in response to acidic pH (GO:0061402)	2e-11			AMP-thymidine kinase activity (GO:0047667)	0.00024			Positive epigenetic regulation of rRNA expression_Homo sapiens_R-HSA-5250913	0.011			skin/hair/eye_pigmentation	2.7e-05
regulation of potassium ion concentration by positive regulation of transcription from RNA polymerase II promoter (GO:0097301)	2e-11			ATP:2-methylpropanoate phosphotransferase activity (GO:0047758)	0.00024			Signaling by NODAL_Homo sapiens_R-HSA-1181150	0.011			spinal_muscular_atrophy	2.7e-05
regulation of reactive oxygen species metabolic process by positive regulation of transcription from RNA polymerase II promoter (GO:1904488)	2e-11			D-arabinokinase activity (GO:0047814)	0.00024			Signaling by Rho GTPases_Homo sapiens_R-HSA-194315	0.011			split-hand/foot_malformation	2.7e-05
positive regulation of sodium ion transport by positive regulation of transcription from RNA polymerase II promoter (GO:0061423)	2.1e-11			D-erythro-sphingosine kinase activity (GO:0017050)	0.00024			TRAF6 Mediated Induction of proinflammatory cytokines_Homo sapiens_R-HSA-168180	0.011			thalassemia	2.7e-05
positive regulation of transcription from RNA polymerase II promoter involved in defense response to fungus (GO:1901244)	2.1e-11			N2-acetyl-L-aminoadipate kinase activity (GO:0043744)	0.00024			RIP-mediated NFkB activation via ZBP1_Homo sapiens_R-HSA-1810476	0.012			thrombocytopenia	2.7e-05
positive regulation of transcription elongation from RNA polymerase II promoter (GO:0032968)	2.2e-11			NADH kinase activity (GO:0042736)	0.00024			CTLA4 inhibitory signaling_Homo sapiens_R-HSA-389513	0.013			thrombophilia	2.7e-05
positive regulation of transcription involved in exit from mitosis (GO:0007072)	2.5e-11			S-methyl-5-thioribose kinase activity (GO:0046522)	0.00024			Senescence-Associated Secretory Phenotype (SASP)_Homo sapiens_R-HSA-2559582	0.013			tuberculosis	2.7e-05
positive regulation of transcription from RNA polymerase III promoter (GO:0045945)	2.8e-11			T2-induced deoxynucleotide kinase activity (GO:0050316)	0.00024			Apoptosis_Homo sapiens_R-HSA-109581	0.014			usher_syndrome	2.7e-05
positive regulation of transcription of Notch receptor target (GO:0007221)	2.8e-11			acetate kinase (diphosphate) activity (GO:0047601)	0.00024			Fc epsilon receptor (FCERI) signaling_Homo sapiens_R-HSA-2454202	0.014			vitreoretinopathy	2.7e-05
positive regulation of DNA-templated transcription, elongation (GO:0032786)	3e-11			acetate kinase activity (GO:0008776)	0.00024			Programmed Cell Death_Homo sapiens_R-HSA-5357801	0.014			waardenburg_syndrome	2.7e-05
positive regulation of transcription involved in G1/S transition of mitotic cell cycle (GO:0071931)	3e-11			acetylglutamate kinase activity (GO:0003991)	0.00024			MyD88 cascade initiated on plasma membrane_Homo sapiens_R-HSA-975871	0.015			wilms_tumor	2.7e-05
positive regulation of transcription by transcription factor localization (GO:0061586)	3.2e-11			acyl-phosphate-hexose phosphotransferase activity (GO:0047328)	0.00024			TRAF6 mediated NF-kB activation_Homo sapiens_R-HSA-933542	0.015			xeroderma_pigmentosum	2.7e-05
positive regulation of transcription from RNA polymerase II promoter involved in defense response to Gram-negative bacterium (GO:1902097)	3.7e-11			acylglycerol kinase activity (GO:0047620)	0.00024			TRAF6 mediated induction of NFkB and MAP kinases upon TLR7/8 or 9 activation_Homo sapiens_R-HSA-975138	0.015			zellweger_syndrome	2.7e-05
regulation of DNA damage response, signal transduction by p53 class mediator (GO:0043516)	4.1e-11			adenosylcobinamide kinase activity (GO:0043752)	0.00024			Toll Like Receptor 10 (TLR10) Cascade_Homo sapiens_R-HSA-168142	0.015			cardiomyopathy,_hypertrophic	2.8e-05
positive regulation of transcription from RNA polymerase II promoter involved in neuron differentiation (GO:1904081)	5.1e-11			agmatine kinase activity (GO:0047633)	0.00024			Toll Like Receptor 5 (TLR5) Cascade_Homo sapiens_R-HSA-168176	0.015			glaucoma	2.8e-05
UV-damage excision repair (GO:0070914)	2.5e-10			alkylglycerol kinase activity (GO:0047649)	0.00024			Constitutive Signaling by AKT1 E17K in Cancer_Homo sapiens_R-HSA-5674400	0.016			migraine	2.8e-05
histone H4 acetylation involved in response to DNA damage stimulus (GO:2000776)	2.6e-10			alkylglycerone kinase activity (GO:0047650)	0.00024			MAPK family signaling cascades_Homo sapiens_R-HSA-5683057	0.016			myocardial_infarction	2.8e-05
DNA repair (GO:0006281)	4.6e-10			alpha-glucan, water dikinase activity (GO:0050521)	0.00024			MyD88 dependent cascade initiated on endosome_Homo sapiens_R-HSA-975155	0.016			ichthyosis	2.9e-05
regulation of signal transduction by p53 class mediator (GO:1901796)	5.5e-10			amino acid kinase activity (GO:0019202)	0.00024			Toll Like Receptor 7/8 (TLR7/8) Cascade_Homo sapiens_R-HSA-168181	0.016			aneurysm	3e-05
regulation of intrinsic apoptotic signaling pathway by p53 class mediator (GO:1902253)	6.4e-10			aminoglycoside phosphotransferase activity (GO:0034071)	0.00024			TAK1 activates NFkB by phosphorylation and activation of IKKs complex_Homo sapiens_R-HSA-445989	0.017			macular_degeneration	3e-05
negative regulation of signal transduction by p53 class mediator (GO:1901797)	6.9e-10			ammonia kinase activity (GO:0047666)	0.00024			Toll Like Receptor 9 (TLR9) Cascade_Homo sapiens_R-HSA-168138	0.017			autism	3.1e-05
positive regulation of signal transduction by p53 class mediator (GO:1901798)	1.1e-09			autoinducer-2 kinase activity (GO:0071518)	0.00024			ZBP1(DAI) mediated induction of type I IFNs_Homo sapiens_R-HSA-1606322	0.017			disorder_of_glycosylation	3.1e-05
ATP-dependent chromatin remodeling (GO:0043044)	5.6e-09			beta-glucoside kinase activity (GO:0047700)	0.00024			Cell Cycle Checkpoints_Homo sapiens_R-HSA-69620	0.018			lateral_sclerosis	3.1e-05
intrinsic apoptotic signaling pathway in response to DNA damage (GO:0008630)	5.8e-09			butyrate kinase activity (GO:0047761)	0.00024			Integrin alphaIIb beta3 signaling_Homo sapiens_R-HSA-354192	0.018			microphthalmia	3.1e-05
heterochromatin assembly (GO:0031507)	7.6e-09			carbamate kinase activity (GO:0008804)	0.00024			MyD88:Mal cascade initiated on plasma membrane_Homo sapiens_R-HSA-166058	0.018			lung_cancer	3.3e-05
regulation of transcription from RNA polymerase II promoter (GO:0006357)	1.7e-08			carbohydrate kinase activity (GO:0019200)	0.00024			PCP/CE pathway_Homo sapiens_R-HSA-4086400	0.018			asthma	3.5e-05
SOS response (GO:0009432)	2.1e-08			cobinamide kinase activity (GO:0008819)	0.00024			Toll Like Receptor 2 (TLR2) Cascade_Homo sapiens_R-HSA-181438	0.018			parkinson_disease	3.5e-05
cellular response to DNA damage stimulus (GO:0006974)	2.1e-08			dehydrogluconokinase activity (GO:0047841)	0.00024			Toll Like Receptor TLR1:TLR2 Cascade_Homo sapiens_R-HSA-168179	0.018			inflammatory_bowel_disease	3.7e-05
histone H3-K56 acetylation in response to DNA damage (GO:0097044)	2.1e-08			diphosphate-glycerol phosphotransferase activity (GO:0047331)	0.00024			Toll Like Receptor TLR6:TLR2 Cascade_Homo sapiens_R-HSA-168188	0.018			stature	3.9e-05
regulation of transcription from RNA polymerase II promoter in response to DNA damage (GO:1990248)	2.2e-08			diphosphate-protein phosphotransferase activity (GO:0047321)	0.00024			CDO in myogenesis_Homo sapiens_R-HSA-375170	0.019			alzheimer_disease	4.2e-05
DNA damage induced protein phosphorylation (GO:0006975)	2.4e-08			diphosphate-serine phosphotransferase activity (GO:0047332)	0.00024			Myogenesis_Homo sapiens_R-HSA-525793	0.019			diabetes_mellitus,_type_1	4.2e-05
signal transduction in response to DNA damage (GO:0042770)	2.8e-08			diphosphoinositol-pentakisphosphate kinase activity (GO:0033857)	0.00024			Negative regulation of FGFR3 signaling_Homo sapiens_R-HSA-5654732	0.019			charcot-marie-tooth_disease	4.4e-05
protein deubiquitination involved in ubiquitin-dependent protein catabolic process (GO:0071947)	4.3e-08			dolichol kinase activity (GO:0004168)	0.00024			Cellular response to heat stress_Homo sapiens_R-HSA-3371556	0.02			breast_cancer	4.5e-05
DNA damage checkpoint (GO:0000077)	4.4e-08			erythritol kinase activity (GO:0047878)	0.00024			MyD88-independent TLR3/TLR4 cascade_Homo sapiens_R-HSA-166166	0.02			immunodeficiency	4.5e-05
negative regulation of transforming growth factor beta receptor signaling pathway (GO:0030512)	4.8e-08			farnesyl diphosphate kinase activity (GO:0047887)	0.00024			TRIF-mediated TLR3/TLR4 signaling_Homo sapiens_R-HSA-937061	0.02			systemic_lupus_erythematosus	4.5e-05
telomere maintenance in response to DNA damage (GO:0043247)	7e-08			formate kinase activity (GO:0047900)	0.00024			Termination of translesion DNA synthesis_Homo sapiens_R-HSA-5656169	0.02			diabetes_mellitus,_type_2	4.6e-05
chromatin remodeling (GO:0006338)	7.3e-08			fructosamine-3-kinase activity (GO:0030387)	0.00024			Toll Like Receptor 3 (TLR3) Cascade_Homo sapiens_R-HSA-168164	0.02			hypertension	4.6e-05
chromatin remodeling at centromere (GO:0031055)	7.3e-08			fucokinase activity (GO:0050201)	0.00024			CLEC7A (Dectin-1) signaling_Homo sapiens_R-HSA-5607764	0.021			obesity	4.8e-05
chromatin remodeling in response to cation stress (GO:0043156)	7.3e-08			galacturonokinase activity (GO:0047912)	0.00024			Negative regulation of FGFR4 signaling_Homo sapiens_R-HSA-5654733	0.021			prostate_cancer	4.8e-05
nucleosome mobilization (GO:0042766)	8.1e-08			gluconokinase activity (GO:0046316)	0.00024			Negative regulation of FGFR1 signaling_Homo sapiens_R-HSA-5654726	0.022			schizophrenia	4.8e-05
protein sumoylation (GO:0016925)	1.3e-07			glucosamine kinase activity (GO:0047931)	0.00024			Oncogene Induced Senescence_Homo sapiens_R-HSA-2559585	0.022			muscular_dystrophy	5.1e-05
canonical Wnt signaling pathway involved in negative regulation of apoptotic process (GO:0044336)	1.6e-07			glucose-1,6-bisphosphate synthase activity (GO:0047933)	0.00024			Signaling by NOTCH2_Homo sapiens_R-HSA-1980145	0.022			spastic_paraplegia	5.1e-05
nucleosome disassembly (GO:0006337)	2.4e-07			glucose-1-phosphate phosphodismutase activity (GO:0047937)	0.00024			Signaling by Robo receptor_Homo sapiens_R-HSA-376176	0.022			cardiomyopathy,_dilated	5.3e-05
cellular response to UV-A (GO:0071492)	2.7e-07			glucuronokinase activity (GO:0047940)	0.00024			VEGFA-VEGFR2 Pathway_Homo sapiens_R-HSA-4420097	0.023			colorectal_cancer	5.5e-05
monoubiquitinated protein deubiquitination (GO:0035520)	2.9e-07			glutamate 1-kinase activity (GO:0047944)	0.00024			Activated PKN1 stimulates transcription of AR (androgen receptor) regulated genes KLK2 and KLK3_Homo sapiens_R-HSA-5625886	0.024			neuropathy	5.7e-05
protein K11-linked deubiquitination (GO:0035871)	2.9e-07			glycerate 2-kinase activity (GO:0043798)	0.00024			Cell Cycle, Mitotic_Homo sapiens_R-HSA-69278	0.024			blood	6e-05
protein K27-linked deubiquitination (GO:1990167)	2.9e-07			glycerate kinase activity (GO:0008887)	0.00024			Negative regulation of FGFR2 signaling_Homo sapiens_R-HSA-5654727	0.024			spinocerebellar_ataxia	6.2e-05
protein K29-linked deubiquitination (GO:0035523)	2.9e-07			glycerol-3-phosphate-glucose phosphotransferase activity (GO:0047327)	0.00024			Signaling by VEGF_Homo sapiens_R-HSA-194138	0.024			cardiomyopathy	7.2e-05
protein K33-linked deubiquitination (GO:1990168)	2.9e-07			glycerone kinase activity (GO:0004371)	0.00024			Activated TLR4 signalling_Homo sapiens_R-HSA-166054	0.028			myopathy	7.8e-05
protein K48-linked deubiquitination (GO:0071108)	2.9e-07			guanidinoacetate kinase activity (GO:0047973)	0.00024			G1/S Transition_Homo sapiens_R-HSA-69206	0.028			cataract	9.1e-05
protein K6-linked deubiquitination (GO:0044313)	2.9e-07			hamamelose kinase activity (GO:0047976)	0.00024			HDR through Single Strand Annealing (SSA)_Homo sapiens_R-HSA-5685938	0.028
protein deubiquitination (GO:0016579)	2.9e-07			hydroxyethylthiazole kinase activity (GO:0004417)	0.00024			Platelet Aggregation (Plug Formation)_Homo sapiens_R-HSA-76009	0.028
protein linear deubiquitination (GO:1990108)	2.9e-07			hydroxylysine kinase activity (GO:0047992)	0.00024			Translesion synthesis by Y family DNA polymerases bypasses lesions on DNA template_Homo sapiens_R-HSA-110313	0.028
protein K63-linked deubiquitination (GO:0070536)	3e-07			hydroxymethylpyrimidine kinase activity (GO:0008902)	0.00024			Cyclin D associated events in G1_Homo sapiens_R-HSA-69231	0.029
positive regulation of methylation-dependent chromatin silencing (GO:0090309)	3.2e-07			hypotaurocyamine kinase activity (GO:0047715)	0.00024			DNA Damage Recognition in GG-NER_Homo sapiens_R-HSA-5696394	0.029
histone deubiquitination (GO:0016578)	3.8e-07			inosine kinase activity (GO:0008906)	0.00024			G1 Phase_Homo sapiens_R-HSA-69236	0.029
cellular response to UV-B (GO:0071493)	6e-07			inositol 3-kinase activity (GO:0019140)	0.00024			TCR signaling_Homo sapiens_R-HSA-202403	0.031
negative regulation of sequence-specific DNA binding transcription factor activity (GO:0043433)	6.7e-07			inositol pentakisphosphate 2-kinase activity (GO:0035299)	0.00024			Metabolism of lipids and lipoproteins_Homo sapiens_R-HSA-556833	0.033
protein ubiquitination involved in ubiquitin-dependent protein catabolic process (GO:0042787)	7e-07			inositol tetrakisphosphate kinase activity (GO:0051765)	0.00024			PI-3K cascade:FGFR1_Homo sapiens_R-HSA-5654689	0.033
negative regulation of cysteine-type endopeptidase activity involved in apoptotic process (GO:0043154)	7.4e-07			inositol trisphosphate kinase activity (GO:0051766)	0.00024			PI-3K cascade:FGFR2_Homo sapiens_R-HSA-5654695	0.033
negative regulation of CREB transcription factor activity (GO:0032792)	9.2e-07			kinase activity (GO:0016301)	0.00024			PI-3K cascade:FGFR3_Homo sapiens_R-HSA-5654710	0.033
BMP signaling pathway (GO:0030509)	1.9e-06			lipid kinase activity (GO:0001727)	0.00024			PI-3K cascade:FGFR4_Homo sapiens_R-HSA-5654720	0.033
negative regulation of androgen receptor activity (GO:2000824)	2.2e-06			lombricine kinase activity (GO:0050059)	0.00024			PI3K events in ERBB4 signaling_Homo sapiens_R-HSA-1250342	0.033
positive regulation of proteasomal ubiquitin-dependent protein catabolic process involved in cellular response to hypoxia (GO:2000777)	2.6e-06			macrolide 2'-kinase activity (GO:0050073)	0.00024			PIP3 activates AKT signaling_Homo sapiens_R-HSA-1257604	0.033
protein autosumoylation (GO:1990466)	2.6e-06			mevalonate kinase activity (GO:0004496)	0.00024			RNA Polymerase II Transcription_Homo sapiens_R-HSA-73857	0.033
negative regulation of thyroid hormone receptor activity (GO:1904168)	2.8e-06			nucleobase-containing compound kinase activity (GO:0019205)	0.00024			S Phase_Homo sapiens_R-HSA-69242	0.033
phosphorylation of RNA polymerase II C-terminal domain (GO:0070816)	3.2e-06			opheline kinase activity (GO:0050154)	0.00024			Toll Like Receptor 4 (TLR4) Cascade_Homo sapiens_R-HSA-166016	0.033
negative regulation of apoptotic process in bone marrow (GO:0071866)	4e-06			pantetheine kinase activity (GO:0050165)	0.00024			Transcriptional regulation of pluripotent stem cells_Homo sapiens_R-HSA-452723	0.033
negative regulation of apoptotic process involved in development (GO:1904746)	4e-06			phenol kinase activity (GO:0018720)	0.00024			GAB1 signalosome_Homo sapiens_R-HSA-180292	0.034
negative regulation of compound eye retinal cell apoptotic process (GO:1901693)	4e-06			phenol, water dikinase activity (GO:0043749)	0.00024			HIV Transcription Initiation_Homo sapiens_R-HSA-167161	0.034
negative regulation of epithelial cell apoptotic process (GO:1904036)	4e-06			phosphatidylinositol 3-kinase activity (GO:0035004)	0.00024			PI3K/AKT activation_Homo sapiens_R-HSA-198203	0.034
negative regulation of fat cell apoptotic process (GO:1904650)	4e-06			phosphatidylinositol bisphosphate kinase activity (GO:0052813)	0.00024			RNA Polymerase II HIV Promoter Escape_Homo sapiens_R-HSA-167162	0.034
negative regulation of myofibroblast cell apoptotic process (GO:1904521)	4e-06			phosphatidylinositol kinase activity (GO:0052742)	0.00024			RNA Polymerase II Promoter Escape_Homo sapiens_R-HSA-73776	0.034
negative regulation of fibroblast apoptotic process (GO:2000270)	4.1e-06			phosphatidylinositol phosphate kinase activity (GO:0016307)	0.00024			RNA Polymerase II Transcription Initiation And Promoter Clearance_Homo sapiens_R-HSA-76042	0.034
negative regulation of mesenchymal cell apoptotic process (GO:2001054)	4.1e-06			phosphoenolpyruvate-glycerone phosphotransferase activity (GO:0047324)	0.00024			RNA Polymerase II Transcription Initiation_Homo sapiens_R-HSA-75953	0.034
negative regulation of muscle cell apoptotic process (GO:0010656)	4.1e-06			phosphoglucan, water dikinase activity (GO:0051752)	0.00024			RNA Polymerase II Transcription Pre-Initiation And Promoter Opening_Homo sapiens_R-HSA-73779	0.034
negative regulation of myeloid cell apoptotic process (GO:0033033)	4.1e-06			phosphoglucokinase activity (GO:0050190)	0.00024			Host Interactions of HIV factors_Homo sapiens_R-HSA-162909	0.035
regulation of transforming growth factor beta receptor signaling pathway (GO:0017015)	4.1e-06			phosphoglycerate kinase (GTP) activity (GO:0050191)	0.00024			Post-translational protein modification_Homo sapiens_R-HSA-597592	0.036
regulation of transforming growth factor receptor beta signaling pathway involved in determination of left/right asymmetry (GO:0035464)	4.1e-06			phosphoglycerate kinase activity (GO:0004618)	0.00024			DNA Damage Bypass_Homo sapiens_R-HSA-73893	0.037
negative regulation of execution phase of apoptosis (GO:1900118)	4.5e-06			phosphomethylpyrimidine kinase activity (GO:0008972)	0.00024			RNA Polymerase I Transcription Initiation_Homo sapiens_R-HSA-73762	0.038
negative regulation of glial cell apoptotic process (GO:0034351)	4.5e-06			phosphomevalonate kinase activity (GO:0004631)	0.00024			Mitotic G1-G1/S phases_Homo sapiens_R-HSA-453279	0.04
negative regulation of leukocyte apoptotic process (GO:2000107)	4.6e-06			phosphoramidate-hexose phosphotransferase activity (GO:0047329)	0.00024			Regulation of activated PAK-2p34 by proteasome mediated degradation_Homo sapiens_R-HSA-211733	0.041
phototransduction, UV (GO:0007604)	4.6e-06			phosphoribokinase activity (GO:0050195)	0.00024			Regulation of Apoptosis_Homo sapiens_R-HSA-169911	0.042
negative regulation of anoikis (GO:2000811)	5.2e-06			phosphoribulokinase activity (GO:0008974)	0.00024			Apoptotic execution phase_Homo sapiens_R-HSA-75153	0.043
negative regulation of apoptotic signaling pathway (GO:2001234)	5.4e-06			phytol kinase activity (GO:0010276)	0.00024			Toll-Like Receptors Cascades_Homo sapiens_R-HSA-168898	0.043
regulation of transcription from RNA polymerase II promoter in response to UV-induced DNA damage (GO:0010767)	5.8e-06			polyphosphate kinase activity (GO:0008976)	0.00024			Antigen processing: Ubiquitination & Proteasome degradation_Homo sapiens_R-HSA-983168	0.044
regulation of transcription from RNA polymerase II promoter in response to hypoxia (GO:0061418)	5.8e-06			polyphosphate-glucose phosphotransferase activity (GO:0047330)	0.00024			Formation of TC-NER Pre-Incision Complex_Homo sapiens_R-HSA-6781823	0.046
CENP-A containing nucleosome disassembly (GO:1905783)	6.4e-06			propionate kinase activity (GO:0008980)	0.00024			Metabolism of proteins_Homo sapiens_R-HSA-392499	0.046
DNA replication-dependent nucleosome disassembly (GO:0034725)	6.4e-06			pseudouridine kinase activity (GO:0050225)	0.00024			Degradation of AXIN_Homo sapiens_R-HSA-4641257	0.047
DNA replication-independent nucleosome disassembly (GO:0034726)	6.4e-06			pyridoxal kinase activity (GO:0008478)	0.00024			M Phase_Homo sapiens_R-HSA-68886	0.047
cellular response to UV-C (GO:0071494)	1e-05			pyruvate, water dikinase activity (GO:0008986)	0.00024			Stabilization of p53_Homo sapiens_R-HSA-69541	0.047
mismatch repair (GO:0006298)	1e-05			riboflavin kinase activity (GO:0008531)	0.00024			G2/M Checkpoints_Homo sapiens_R-HSA-69481	0.049
regulation of mRNA stability involved in cellular response to UV (GO:1902629)	1.1e-05			riboflavin phosphotransferase activity (GO:0050257)	0.00024
negative regulation of apoptotic process (GO:0043066)	1.3e-05			ribosylnicotinate kinase activity (GO:0061769)	0.00024
interstrand cross-link repair (GO:0036297)	1.4e-05			scyllo-inosamine 4-kinase activity (GO:0050276)	0.00024
negative regulation of transforming growth factor beta receptor signaling pathway involved in primitive streak formation (GO:0090012)	1.4e-05			sedoheptulokinase activity (GO:0050277)	0.00024
protein polyubiquitination (GO:0000209)	1.5e-05			selenide, water dikinase activity (GO:0004756)	0.00024
positive regulation of androgen receptor activity (GO:2000825)	1.6e-05			shikimate kinase activity (GO:0004765)	0.00024
regulation of transforming growth factor beta receptor signaling pathway involved in primitive streak formation (GO:0090013)	1.7e-05			tagatose kinase activity (GO:0050317)	0.00024
regulation of transcription initiation from RNA polymerase II promoter (GO:0060260)	2e-05			tagatose-6-phosphate kinase activity (GO:0009024)	0.00024
sequestering of TGFbeta in extracellular matrix (GO:0035583)	2e-05			taurocyamine kinase activity (GO:0050324)	0.00024
negative regulation of neuron apoptotic process (GO:0043524)	2.3e-05			tetraacyldisaccharide 4'-kinase activity (GO:0009029)	0.00024
regulation of androgen receptor activity (GO:2000823)	2.3e-05			thiamine kinase activity (GO:0019165)	0.00024
viral DNA repair (GO:0046787)	2.4e-05			thiamine-diphosphate kinase activity (GO:0050331)	0.00024
double-strand break repair (GO:0006302)	2.8e-05			thiamine-phosphate kinase activity (GO:0009030)	0.00024
regulation of translation involved in cellular response to UV (GO:1904803)	3.2e-05			transcription corepressor activity (GO:0003714)	0.00024
positive regulation of canonical Wnt signaling pathway involved in controlling type B pancreatic cell proliferation (GO:2000081)	3.4e-05			transcription factor activity, RNA polymerase II core promoter sequence-specific binding involved in preinitiation complex assembly (GO:0001075)	0.00024
histone H4 deacetylation (GO:0070933)	4.4e-05			triokinase activity (GO:0050354)	0.00024
maintenance of chromatin silencing (GO:0006344)	4.7e-05			ubiquitin protein ligase binding (GO:0031625)	0.00024
negative regulation of NF-kappaB transcription factor activity (GO:0032088)	4.8e-05			undecaprenol kinase activity (GO:0009038)	0.00024
histone exchange (GO:0043486)	5e-05			viomycin kinase activity (GO:0050394)	0.00024
peptidyl-threonine autophosphorylation (GO:1990443)	5.2e-05			xylitol kinase activity (GO:0050400)	0.00024
histone-threonine phosphorylation (GO:0035405)	5.4e-05			NAD+ kinase activity (GO:0003951)	0.00025
positive regulation of cell proliferation (GO:0008284)	5.4e-05			adenylylsulfate kinase activity (GO:0004020)	0.00025
positive regulation of smooth muscle cell proliferation (GO:0048661)	5.6e-05			choline kinase activity (GO:0004103)	0.00025
DNA 3' dephosphorylation involved in DNA repair (GO:0098504)	5.9e-05			dephospho-CoA kinase activity (GO:0004140)	0.00025
non-photoreactive DNA repair (GO:0010213)	5.9e-05			nucleosomal DNA binding (GO:0031492)	0.00025
non-recombinational repair (GO:0000726)	5.9e-05			pantothenate kinase activity (GO:0004594)	0.00025
nucleotide phosphorylation involved in DNA repair (GO:1902113)	5.9e-05			ribosylnicotinamide kinase activity (GO:0050262)	0.00025
pyrimidine dimer repair (GO:0006290)	5.9e-05			ubiquitin protein ligase activity (GO:0061630)	0.00025
DNA replication proofreading (GO:0045004)	6.1e-05			creatine kinase activity (GO:0004111)	0.00026
regulation of transcription involved in G1/S transition of mitotic cell cycle (GO:0000083)	6.1e-05			inositol 5-diphosphate pentakisphosphate 5-kinase activity (GO:0052836)	0.00026
cellular response to growth hormone stimulus (GO:0071378)	6.3e-05			inositol diphosphate tetrakisphosphate kinase activity (GO:0052839)	0.00026
mitochondrial DNA repair (GO:0043504)	6.6e-05			inositol heptakisphosphate kinase activity (GO:0000829)	0.00026
positive regulation of NF-kappaB transcription factor activity (GO:0051092)	6.6e-05			inositol hexakisphosphate kinase activity (GO:0000828)	0.00026
single strand break repair (GO:0000012)	6.9e-05			inositol-1,3,4,5,6-pentakisphosphate kinase activity (GO:0000827)	0.00026
cellular response to UV (GO:0034644)	7.4e-05			core promoter sequence-specific DNA binding (GO:0001046)	0.00027
positive regulation of transforming growth factor beta receptor signaling pathway (GO:0030511)	7.7e-05			ethanolamine kinase activity (GO:0004305)	0.00027
transforming growth factor beta receptor signaling pathway involved in heart development (GO:1905313)	7.7e-05			glycerol kinase activity (GO:0004370)	0.00027
transforming growth factor beta receptor signaling pathway involved in primary germ layer cell fate commitment (GO:0060797)	7.7e-05			protein kinase activity (GO:0004672)	0.00027
transforming growth factor beta receptor signaling pathway involved in primitive streak formation (GO:0090010)	7.7e-05			diacylglycerol kinase activity (GO:0004143)	0.00032
transforming growth factor receptor beta signaling pathway involved in oral/aboral axis specification (GO:0060835)	7.7e-05			telomeric DNA binding (GO:0042162)	0.00039
regulation of transcription from RNA polymerase I promoter (GO:0006356)	7.9e-05			RNA polymerase II transcriptional repressor activity, metal ion regulated core promoter proximal region sequence-specific binding (GO:0001214)	0.00048
DNA dealkylation involved in DNA repair (GO:0006307)	8e-05			ubiquitin-ubiquitin ligase activity (GO:0034450)	0.00055
postreplication repair (GO:0006301)	8e-05			H2B histone acetyltransferase activity (GO:0044013)	0.00056
transforming growth factor beta receptor signaling pathway involved in neural plate anterior/posterior pattern formation (GO:0060826)	8.1e-05			histone acetyltransferase activity (GO:0004402)	0.00056
regulation of transcription involved in G2/M transition of mitotic cell cycle (GO:0000117)	8.8e-05			H2A histone acetyltransferase activity (GO:0043998)	0.00062
positive regulation of type I interferon production (GO:0032481)	9.2e-05			H3 histone acetyltransferase activity (GO:0010484)	0.00067
DNA ligation involved in DNA repair (GO:0051103)	9.3e-05			sequence-specific double-stranded DNA binding (GO:1990837)	0.00084
beta-catenin-TCF complex assembly (GO:1904837)	9.3e-05			H4 histone acetyltransferase activity (GO:0010485)	0.00093
mRNA catabolic process (GO:0006402)	9.3e-05			RNA polymerase II transcription corepressor binding (GO:0001226)	0.00093
recombinational repair (GO:0000725)	9.3e-05			aryl hydrocarbon receptor binding (GO:0017162)	0.00093
negative regulation of gene expression, epigenetic (GO:0045814)	9.7e-05			transcription corepressor binding (GO:0001222)	0.00093
regulation of transcription from RNA polymerase II promoter involved in heart development (GO:1901213)	9.9e-05			protein serine/threonine kinase activity (GO:0004674)	0.00094
negative regulation of DNA damage response, signal transduction by p53 class mediator resulting in transcription of p21 class mediator (GO:1902163)	0.00011			histone kinase activity (GO:0035173)	0.001
base-excision repair (GO:0006284)	0.00012			protein tyrosine kinase activity (GO:0004713)	0.001
nucleotide-excision repair (GO:0006289)	0.00012			RNA polymerase II distal enhancer sequence-specific DNA binding (GO:0000980)	0.0012
DNA synthesis involved in DNA repair (GO:0000731)	0.00013			zinc ion binding (GO:0008270)	0.0014
DNA-templated transcriptional open complex formation (GO:0001112)	0.00013			H4K20me3 modified histone binding (GO:1990889)	0.0015
DNA-templated transcriptional preinitiation complex assembly (GO:0070897)	0.00013			RNA polymerase I CORE element sequence-specific DNA binding (GO:0001164)	0.0015
canonical Wnt signaling pathway involved in positive regulation of epithelial to mesenchymal transition (GO:0044334)	0.00013			co-SMAD binding (GO:0070410)	0.0015
carbon catabolite regulation of transcription from RNA polymerase II promoter (GO:0000429)	0.00013			methylated histone binding (GO:0035064)	0.0015
negative regulation of cell proliferation (GO:0008285)	0.00013			poly(A) binding (GO:0008143)	0.0015
negative regulation of leucine import by regulation of transcription from RNA polymerase II promoter (GO:1902574)	0.00013			histone tyrosine kinase activity (GO:0035400)	0.0016
negative regulation of mammary gland development in males by androgen receptor signaling pathway (GO:0060614)	0.00013			histone threonine kinase activity (GO:0035184)	0.0018
nitrogen catabolite regulation of transcription from RNA polymerase II promoter (GO:0001079)	0.00013			histone serine kinase activity (GO:0035174)	0.0019
positive regulation of mating type switching by regulation of transcription from RNA polymerase II promoter (GO:1900374)	0.00013			unmethylated CpG binding (GO:0045322)	0.0019
positive regulation of phenotypic switching by regulation of transcription from RNA polymerase II promoter (GO:1900546)	0.00013			transmembrane receptor protein tyrosine kinase activity (GO:0004714)	0.002
regulation of carbohydrate metabolic process by regulation of transcription from RNA polymerase II promoter (GO:1900402)	0.00013			non-membrane spanning protein tyrosine kinase activity (GO:0004715)	0.0021
regulation of cellular ketone metabolic process by regulation of transcription from RNA polymerase II promoter (GO:0072364)	0.00013			transcriptional repressor activity, RNA polymerase II core promoter proximal region sequence-specific binding (GO:0001078)	0.0021
regulation of cellular response to oxidative stress by regulation of transcription from RNA polymerase II promoter (GO:1900427)	0.00013			RNA polymerase I upstream control element sequence-specific DNA binding (GO:0001165)	0.0024
regulation of conjugation with cellular fusion by regulation of transcription from RNA polymerase II promoter (GO:1900406)	0.00013			methyl-CpG binding (GO:0008327)	0.0026
regulation of ergosterol biosynthetic process by regulation of transcription from RNA polymerase II promoter (GO:0035960)	0.00013			kinase binding (GO:0019900)	0.0036
regulation of fungal-type cell wall biogenesis by regulation of transcription from RNA polymerase II promoter (GO:1900415)	0.00013			mitogen-activated protein kinase p38 binding (GO:0048273)	0.0036
regulation of glucose import by regulation of transcription from RNA polymerase II promoter (GO:1900389)	0.00013			phosphatidylinositol 3-kinase catalytic subunit binding (GO:0036313)	0.0039
regulation of iron ion transport by regulation of transcription from RNA polymerase II promoter (GO:1900393)	0.00013			ligand-dependent nuclear receptor binding (GO:0016922)	0.0041
regulation of lipid transport by regulation of transcription from RNA polymerase II promoter (GO:0072367)	0.00013			poly(U) RNA binding (GO:0008266)	0.0041
regulation of mating-type specific transcription from RNA polymerase II promoter (GO:0001196)	0.00013			protein kinase binding (GO:0019901)	0.0042
regulation of nodal signaling pathway involved in determination of left/right asymmetry (GO:1900145)	0.00013			ubiquitin protein ligase activity involved in chloroplast disassembly (GO:1904822)	0.0044
regulation of oligopeptide transport by regulation of transcription from RNA polymerase II promoter (GO:0035950)	0.00013			enhancer sequence-specific DNA binding (GO:0001158)	0.0046
regulation of phenotypic switching by regulation of transcription from RNA polymerase II promoter (GO:1900545)	0.00013			ubiquitin protein ligase activity involved in ERAD pathway (GO:1904264)	0.0051
regulation of pri-miRNA transcription from RNA polymerase II promoter (GO:1902893)	0.00013			RNA polymerase II transcriptional activator activity, metal ion regulated core promoter proximal region sequence-specific binding (GO:0001213)	0.0056
regulation of pyrimidine nucleotide biosynthetic process by positive regulation of transcription from RNA polymerase II promoter (GO:1900448)	0.00013			RNA polymerase II transcription cofactor activity (GO:0001104)	0.0061
regulation of replicative cell aging by regulation of transcription from RNA polymerase II promoter in response to caloric restriction (GO:0061434)	0.00013			MRF binding (GO:0043426)	0.0067
regulation of ribosomal protein gene transcription from RNA polymerase II promoter (GO:0060962)	0.00013			sequence-specific single stranded DNA binding (GO:0098847)	0.0073
regulation of snRNA transcription from RNA polymerase II promoter (GO:1905380)	0.00013			NF-kappaB binding (GO:0051059)	0.0075
regulation of telomeric RNA transcription from RNA pol II promoter (GO:1901580)	0.00013			SH2 domain binding (GO:0042169)	0.0075
regulation of termination of RNA polymerase II transcription (GO:1904594)	0.00013			[acetyl-CoA carboxylase] kinase activity (GO:0050405)	0.0075
regulation of thiamine biosynthetic process by regulation of transcription from RNA polymerase II promoter (GO:1900382)	0.00013			[hydroxymethylglutaryl-CoA reductase (NADPH)] kinase activity (GO:0047322)	0.0075
regulation of thyroid hormone receptor activity (GO:1904167)	0.00013			[isocitrate dehydrogenase (NADP+)] kinase activity (GO:0008772)	0.0075
regulation of transcription from RNA polymerase II promoter by pheromones (GO:0046019)	0.00013			[tyrosine 3-monooxygenase] kinase activity (GO:0050369)	0.0075
regulation of transcription from RNA polymerase II promoter during mitotic cell cycle (GO:0046021)	0.00013			calcium-dependent protein kinase activity (GO:0010857)	0.0075
regulation of transcription from RNA polymerase II promoter in response to methionine (GO:0061432)	0.00013			caldesmon kinase activity (GO:0047764)	0.0075
regulation of transcription from RNA polymerase II promoter involved in lung bud formation (GO:0060500)	0.00013			dephospho-[reductase kinase] kinase activity (GO:0047848)	0.0075
regulation of transcription from RNA polymerase II promoter involved in mammary gland formation (GO:0060597)	0.00013			low-density-lipoprotein particle receptor kinase activity (GO:0050063)	0.0075
regulation of transcription from RNA polymerase II promoter involved in somitogenesis (GO:0090236)	0.00013			protein arginine kinase activity (GO:1990424)	0.0075
regulation of transcription from RNA polymerase II promoter involved in spinal cord anterior-posterior patterning (GO:0021909)	0.00013			protein histidine kinase activity (GO:0004673)	0.0075
regulation of transcription involved in anterior neural plate formation (GO:0090019)	0.00013			protein kinase activity involved in regulation of protein localization to cell division site involved in cytokinesis (GO:1901916)	0.0075
regulation of transcription involved in posterior neural plate formation (GO:0090020)	0.00013			pyruvate dehydrogenase (acetyl-transferring) kinase activity (GO:0004740)	0.0075
transcription initiation from bacterial-type RNA polymerase promoter (GO:0001123)	0.00013			transmembrane receptor protein kinase activity (GO:0019199)	0.0075
transforming growth factor beta receptor signaling pathway involved in regulation of multicellular organism growth (GO:1901048)	0.00013			tropomyosin kinase activity (GO:0050359)	0.0075
regulation of cAMP-mediated signaling by regulation of transcription from RNA polymerase II promoter (GO:1900391)	0.00014			[3-methyl-2-oxobutanoate dehydrogenase (acetyl-transferring)] kinase activity (GO:0047323)	0.0076
regulation of transcription from RNA polymerase II promoter by histone modification (GO:1903756)	0.00014			beta-adrenergic receptor kinase activity (GO:0047696)	0.0076
regulation of transcription from RNA polymerase II promoter in response to iron (GO:0034395)	0.00014			cyclin-dependent protein kinase activity (GO:0097472)	0.0076
regulation of transcription from RNA polymerase II promoter in response to stress (GO:0043618)	0.00014			rhodopsin kinase activity (GO:0050254)	0.0076
regulation of transcription involved in cell fate commitment (GO:0060850)	0.00014			tau-protein kinase activity (GO:0050321)	0.0084
DNA-templated transcriptional start site selection (GO:0001173)	0.00015			protein serine/threonine/tyrosine kinase activity (GO:0004712)	0.0086
RNA polymerase II transcriptional preinitiation complex assembly (GO:0051123)	0.00015			3-phosphoinositide-dependent protein kinase activity (GO:0004676)	0.0093
negative regulation of protein serine/threonine kinase activity (GO:0071901)	0.00015			Fas-activated serine/threonine kinase activity (GO:0033867)	0.0093
peptidyl-lysine acetylation (GO:0018394)	0.00015			GTP-dependent protein kinase activity (GO:0034211)	0.0093
regulation of BMP signaling pathway (GO:0030510)	0.00015			Goodpasture-antigen-binding protein kinase activity (GO:0033868)	0.0093
regulation of transcription elongation from RNA polymerase II promoter (GO:0034243)	0.00015			Rho-dependent protein serine/threonine kinase activity (GO:0072518)	0.0093
regulation of transcription from RNA polymerase II promoter in response to copper ion (GO:0061396)	0.00015			cyclic nucleotide-dependent protein kinase activity (GO:0004690)	0.0093
regulation of transcription involved in anterior/posterior axis specification (GO:0044324)	0.00015			repressing transcription factor binding (GO:0070491)	0.0093
transcriptional open complex formation at RNA polymerase II promoter (GO:0001113)	0.00015			ribosomal protein S6 kinase activity (GO:0004711)	0.0093
transcriptional start site selection at RNA polymerase II promoter (GO:0001174)	0.00015			DNA-dependent protein kinase activity (GO:0004677)	0.0094
actin ubiquitination (GO:0007014)	0.00016			G-protein coupled receptor kinase activity (GO:0004703)	0.0094
isopeptide cross-linking via N6-glycyl-L-lysine (GO:0018276)	0.00016			calcium-dependent protein serine/threonine kinase activity (GO:0009931)	0.0094
positive regulation of sequence-specific DNA binding transcription factor activity (GO:0051091)	0.00016			eukaryotic translation initiation factor 2alpha kinase activity (GO:0004694)	0.0094
protein ubiquitination (GO:0016567)	0.00016			protein kinase C activity (GO:0004697)	0.0094
transforming growth factor beta receptor complex assembly (GO:0007181)	0.00016			transmembrane receptor protein serine/threonine kinase activity (GO:0004675)	0.0094
peptidyl-lysine deacetylation (GO:0034983)	0.00017			AMP-activated protein kinase activity (GO:0004679)	0.0095
regulation of SREBP signaling pathway (GO:2000638)	0.00017			myosin light chain kinase activity (GO:0004687)	0.0097
DNA damage response, signal transduction by p53 class mediator resulting in cell cycle arrest (GO:0006977)	0.00018			RNA polymerase II carboxy-terminal domain kinase activity (GO:0008353)	0.01
androgen receptor signaling pathway (GO:0030521)	0.00018			cyclin-dependent protein kinase activating kinase activity (GO:0019912)	0.01
positive regulation of hh target transcription factor activity (GO:0007228)	0.00018			DNA topoisomerase type II (ATP-hydrolyzing) activity (GO:0003918)	0.011
regulation of transcription, DNA-templated (GO:0006355)	0.00018			calmodulin-dependent protein kinase activity (GO:0004683)	0.011
transcription initiation from RNA polymerase I promoter (GO:0006361)	0.00018			mitogen-activated protein kinase binding (GO:0051019)	0.011
regulation of phosphorylation of RNA polymerase II C-terminal domain (GO:1901407)	0.00019			nuclear localization sequence binding (GO:0008139)	0.011
regulation of transcription from RNA polymerase II promoter involved in determination of left/right symmetry (GO:1900094)	0.00019			cyclin-dependent protein serine/threonine kinase activity (GO:0004693)	0.012
activation of prostate induction by androgen receptor signaling pathway (GO:0060520)	0.0002			estrogen receptor binding (GO:0030331)	0.013
histone ubiquitination (GO:0016574)	0.0002			histone methyltransferase activity (H3-K79 specific) (GO:0031151)	0.013
entry of bacterium into host cell (GO:0035635)	0.00021			histone methyltransferase activity (H3-K9 specific) (GO:0046974)	0.013
negative regulation of DNA damage response, signal transduction by p53 class mediator (GO:0043518)	0.00021			histone methyltransferase activity (H4-K20 specific) (GO:0042799)	0.013
protein monoubiquitination (GO:0006513)	0.00021			histone methyltransferase activity (H3-K36 specific) (GO:0046975)	0.014
cellular response to peptide hormone stimulus (GO:0071375)	0.00023			protein kinase C binding (GO:0005080)	0.014
negative regulation of histone gene expression (GO:0036208)	0.00023			histone methyltransferase activity (H3-K27 specific) (GO:0046976)	0.015
negative regulation of production of siRNA involved in RNA interference (GO:1903704)	0.00023			histone methyltransferase activity (H3-K4 specific) (GO:0042800)	0.017
negative regulation of protein maturation (GO:1903318)	0.00023			transcriptional activator activity, RNA polymerase II core promoter proximal region sequence-specific binding (GO:0001077)	0.018
negative regulation of snoRNA processing (GO:1902797)	0.00023			ATP binding (GO:0005524)	0.023
negative regulation of tRNA processing (GO:2000236)	0.00023			RNA polymerase II transcription factor binding (GO:0001085)	0.023
suppression by virus of host gene expression (GO:0039657)	0.00023			RNA polymerase II basal transcription factor binding (GO:0001091)	0.024
transforming growth factor beta receptor signaling pathway involved in determination of left/right asymmetry (GO:0035463)	0.00023			RNA polymerase II sequence-specific DNA binding transcription factor binding (GO:0061629)	0.024
CRD-mediated mRNA stabilization (GO:0070934)	0.00024			protein heterodimerization activity (GO:0046982)	0.024
negative regulation of rhodopsin gene expression (GO:0045871)	0.00024			SH3/SH2 adaptor activity (GO:0005070)	0.029
positive regulation of thyroid hormone receptor activity (GO:1904169)	0.00024			cysteine-type endopeptidase activity involved in plant-type hypersensitive response (GO:0097299)	0.029
regulation of transcription from RNA polymerase II promoter by calcium-mediated signaling (GO:1900621)	0.00025			histone-lysine N-methyltransferase activity (GO:0018024)	0.029
regulation of transcription from RNA polymerase II promoter involved in kidney development (GO:0060994)	0.00026			thiol-dependent ubiquitinyl hydrolase activity (GO:0036459)	0.029
negative regulation of rRNA processing (GO:2000233)	0.00027			ubiquitin-like protein-specific endopeptidase activity (GO:0070137)	0.029
proteasome-mediated ubiquitin-dependent protein catabolic process (GO:0043161)	0.00027			cysteine-type endopeptidase activity involved in apoptotic process (GO:0097153)	0.031
negative regulation of gene expression (GO:0010629)	0.00028			core promoter proximal region sequence-specific DNA binding (GO:0000987)	0.036
negative regulation of production of miRNAs involved in gene silencing by miRNA (GO:1903799)	0.00029			ATP-dependent DNA helicase activity (GO:0004003)	0.038
positive regulation of CREB transcription factor activity (GO:0032793)	0.00029			NEDD8 ligase activity (GO:0061663)	0.04
positive regulation of fibroblast proliferation (GO:0048146)	0.00029			chromo shadow domain binding (GO:0070087)	0.04
cellular response to gamma radiation (GO:0071480)	0.0003			cortisol receptor binding (GO:0031961)	0.04
global genome nucleotide-excision repair (GO:0070911)	0.0003			histone demethylase activity (H3-K4 specific) (GO:0032453)	0.04
protein autoubiquitination (GO:0051865)	0.0003			actinin binding (GO:0042805)	0.046
transforming growth factor beta receptor signaling pathway (GO:0007179)	0.0003			glucocorticoid receptor binding (GO:0035259)	0.046
negative regulation of cysteine-type endopeptidase activity involved in execution phase of apoptosis (GO:2001271)	0.00032			histone demethylase activity (H3-monomethyl-K4 specific) (GO:0034649)	0.046
positive regulation of interferon-alpha production (GO:0032727)	0.00032			histone demethylase activity (H3-trimethyl-K4 specific) (GO:0034647)	0.046
chromatin organization involved in regulation of transcription (GO:0034401)	0.00033
regulation of DNA-templated transcription, termination (GO:0031554)	0.00033
regulation of antisense RNA transcription (GO:0060194)	0.00033
regulation of mating-type specific transcription, DNA-templated (GO:0007532)	0.00033
regulation of transcription by carbon monoxide (GO:0070028)	0.00033
regulation of transcription by galactose (GO:0000409)	0.00033
regulation of transcription by glucose (GO:0046015)	0.00033
regulation of transcription by pheromones (GO:0009373)	0.00033
regulation of transcription during mitotic cell cycle (GO:0045896)	0.00033
regulation of transcription from RNA polymerase V promoter (GO:1904279)	0.00033
regulation of transcription from mitochondrial promoter (GO:1903108)	0.00033
carbon catabolite regulation of transcription (GO:0045990)	0.00034
negative regulation of mRNA processing (GO:0050686)	0.00034
nitrogen catabolite regulation of transcription (GO:0090293)	0.00034
regulation of chromatin-mediated maintenance of transcription (GO:1904499)	0.00034
regulation of DNA-templated transcription in response to stress (GO:0043620)	0.00035
regulation of chromatin silencing (GO:0031935)	0.00035
positive regulation of transcription of nuclear large rRNA transcript from RNA polymerase I promoter (GO:1901838)	0.00037
progesterone receptor signaling pathway (GO:0050847)	0.00037
regulation of DNA-templated transcription, elongation (GO:0032784)	0.00037
regulation of chaperone-mediated autophagy (GO:1904714)	0.00037
regulation of transcription from RNA polymerase III promoter (GO:0006359)	0.00037
transcription initiation from mitochondrial promoter (GO:0006391)	0.00037
positive regulation of anaphase-promoting complex-dependent catabolic process (GO:1905786)	0.0004
positive regulation of transcription factor catabolic process (GO:1901485)	0.0004
regulation of DNA-templated transcription, initiation (GO:2000142)	0.0004
cellular response to hypoxia (GO:0071456)	0.00042
torso signaling pathway (GO:0008293)	0.00043
Notch receptor processing, ligand-dependent (GO:0035333)	0.00045
intrinsic apoptotic signaling pathway in response to DNA damage by p53 class mediator (GO:0042771)	0.00045
canonical Wnt signaling pathway involved in positive regulation of apoptotic process (GO:0044337)	0.0005
enzyme active site formation via O-phospho-L-threonine (GO:0018333)	0.00051
negative regulation of thioredoxin peroxidase activity by peptidyl-threonine phosphorylation (GO:1903125)	0.00051
peptidyl-threonine trans-autophosphorylation (GO:1990294)	0.00051
transcription factor catabolic process (GO:0036369)	0.00053
positive regulation of interferon-beta production (GO:0032728)	0.00054
dephosphorylation of RNA polymerase II C-terminal domain (GO:0070940)	0.00057
regulation of fibroblast proliferation (GO:0048145)	0.00058
stimulatory C-type lectin receptor signaling pathway (GO:0002223)	0.00058
cellular response to hydrogen peroxide (GO:0070301)	0.00068
protein localization to nuclear pericentric heterochromatin (GO:1902682)	0.0007
regulation of smooth muscle cell proliferation (GO:0048660)	0.0007
cellular response to insulin stimulus (GO:0032869)	0.00072
positive regulation of ER-associated ubiquitin-dependent protein catabolic process (GO:1903071)	0.00072
negative regulation of RNA splicing (GO:0033119)	0.00074
cell death in response to hydrogen peroxide (GO:0036474)	0.00077
cellular detoxification of hydrogen peroxide (GO:0061692)	0.00077
histone deacetylation at centromere (GO:0031059)	0.00077
negative regulation of intrinsic apoptotic signaling pathway in response to DNA damage by p53 class mediator (GO:1902166)	0.00077
negative regulation of transcription from RNA polymerase II promoter in response to hydrogen peroxide (GO:0036129)	0.00077
positive regulation of epithelial to mesenchymal transition (GO:0010718)	0.00079
positive regulation of proteasomal ubiquitin-dependent protein catabolic process (GO:0032436)	0.00088
negative regulation of autophagy (GO:0010507)	0.00098
intrinsic apoptotic signaling pathway in response to hypoxia (GO:1990144)	0.0011
negative regulation of transcription regulatory region DNA binding (GO:2000678)	0.0011
negative regulation of oxidative stress-induced intrinsic apoptotic signaling pathway (GO:1902176)	0.0012
peptidyl-aspartic acid autophosphorylation (GO:1990938)	0.0012
peptidyl-histidine autophosphorylation (GO:0090593)	0.0012
peptidyl-tyrosine phosphorylation (GO:0018108)	0.0012
positive regulation of cell proliferation by VEGF-activated platelet derived growth factor receptor signaling pathway (GO:0038091)	0.0012
positive regulation of cell proliferation in bone marrow (GO:0071864)	0.0012
positive regulation of cell proliferation involved in compound eye morphogenesis (GO:2000497)	0.0012
positive regulation of cell proliferation involved in heart morphogenesis (GO:2000138)	0.0012
positive regulation of cell proliferation involved in kidney development (GO:1901724)	0.0012
positive regulation of chondrocyte proliferation (GO:1902732)	0.0012
positive regulation of chorionic trophoblast cell proliferation (GO:1901384)	0.0012
positive regulation of error-prone translesion synthesis (GO:1904333)	0.0012
positive regulation of fat cell proliferation (GO:0070346)	0.0012
positive regulation of germ cell proliferation (GO:1905938)	0.0012
positive regulation of glial cell proliferation (GO:0060252)	0.0012
positive regulation of hair follicle cell proliferation (GO:0071338)	0.0012
positive regulation of hemocyte proliferation (GO:0035208)	0.0012
positive regulation of leukocyte proliferation (GO:0070665)	0.0012
positive regulation of mammary stem cell proliferation (GO:2000103)	0.0012
positive regulation of mesenchymal cell proliferation (GO:0002053)	0.0012
positive regulation of myoblast proliferation (GO:2000288)	0.0012
positive regulation of sebum secreting cell proliferation (GO:1904004)	0.0012
positive regulation of secondary heart field cardioblast proliferation (GO:0072513)	0.0012
positive regulation of skeletal muscle cell proliferation (GO:0014858)	0.0012
positive regulation of synoviocyte proliferation (GO:1901647)	0.0012
positive regulation of transcription from RNA polymerase II promoter in response to hydrogen peroxide (GO:0061407)	0.0012
protein cis-autophosphorylation (GO:0036291)	0.0012
protein localization to chromosome, centromeric region (GO:0071459)	0.0012
protein trans-autophosphorylation (GO:0036290)	0.0012
histone H3 deacetylation (GO:0070932)	0.0013
positive regulation of cardiac muscle cell proliferation (GO:0060045)	0.0013
positive regulation of stem cell proliferation (GO:2000648)	0.0013
positive regulation of growth plate cartilage chondrocyte proliferation (GO:0061913)	0.0014
positive regulation of neural precursor cell proliferation (GO:2000179)	0.0014
positive regulation of osteoblast proliferation (GO:0033690)	0.0014
positive regulation of trophectodermal cell proliferation (GO:1904075)	0.0014
transcription initiation from RNA polymerase III promoter (GO:0006384)	0.0014
cellular response to cholecystokinin (GO:0061848)	0.0016
cellular response to endothelin (GO:1990859)	0.0016
cellular response to gastrin (GO:1990878)	0.0016
cellular response to prolactin (GO:1990646)	0.0016
histone deacetylation (GO:0016575)	0.0016
intracellular estrogen receptor signaling pathway (GO:0030520)	0.0016
positive regulation of endocardial cushion to mesenchymal transition (GO:0140051)	0.0016
positive regulation of endodeoxyribonuclease activity (GO:0032079)	0.0016
protein arginylation (GO:0016598)	0.0016
ubiquitin-dependent SMAD protein catabolic process (GO:0030579)	0.0016
positive regulation of epithelial cell proliferation (GO:0050679)	0.0017
regulation of centromere clustering at the mitotic nuclear envelope (GO:1905112)	0.0017
regulation of lipid kinase activity (GO:0043550)	0.0017
positive regulation of epithelial to mesenchymal transition involved in endocardial cushion formation (GO:1905007)	0.0018
DNA-templated transcription, initiation (GO:0006352)	0.0019
positive regulation of transcription from RNA polymerase II promoter in response to hypoxia (GO:0061419)	0.0019
protein autophosphorylation (GO:0046777)	0.0019
transcription initiation from RNA polymerase II promoter (GO:0006367)	0.0019
cellular response to insulin-like growth factor stimulus (GO:1990314)	0.0021
cellular response to thyrotropin-releasing hormone (GO:1905229)	0.0021
cellular response to vasopressin (GO:1904117)	0.0021
establishment of chromatin silencing (GO:0006343)	0.0021
histone H4-K12 deacetylation (GO:1990679)	0.0021
histone H4-K16 deacetylation (GO:1990678)	0.0021
maintenance of chromatin silencing at telomere (GO:0035392)	0.0021
negative regulation of translation (GO:0017148)	0.0021
positive regulation of DNA repair (GO:0045739)	0.0021
positive regulation of cysteine-type endopeptidase activity involved in apoptotic process (GO:0043280)	0.0021
regulation of mitotic cell cycle (GO:0007346)	0.0021
positive regulation of gene expression, epigenetic (GO:0045815)	0.0022
positive regulation of peptidyl-tyrosine phosphorylation (GO:0050731)	0.0022
cellular response to leptin stimulus (GO:0044320)	0.0024
positive regulation of neural crest formation (GO:0090300)	0.0024
canonical Wnt signaling pathway (GO:0060070)	0.0025
cellular response to angiotensin (GO:1904385)	0.0026
histone H2B acetylation (GO:0043969)	0.0026
histone H4-K16 acetylation (GO:0043984)	0.0026
mesodermal to mesenchymal transition involved in gastrulation (GO:0060809)	0.0026
positive regulation of mesodermal to mesenchymal transition involved in gastrulation (GO:0060808)	0.0026
peptidyl-tyrosine autophosphorylation (GO:0038083)	0.0027
regulation of autophagy (GO:0010506)	0.0027
regulation of protein targeting to vacuole involved in autophagy (GO:1904051)	0.0027
histone H4-K5 acetylation (GO:0043981)	0.0029
histone H4-K8 acetylation (GO:0043982)	0.0029
negative regulation of NF-kappaB import into nucleus (GO:0042347)	0.0031
positive regulation of DNA repair by transcription from RNA polymerase II promoter (GO:0100026)	0.0032
positive regulation of Wnt signaling pathway by BMP signaling pathway (GO:0060804)	0.0032
sister chromatid segregation (GO:0000819)	0.0032
planar cell polarity pathway involved in heart morphogenesis (GO:0061346)	0.0034
Notch signaling pathway (GO:0007219)	0.0035
Notch signaling pathway involved in arterial endothelial cell fate commitment (GO:0060853)	0.0035
Notch signaling pathway involved in camera-type eye photoreceptor fate commitment (GO:0060227)	0.0035
Notch signaling pathway involved in forebrain neuron fate commitment (GO:0021880)	0.0035
Notch signaling pathway involved in heart induction (GO:0003137)	0.0035
Notch signaling pathway involved in negative regulation of venous endothelial cell fate commitment (GO:2000796)	0.0035
Notch signaling pathway involved in somitogenesis (GO:1902359)	0.0035
protein phosphorylation (GO:0006468)	0.0035
Notch signaling pathway involved in forebrain neuroblast division (GO:0021876)	0.0037
Hsp90 deacetylation (GO:0070846)	0.0038
Notch signaling involved in heart development (GO:0061314)	0.0038
cellular response to corticotropin-releasing hormone stimulus (GO:0071376)	0.0038
cellular response to gonadotropin-releasing hormone (GO:0097211)	0.0038
internal peptidyl-lysine acetylation (GO:0018393)	0.0038
negative regulation of fibroblast proliferation (GO:0048147)	0.0038
positive regulation of transcription from RNA polymerase II promoter involved in unfolded protein response (GO:0006990)	0.0038
protein deacetylation (GO:0006476)	0.0038
protein localization to CENP-A containing chromatin (GO:0061644)	0.0038
protein polyubiquitination involved in nucleus-associated proteasomal ubiquitin-dependent protein catabolic process (GO:1901044)	0.0038
tubulin deacetylation (GO:0090042)	0.0038
iron assimilation (GO:0033212)	0.004
modulation by virus of host autophagy (GO:0039519)	0.004
negative regulation of extrinsic apoptotic signaling pathway in absence of ligand (GO:2001240)	0.004
sequestering of iron ion (GO:0097577)	0.004
negative regulation of canonical Wnt signaling pathway involved in controlling type B pancreatic cell proliferation (GO:2000080)	0.0041
canonical Wnt signaling pathway involved in heart development (GO:0061316)	0.0044
canonical Wnt signaling pathway involved in mesenchymal stem cell differentiation (GO:0044338)	0.0044
canonical Wnt signaling pathway involved in mesonephros development (GO:0061292)	0.0044
common-partner SMAD protein phosphorylation (GO:0007182)	0.0044
histone H3-K4 deacetylation (GO:1990596)	0.0044
histone H3-K56 deacetylation (GO:0071572)	0.0044
histone H3-K9 deacetylation (GO:1990619)	0.0044
histone phosphorylation (GO:0016572)	0.0044
positive regulation of histone H3-K4 trimethylation (GO:1905437)	0.0044
positive regulation of muscle cell differentiation (GO:0051149)	0.0044
positive regulation of spinal cord association neuron differentiation by canonical Wnt signaling pathway (GO:0100067)	0.0044
positive regulation of transcription from RNA polymerase I promoter during mitotic cell cycle (GO:0046018)	0.0044
protein localization to kinetochore (GO:0034501)	0.0044
regulation of heart induction by canonical Wnt signaling pathway (GO:0100012)	0.0044
canonical Wnt signaling pathway involved in metanephric kidney development (GO:0061290)	0.0047
canonical Wnt signaling pathway involved in midbrain dopaminergic neuron differentiation (GO:1904954)	0.0047
canonical Wnt signaling pathway involved in neural plate anterior/posterior pattern formation (GO:0060823)	0.0047
canonical Wnt signaling pathway involved in osteoblast differentiation (GO:0044339)	0.0047
canonical Wnt signaling pathway involved in neural crest cell differentiation (GO:0044335)	0.0049
negative regulation of cysteine-type endopeptidase activity involved in apoptotic signaling pathway (GO:2001268)	0.0049
cardiac epithelial to mesenchymal transition (GO:0060317)	0.005
cellular response to luteinizing hormone stimulus (GO:0071373)	0.005
histone-tyrosine phosphorylation (GO:0035406)	0.005
inhibition of cysteine-type endopeptidase activity involved in apoptotic process (GO:1990001)	0.005
positive regulation of termination of RNA polymerase I transcription (GO:2000732)	0.005
regulation of cell proliferation (GO:0042127)	0.005
regulation of cell proliferation in bone marrow (GO:0071863)	0.005
regulation of cell proliferation involved in kidney development (GO:1901722)	0.005
regulation of fat cell proliferation (GO:0070344)	0.005
regulation of germ cell proliferation (GO:1905936)	0.005
regulation of glial cell proliferation (GO:0060251)	0.005
regulation of hair follicle cell proliferation (GO:0071336)	0.005
regulation of hemocyte proliferation (GO:0035206)	0.005
regulation of leukocyte proliferation (GO:0070663)	0.005
regulation of mammary stem cell proliferation (GO:2000101)	0.005
regulation of mesenchymal cell proliferation (GO:0010464)	0.005
regulation of sebum secreting cell proliferation (GO:1904002)	0.005
regulation of skeletal muscle cell proliferation (GO:0014857)	0.005
regulation of synoviocyte proliferation (GO:1901645)	0.005
regulation of cell proliferation involved in compound eye morphogenesis (GO:2000495)	0.0051
regulation of cell proliferation involved in heart morphogenesis (GO:2000136)	0.0051
regulation of cell proliferation involved in imaginal disc-derived wing morphogenesis (GO:0090256)	0.0051
regulation of cell proliferation involved in tissue homeostasis (GO:0060784)	0.0051
regulation of chorionic trophoblast cell proliferation (GO:1901382)	0.0051
regulation of epithelial cell proliferation (GO:0050678)	0.0051
RNA capping (GO:0036260)	0.0052
chloroplast RNA processing (GO:0031425)	0.0052
ncRNA processing (GO:0034470)	0.0052
regulation of cardiac muscle cell proliferation (GO:0060043)	0.0052
regulation of hair cycle by canonical Wnt signaling pathway (GO:0060901)	0.0052
regulation of myoblast proliferation (GO:2000291)	0.0052
regulation of neural precursor cell proliferation (GO:2000177)	0.0052
regulation of cell proliferation involved in kidney morphogenesis (GO:0061006)	0.0053
regulation of osteoblast proliferation (GO:0033688)	0.0053
RNA 5'-end processing (GO:0000966)	0.0054
cellular iron ion homeostasis (GO:0006879)	0.0054
conversion of ds siRNA to ss siRNA (GO:0036404)	0.0054
dsRNA fragmentation (GO:0031050)	0.0054
mitochondrial RNA processing (GO:0000963)	0.0054
positive regulation of production of siRNA involved in RNA interference (GO:1903705)	0.0054
protein K33-linked ubiquitination (GO:1990390)	0.0054
protein linear polyubiquitination (GO:0097039)	0.0054
regulation of stem cell proliferation (GO:0072091)	0.0054
N-terminal peptidyl-lysine acetylation (GO:0018076)	0.0055
regulation of growth plate cartilage chondrocyte proliferation (GO:0003420)	0.0055
regulation of protein localization to cell surface (GO:2000008)	0.0055
ARF protein signal transduction (GO:0032011)	0.0056
Ral protein signal transduction (GO:0032484)	0.0056
negative regulation of axon extension (GO:0030517)	0.0056
protein K27-linked ubiquitination (GO:0044314)	0.0056
protein K29-linked ubiquitination (GO:0035519)	0.0056
regulation of cell proliferation involved in embryonic placenta development (GO:0060723)	0.0056
regulation of trophectodermal cell proliferation (GO:1904073)	0.0056
JUN phosphorylation (GO:0007258)	0.0058
Rab protein signal transduction (GO:0032482)	0.0058
beta-catenin destruction complex disassembly (GO:1904886)	0.0058
protein K6-linked ubiquitination (GO:0085020)	0.0058
RNA 3'-end processing (GO:0031123)	0.006
Ran protein signal transduction (GO:0031291)	0.006
canonical Wnt signaling pathway involved in positive regulation of cell-cell adhesion (GO:0044329)	0.006
negative regulation of intrinsic apoptotic signaling pathway in response to hydrogen peroxide (GO:1903751)	0.0062
platelet-derived growth factor receptor-beta signaling pathway (GO:0035791)	0.0062
histone acetylation (GO:0016573)	0.007
negative regulation of RNA polymerase II regulatory region sequence-specific DNA binding (GO:1903026)	0.007
negative regulation of cAMP-dependent protein kinase activity (GO:2000480)	0.007
regulation of DNA damage checkpoint (GO:2000001)	0.007
protein phosphorylation involved in double-strand break repair via nonhomologous end joining (GO:1990804)	0.0071
negative regulation of dendrite extension (GO:1903860)	0.0073
I-kappaB phosphorylation (GO:0007252)	0.0074
positive regulation of apoptotic process in other organism (GO:0044533)	0.0074
positive regulation of apoptotic process involved in development (GO:1904747)	0.0074
positive regulation of compound eye retinal cell apoptotic process (GO:1901694)	0.0074
positive regulation of epithelial cell apoptotic process (GO:1904037)	0.0074
positive regulation of fat cell apoptotic process (GO:1904651)	0.0074
positive regulation of glial cell apoptotic process (GO:0034352)	0.0074
positive regulation of leukocyte apoptotic process (GO:2000108)	0.0074
positive regulation of mesenchymal cell apoptotic process (GO:2001055)	0.0074
positive regulation of muscle cell apoptotic process (GO:0010661)	0.0074
positive regulation of myofibroblast cell apoptotic process (GO:1904522)	0.0074
regulation of cell cycle checkpoint (GO:1901976)	0.0074
positive regulation of myeloid cell apoptotic process (GO:0033034)	0.0075
activation of NF-kappaB-inducing kinase activity (GO:0007250)	0.0076
histone-serine phosphorylation (GO:0035404)	0.0076
negative regulation of intrinsic apoptotic signaling pathway by p53 class mediator (GO:1902254)	0.0076
positive regulation of core promoter binding (GO:1904798)	0.0076
positive regulation of histone H3-K4 methylation (GO:0051571)	0.0076
protein K11-linked ubiquitination (GO:0070979)	0.0076
canonical Wnt signaling pathway involved in positive regulation of wound healing (GO:0044330)	0.0077
positive regulation of canonical Wnt signaling pathway (GO:0090263)	0.0078
positive regulation of fibroblast apoptotic process (GO:2000271)	0.0078
protein K63-linked ubiquitination (GO:0070534)	0.0078
protein stabilization (GO:0050821)	0.0078
Rap protein signal transduction (GO:0032486)	0.0079
peptidyl-serine autophosphorylation (GO:0036289)	0.0081
positive regulation of anoikis (GO:2000210)	0.0081
positive regulation of execution phase of apoptosis (GO:1900119)	0.0082
histone H3-K4 dimethylation (GO:0044648)	0.0084
negative regulation of G-quadruplex DNA binding (GO:1905494)	0.0084
negative regulation of triplex DNA binding (GO:1905497)	0.0084
positive regulation of glucose metabolic process (GO:0010907)	0.0084
protein K48-linked ubiquitination (GO:0070936)	0.0084
tRNA-type intron splice site recognition and cleavage (GO:0000379)	0.0089
positive regulation of apoptotic signaling pathway (GO:2001235)	0.0092
septation initiation signaling (GO:0031028)	0.0092
negative regulation of SREBP signaling pathway by negative regulation of DNA binding (GO:1901294)	0.0093
negative regulation of telomeric DNA binding (GO:1904743)	0.0093
positive regulation of histone H3-K9 acetylation (GO:2000617)	0.0093
positive regulation of response to DNA damage stimulus (GO:2001022)	0.0093
positive regulation of mitotic cell cycle (GO:0045931)	0.0096
positive regulation of I-kappaB phosphorylation (GO:1903721)	0.0098
Rac protein signal transduction (GO:0016601)	0.0099
BMP signaling pathway involved in Malpighian tubule cell chemotaxis (GO:0061353)	0.01
BMP signaling pathway involved in determination of left/right symmetry (GO:0003154)	0.01
BMP signaling pathway involved in forebrain neuron fate commitment (GO:0022024)	0.01
BMP signaling pathway involved in growth plate cartilage chondrocyte development (GO:0003434)	0.01
BMP signaling pathway involved in heart development (GO:0061312)	0.01
BMP signaling pathway involved in heart induction (GO:0003130)	0.01
BMP signaling pathway involved in renal system segmentation (GO:0061151)	0.01
cohesin unloading (GO:0061774)	0.01
mitotic DNA replication checkpoint (GO:0033314)	0.01
negative regulation of DNA replication origin binding (GO:1902596)	0.01
negative regulation of branch elongation involved in ureteric bud branching by BMP signaling pathway (GO:0072097)	0.01
negative regulation of protein kinase activity by protein phosphorylation (GO:0100002)	0.01
positive regulation of apoptotic process (GO:0043065)	0.01
positive regulation of epidermal growth factor receptor signaling pathway involved in heart process (GO:1905284)	0.01
positive regulation of pathway-restricted SMAD protein phosphorylation (GO:0010862)	0.01
positive regulation of peptidyl-tyrosine autophosphorylation (GO:1900086)	0.01
positive regulation of protein import into nucleus, translocation (GO:0033160)	0.01
specification of ureteric bud anterior/posterior symmetry by BMP signaling pathway (GO:0072101)	0.01
BMP signaling pathway involved in nephric duct formation (GO:0071893)	0.011
BMP signaling pathway involved in spinal cord dorsal/ventral patterning (GO:0021919)	0.011
BMP signaling pathway involved in ureter morphogenesis (GO:0061149)	0.011
protein localization to cleavage furrow (GO:1905345)	0.011
regulation of telomere maintenance in response to DNA damage (GO:1904505)	0.011
translesion synthesis (GO:0019985)	0.011
BMP signaling pathway involved in mesodermal cell fate specification (GO:0060803)	0.012
MAPK phosphatase export from nucleus (GO:0045208)	0.012
SCF complex disassembly in response to cadmium stress (GO:1990171)	0.012
negative regulation of cellular response to heat (GO:1900035)	0.012
negative regulation of protein histidine kinase activity (GO:0032112)	0.012
positive regulation of BMP signaling pathway involved in determination of lateral mesoderm left/right asymmetry (GO:1902814)	0.012
positive regulation of BMP signaling pathway involved in spinal cord association neuron specification (GO:1902880)	0.012
positive regulation of autophagy (GO:0010508)	0.012
positive regulation of cellular response to heat (GO:1900036)	0.012
positive regulation of neuron apoptotic process (GO:0043525)	0.012
regulation of autophagy of mitochondrion (GO:1903146)	0.012
regulation of cellular response to heat (GO:1900034)	0.012
regulation of hair cycle by BMP signaling pathway (GO:0060902)	0.012
regulation of multivesicular body size involved in ubiquitin-dependent protein catabolism (GO:0010798)	0.012
ubiquitin-dependent protein catabolic process (GO:0006511)	0.012
DNA damage response, signal transduction by p53 class mediator (GO:0030330)	0.013
DNA integration (GO:0015074)	0.013
MAPK export from nucleus (GO:0045204)	0.013
cellular response to cadmium ion (GO:0071276)	0.013
enzyme active site formation (GO:0018307)	0.013
formation of oxidatively modified proteins involved in replicative cell aging (GO:0001318)	0.013
metal incorporation into metallo-molybdopterin complex (GO:0042040)	0.013
metal incorporation into metallo-oxygen cluster (GO:0030923)	0.013
metal incorporation into metallo-sulfur cluster (GO:0018282)	0.013
negative regulation of DNA binding (GO:0043392)	0.013
negative regulation of G1/S transition of mitotic cell cycle by transcription from RNA polymerase II promoter (GO:0100052)	0.013
negative regulation of cyclin-dependent protein kinase activity (GO:1904030)	0.013
negative regulation of lipid metabolic process (GO:0045833)	0.013
negative regulation of tau-protein kinase activity (GO:1902948)	0.013
negative regulation of transcription from RNA polymerase II promoter in response to hypoxia (GO:0061428)	0.013
nucleic acid-protein covalent cross-linking (GO:0018143)	0.013
peptidyl-amino acid modification (GO:0018193)	0.013
positive regulation of coreceptor activity involved in epidermal growth factor receptor signaling pathway (GO:0060727)	0.013
positive regulation of lipid metabolic process (GO:0045834)	0.013
positive regulation of single strand break repair (GO:1903518)	0.013
positive regulation of transcription elongation from RNA polymerase I promoter (GO:2001209)	0.013
positive regulation of translation (GO:0045727)	0.013
protein acylation (GO:0043543)	0.013
protein alkylation (GO:0008213)	0.013
protein amidation (GO:0018032)	0.013
protein carbamoylation (GO:0046944)	0.013
protein carboxylation (GO:0018214)	0.013
protein deacylation (GO:0035601)	0.013
protein dealkylation (GO:0008214)	0.013
protein dehydration (GO:0018249)	0.013
protein denucleotidylation (GO:0044601)	0.013
protein desulfurization (GO:0018180)	0.013
protein flavinylation (GO:0017013)	0.013
protein glucuronidation (GO:0018411)	0.013
protein glutathionylation (GO:0010731)	0.013
protein halogenation (GO:0018079)	0.013
protein initiator methionine removal (GO:0070084)	0.013
protein modification by small protein conjugation or removal (GO:0070647)	0.013
protein nitrosylation (GO:0017014)	0.013
protein nucleotidylation (GO:0018175)	0.013
protein phosphopantetheinylation (GO:0018215)	0.013
protein polyamination (GO:0018184)	0.013
protein prenylation (GO:0018342)	0.013
protein tyrosinylation (GO:0018322)	0.013
protein-chromophore linkage (GO:0018298)	0.013
protein-cofactor linkage (GO:0018065)	0.013
protein-tetrapyrrole linkage (GO:0017006)	0.013
regulation of isoprenoid metabolic process (GO:0019747)	0.013
regulation of lipid biosynthetic process (GO:0046890)	0.013
regulation of lipid catabolic process (GO:0050994)	0.013
regulation of lipid metabolic process (GO:0019216)	0.013
regulation of lipoprotein lipid oxidation (GO:0060587)	0.013
regulation of mRNA export from nucleus in response to heat stress (GO:2000728)	0.013
regulation of membrane lipid metabolic process (GO:1905038)	0.013
regulation of phospholipid metabolic process (GO:1903725)	0.013
regulation of steroid metabolic process (GO:0019218)	0.013
regulation of triglyceride metabolic process (GO:0090207)	0.013
sulfur incorporation into metallo-sulfur cluster (GO:0031162)	0.013
trans-translation-dependent protein tagging (GO:0070930)	0.013
ISG15-protein conjugation (GO:0032020)	0.014
N-terminal protein amino acid modification (GO:0031365)	0.014
Wnt signaling pathway, planar cell polarity pathway (GO:0060071)	0.014
actin modification (GO:0030047)	0.014
co-translational protein modification (GO:0043686)	0.014
histone modification (GO:0016570)	0.014
negative regulation of androgen receptor signaling pathway (GO:0060766)	0.014
negative regulation of cardiac muscle cell proliferation (GO:0060044)	0.014
negative regulation of cell proliferation in bone marrow (GO:1903769)	0.014
negative regulation of cell proliferation involved in compound eye morphogenesis (GO:2000496)	0.014
negative regulation of cell proliferation involved in heart morphogenesis (GO:2000137)	0.014
negative regulation of cell proliferation involved in kidney development (GO:1901723)	0.014
negative regulation of chondrocyte proliferation (GO:1902731)	0.014
negative regulation of chorionic trophoblast cell proliferation (GO:1901383)	0.014
negative regulation of fat cell proliferation (GO:0070345)	0.014
negative regulation of germ cell proliferation (GO:1905937)	0.014
negative regulation of glial cell proliferation (GO:0060253)	0.014
negative regulation of growth plate cartilage chondrocyte proliferation (GO:0061914)	0.014
negative regulation of hair follicle cell proliferation (GO:0071337)	0.014
negative regulation of hemocyte proliferation (GO:0035207)	0.014
negative regulation of leukocyte proliferation (GO:0070664)	0.014
negative regulation of mammary stem cell proliferation (GO:2000102)	0.014
negative regulation of mesenchymal cell proliferation (GO:0072201)	0.014
negative regulation of myoblast proliferation (GO:2000818)	0.014
negative regulation of neural precursor cell proliferation (GO:2000178)	0.014
negative regulation of protein kinase activity by regulation of protein phosphorylation (GO:0044387)	0.014
negative regulation of sebum secreting cell proliferation (GO:1904003)	0.014
negative regulation of skeletal muscle cell proliferation (GO:0014859)	0.014
negative regulation of stem cell proliferation (GO:2000647)	0.014
negative regulation of synoviocyte proliferation (GO:1901646)	0.014
negative regulation of trophectodermal cell proliferation (GO:1904074)	0.014
planar cell polarity pathway involved in axis elongation (GO:0003402)	0.014
planar cell polarity pathway involved in cardiac muscle cell fate commitment (GO:0061345)	0.014
planar cell polarity pathway involved in gastrula mediolateral intercalation (GO:0060775)	0.014
planar cell polarity pathway involved in midbrain dopaminergic neuron differentiation (GO:1904955)	0.014
positive regulation of BMP signaling pathway (GO:0030513)	0.014
positive regulation of base-excision repair (GO:1905053)	0.014
positive regulation of endothelial cell proliferation (GO:0001938)	0.014
positive regulation of striated muscle cell differentiation (GO:0051155)	0.014
protein biotinylation (GO:0009305)	0.014
protein de-ADP-ribosylation (GO:0051725)	0.014
protein deamination (GO:0018277)	0.014
protein deglutathionylation (GO:0080058)	0.014
protein delipidation (GO:0051697)	0.014
protein esterification (GO:0018350)	0.014
protein hydroxylation (GO:0018126)	0.014
protein lipidation (GO:0006497)	0.014
protein sialylation (GO:1990743)	0.014
protein sulfhydration (GO:0044524)	0.014
receptor internalization involved in canonical Wnt signaling pathway (GO:2000286)	0.014
regulation of fatty acid metabolic process (GO:0019217)	0.014
G1/S transition of mitotic cell cycle (GO:0000082)	0.015
SMAD protein complex assembly (GO:0007183)	0.015
activation of cysteine-type endopeptidase activity involved in apoptotic process (GO:0006919)	0.015
cellular response to interleukin-1 (GO:0071347)	0.015
inactivation of MAPKK activity (GO:0051389)	0.015
macroautophagy (GO:0016236)	0.015
negative regulation of BMP signaling pathway by negative regulation of BMP secretion (GO:0038056)	0.015
negative regulation of osteoblast proliferation (GO:0033689)	0.015
nucleotide-binding oligomerization domain containing 2 signaling pathway (GO:0070431)	0.015
positive regulation of mismatch repair (GO:0032425)	0.015
positive regulation of smooth muscle cell differentiation (GO:0051152)	0.015
protein deglycation (GO:0036525)	0.015
protein destabilization (GO:0031648)	0.015
regulation of caveolin-mediated endocytosis (GO:2001286)	0.015
selective autophagy (GO:0061912)	0.015
ubiquitin-dependent protein catabolic process via the multivesicular body sorting pathway (GO:0043162)	0.015
RNA processing (GO:0006396)	0.016
Ras protein signal transduction (GO:0007265)	0.016
actin phosphorylation (GO:0031289)	0.016
autophagosome organization (GO:1905037)	0.016
inhibitory G-protein coupled receptor phosphorylation (GO:0002030)	0.016
negative regulation of BMP signaling pathway involved in determination of lateral mesoderm left/right asymmetry (GO:1902813)	0.016
peptidyl-arginine phosphorylation (GO:0018109)	0.016
peptidyl-aspartic acid phosphorylation (GO:0018217)	0.016
peptidyl-cysteine phosphorylation (GO:0018218)	0.016
peptidyl-histidine phosphorylation (GO:0018106)	0.016
positive regulation of cAMP-dependent protein kinase activity (GO:2000481)	0.016
protein phosphorylation involved in protein localization to spindle microtubule (GO:1990803)	0.016
regulation of translational initiation by eIF2 alpha phosphorylation (GO:0010998)	0.016
sequestering of BMP from receptor via BMP binding (GO:0038098)	0.016
DNA topological change (GO:0006265)	0.017
Rho protein signal transduction (GO:0007266)	0.017
canonical Wnt signaling pathway involved in positive regulation of endothelial cell migration (GO:0044328)	0.017
negative regulation of epithelial cell proliferation (GO:0050680)	0.017
negative regulation of smooth muscle cell proliferation (GO:0048662)	0.017
positive regulation of epidermal growth factor receptor signaling pathway (GO:0045742)	0.017
protein sulfation (GO:0006477)	0.017
sequestering of BMP in extracellular matrix (GO:0035582)	0.017
deoxyribose 5-phosphate phosphorylation (GO:0006019)	0.018
glucose 1-phosphate phosphorylation (GO:0006009)	0.018
methylation-dependent chromatin silencing (GO:0006346)	0.018
mitochondria-associated ubiquitin-dependent protein catabolic process (GO:0072671)	0.018
negative regulation of protein tyrosine kinase activity (GO:0061099)	0.018
organic acid phosphorylation (GO:0031388)	0.018
pathway-restricted SMAD protein phosphorylation (GO:0060389)	0.018
positive regulation of integrin activation (GO:0033625)	0.018
protein denaturation involved in proteasomal ubiquitin-dependent protein catabolic process (GO:1902376)	0.018
protein phosphorylation involved in cellular protein catabolic process (GO:1902002)	0.018
regulation of mitotic cohesin unloading (GO:1905410)	0.018
ribosome-associated ubiquitin-dependent protein catabolic process (GO:1990116)	0.018
cellular response to nerve growth factor stimulus (GO:1990090)	0.019
maintenance of DNA repeat elements (GO:0043570)	0.019
negative regulation of double-strand break repair via homologous recombination (GO:2000042)	0.019
peptidyl-tyrosine dephosphorylation involved in inactivation of protein kinase activity (GO:1990264)	0.019
positive regulation of axon extension (GO:0045773)	0.019
positive regulation of canonical Wnt signaling pathway involved in heart development (GO:1905068)	0.019
positive regulation of canonical Wnt signaling pathway involved in neural crest cell differentiation (GO:0072381)	0.019
positive regulation of tyrosine phosphorylation of STAT protein (GO:0042531)	0.019
protein deglycosylation (GO:0006517)	0.019
protein phosphorylation involved in DNA double-strand break processing (GO:1990802)	0.019
regulation of mitotic cell cycle DNA replication (GO:1903463)	0.019
transcription from RNA polymerase II promoter (GO:0006366)	0.019
ubiquitin-dependent catabolism of misfolded proteins by cytoplasm-associated proteasome (GO:0071629)	0.019
ubiquitin-dependent protein catabolic process via the N-end rule pathway (GO:0071596)	0.019
anaphase-promoting complex-dependent catabolic process (GO:0031145)	0.02
autophagosome maturation (GO:0097352)	0.02
clearance of cells from fusion plate by epithelial to mesenchymal transition (GO:0060886)	0.02
epicardial cell to mesenchymal cell transition (GO:0003347)	0.02
negative regulation of direction of cell growth (GO:0061391)	0.02
negative regulation of pseudohyphal growth (GO:2000221)	0.02
peptidyl-threonine phosphorylation (GO:0018107)	0.02
ubiquitin-dependent catabolism of misfolded proteins by nucleus-associated proteasome (GO:0071630)	0.02
cellular response to abscisic acid stimulus (GO:0071215)	0.021
cellular response to auxin stimulus (GO:0071365)	0.021
cellular response to cytokinin stimulus (GO:0071368)	0.021
cellular response to ethylene stimulus (GO:0071369)	0.021
cellular response to gibberellin stimulus (GO:0071370)	0.021
cellular response to growth factor stimulus (GO:0071363)	0.021
negative regulation by symbiont of host I-kappaB kinase/NF-kappaB cascade (GO:0085034)	0.021
negative regulation of chondrocyte hypertrophy (GO:1903042)	0.021
negative regulation of extrinsic apoptotic signaling pathway (GO:2001237)	0.021
negative regulation of root hair elongation (GO:1902891)	0.021
negative regulation of unidimensional cell growth (GO:0051511)	0.021
positive regulation of myoblast differentiation (GO:0045663)	0.021
positive regulation of podosome assembly (GO:0071803)	0.021
protein phosphorylation involved in mitotic spindle assembly (GO:1990801)	0.021
SCF-dependent proteasomal ubiquitin-dependent protein catabolic process (GO:0031146)	0.022
epithelial to mesenchymal transition (GO:0001837)	0.022
histone H4-K12 acetylation (GO:0043983)	0.022
mRNA processing (GO:0006397)	0.022
mitotic recombination (GO:0006312)	0.022
negative regulation of BMP signaling pathway (GO:0030514)	0.022
positive regulation of double-strand break repair (GO:2000781)	0.022
replication of extrachromosomal circular DNA (GO:0001326)	0.022
DNA synthesis involved in DNA replication (GO:0090592)	0.023
attachment of GPI anchor to protein (GO:0016255)	0.023
carbohydrate phosphorylation (GO:0046835)	0.023
histone H4 acetylation (GO:0043967)	0.023
nucleotide phosphorylation (GO:0046939)	0.023
positive regulation of protein tyrosine kinase activity (GO:0061098)	0.023
regulation of mitotic cell cycle, embryonic (GO:0009794)	0.023
cellular response to parathyroid hormone stimulus (GO:0071374)	0.024
negative regulation of mRNA catabolic process (GO:1902373)	0.024
negative regulation of sprouting of injured axon (GO:0048688)	0.024
negative regulation of telomere maintenance via telomerase (GO:0032211)	0.024
planar cell polarity pathway involved in axon guidance (GO:1904938)	0.024
planar cell polarity pathway involved in neural tube closure (GO:0090179)	0.024
positive regulation of histone gene expression (GO:0036207)	0.024
positive regulation of rhodopsin gene expression (GO:0045872)	0.024
positive regulation of snoRNA processing (GO:1902798)	0.024
positive regulation of tRNA processing (GO:2000237)	0.024
regulation of cell cycle switching, mitotic to meiotic cell cycle (GO:0110044)	0.024
regulation of macroautophagy (GO:0016241)	0.024
regulation of mitotic nuclear envelope disassembly (GO:1905557)	0.024
cellular response to jasmonic acid stimulus (GO:0071395)	0.025
charged-tRNA amino acid modification (GO:0019988)	0.025
induction by virus of host protein phosphorylation (GO:0039614)	0.025
long-term maintenance of gene activation (GO:0048097)	0.025
mRNA stabilization (GO:0048255)	0.025
negative regulation of BMP signaling pathway involved in spinal cord association neuron specification (GO:1902879)	0.025
negative regulation of cell growth involved in cardiac muscle cell development (GO:0061052)	0.025
negative regulation of gene silencing (GO:0060969)	0.025
positive regulation of activation of Janus kinase activity (GO:0010536)	0.025
positive regulation of inhibitory G-protein coupled receptor phosphorylation (GO:1904325)	0.025
regulation of cellular protein localization (GO:1903827)	0.025
regulation of mitotic cell cycle phase transition (GO:1901990)	0.025
ERBB2-ERBB4 signaling pathway (GO:0038135)	0.026
cellular response to gonadotropin stimulus (GO:0071371)	0.026
error-free translesion synthesis (GO:0070987)	0.026
lipid phosphorylation (GO:0046834)	0.026
negative regulation of death-inducing signaling complex assembly (GO:1903073)	0.026
positive regulation of rRNA processing (GO:2000234)	0.026
regulation of mitotic G1 cell cycle arrest in response to nitrogen starvation (GO:1903693)	0.026
ERBB2-ERBB3 signaling pathway (GO:0038133)	0.027
cellular response to estradiol stimulus (GO:0071392)	0.027
error-prone translesion synthesis (GO:0042276)	0.027
positive regulation of mRNA processing (GO:0050685)	0.027
positive regulation of protein maturation (GO:1903319)	0.027
DNA-dependent DNA replication (GO:0006261)	0.028
cellular response to hormone stimulus (GO:0032870)	0.028
peptidyl-serine phosphorylation (GO:0018105)	0.028
positive regulation by host of viral transcription (GO:0043923)	0.028
positive regulation of brown fat cell differentiation (GO:0090336)	0.028
positive regulation of production of miRNAs involved in gene silencing by miRNA (GO:1903800)	0.028
DNA replication, removal of RNA primer (GO:0043137)	0.029
ERBB2 signaling pathway (GO:0038128)	0.029
catenin import into nucleus (GO:0035411)	0.029
cellular response to glucagon stimulus (GO:0071377)	0.029
negative regulation of collateral sprouting (GO:0048671)	0.029
positive regulation of cysteine-type endopeptidase activity involved in execution phase of apoptosis (GO:2001272)	0.029
positive regulation of histone phosphorylation (GO:0033129)	0.029
regulation of mitotic DNA damage checkpoint (GO:1904289)	0.029
splicing factor protein import into nucleus (GO:0035048)	0.029
cellular response to prostaglandin stimulus (GO:0071379)	0.03
positive regulation of microtubule binding (GO:1904528)	0.03
positive regulation of phosphorylation of RNA polymerase II C-terminal domain (GO:1901409)	0.03
protein glycosylation (GO:0006486)	0.03
protein localization to cell surface (GO:0034394)	0.03
regulation of cytoskeleton polarization involved in growth plate cartilage chondrocyte division (GO:0003427)	0.03
DNA replication (GO:0006260)	0.032
cellular response to BMP stimulus (GO:0071773)	0.032
positive regulation of cysteine-type endopeptidase activity involved in apoptotic signaling pathway (GO:2001269)	0.032
cellular response to thyroid hormone stimulus (GO:0097067)	0.033
Wnt receptor catabolic process (GO:0038018)	0.034
cellular response to brassinosteroid stimulus (GO:0071367)	0.034
negative regulation of I-kappaB kinase/NF-kappaB signaling (GO:0043124)	0.034
peptide cross-linking (GO:0018149)	0.034
positive regulation of protein autophosphorylation (GO:0031954)	0.034
regulation of mitotic spindle organization (GO:0060236)	0.034
response to gamma radiation (GO:0010332)	0.034
DNA recombination (GO:0006310)	0.035
enzyme active site formation via O4'-phospho-L-tyrosine (GO:0018334)	0.035
phosphorylation (GO:0016310)	0.035
positive regulation of dendrite extension (GO:1903861)	0.035
positive regulation of peptidyl-threonine phosphorylation (GO:0010800)	0.035
enzyme active site formation via O-phospho-L-serine (GO:0018331)	0.037
histone H2A SQE motif phosphorylation (GO:1990853)	0.037
histone H3 acetylation (GO:0043966)	0.037
negative regulation of vessel branching (GO:1905554)	0.037
positive regulation of RNA splicing (GO:0033120)	0.037
positive regulation of canonical Wnt signaling pathway involved in osteoblast differentiation (GO:1905241)	0.037
positive regulation of epidermal growth factor-activated receptor activity (GO:0045741)	0.037
regulation of epithelial cell migration (GO:0010632)	0.037
resolution of recombination intermediates (GO:0071139)	0.037
ubiquitin-dependent ERAD pathway (GO:0030433)	0.037
I-kappaB kinase/NF-kappaB signaling (GO:0007249)	0.038
photosynthetic phosphorylation (GO:0009777)	0.038
response to interleukin-1 (GO:0070555)	0.038
negative regulation of sprouting angiogenesis (GO:1903671)	0.039
strand invasion (GO:0042148)	0.039
NF-kappaB import into nucleus (GO:0042348)	0.04
amphisome-lysosome fusion (GO:0061911)	0.04
autophagosome-endosome fusion (GO:0061910)	0.04
autophagosome-lysosome fusion (GO:0061909)	0.04
negative regulation of cellular amino acid biosynthetic process by transcription from RNA polymerase II promoter (GO:0100025)	0.04
negative regulation of cellular hyperosmotic salinity response by transcription from RNA polymerase II promoter (GO:0100044)	0.04
negative regulation of cellular response to alkaline pH by transcription from RNA polymerase II promoter (GO:0100043)	0.04
negative regulation of filamentous growth of a population of unicellular organisms in response to starvation by transcription from RNA polymerase II promoter (GO:0100064)	0.04
negative regulation of invasive growth in response to glucose limitation by transcription from RNA polymerase II promoter (GO:0100040)	0.04
negative regulation of mating type switching by transcription from RNA polymerase II promoter (GO:0100050)	0.04
negative regulation of phosphatidylcholine biosynthetic process by transcription from RNA polymerase II promoter (GO:0100049)	0.04
negative regulation of phosphatidylserine biosynthetic process by transcription from RNA polymerase II promoter (GO:0100056)	0.04
negative regulation of pseudohyphal growth by transcription from RNA polymerase II promoter (GO:0100042)	0.04
positive regulation of arginine biosynthetic process by transcription from RNA polymerase II promoter (GO:0100046)	0.04
positive regulation of cellular alcohol catabolic process by transcription from RNA polymerase II promoter (GO:0100037)	0.04
positive regulation of ethanol catabolic process by transcription from RNA polymerase II promoter (GO:0100005)	0.04
positive regulation of filamentous growth of a population of unicellular organisms in response to starvation by transcription from RNA polymerase II promoter (GO:1904740)	0.04
positive regulation of flocculation via cell wall protein-carbohydrate interaction by transcription from RNA polymerase II promoter (GO:0100054)	0.04
positive regulation of mating type switching by transcription from RNA polymerase II promoter (GO:0100014)	0.04
positive regulation of peroxisome organization by transcription from RNA polymerase II promoter (GO:0100004)	0.04
positive regulation of pseudohyphal growth by transcription from RNA polymerase II promoter (GO:0100041)	0.04
positive regulation of purine nucleotide biosynthetic process by transcription from RNA polymerase II promoter (GO:0100036)	0.04
positive regulation of pyrimidine-containing compound salvage by transcription from RNA polymerase II promoter (GO:0100068)	0.04
positive regulation of sulfate assimilation by transcription from RNA polymerase II promoter (GO:0100053)	0.04
promoter clearance from RNA polymerase II promoter (GO:0001111)	0.04
regulation of carbohydrate metabolic process by transcription from RNA polymerase II promoter (GO:0100024)	0.04
regulation of conjugation with cellular fusion by transcription from RNA polymerase II promoter (GO:0100028)	0.04
regulation of fungal-type cell wall biogenesis by transcription from RNA polymerase II promoter (GO:0100033)	0.04
regulation of meiotic nuclear division by transcription from RNA polymerase II promoter (GO:0100023)	0.04
regulation of mitotic cytokinesis (GO:1902412)	0.04
regulation of pyrimidine nucleotide biosynthetic process by transcription from RNA polymerase II promoter (GO:0100039)	0.04
regulation of thiamine biosynthetic process by transcription from RNA polymerase II promoter (GO:0100016)	0.04
regulation of transport by transcription from RNA polymerase II promoter (GO:0100020)	0.04
serine phosphorylation of STAT protein (GO:0042501)	0.04
snoRNA transcription from an RNA polymerase II promoter (GO:0001015)	0.04
telomeric repeat-containing RNA transcription from RNA pol II promoter (GO:0097394)	0.04
white fat cell differentiation (GO:0050872)	0.04
RNA splicing (GO:0008380)	0.041
T cell receptor signaling pathway (GO:0050852)	0.041
negative regulation of arginine catabolic process by transcription from RNA polymerase II promoter (GO:0100045)	0.041
negative regulation of ceramide biosynthetic process by transcription from RNA polymerase II promoter (GO:0100007)	0.041
negative regulation of protein kinase activity (GO:0006469)	0.041
positive regulation of phospholipid biosynthetic process by transcription from RNA polymerase II promoter (GO:0100032)	0.041
pri-miRNA transcription from RNA polymerase II promoter (GO:0061614)	0.041
regulation of cellular response to oxidative stress by transcription from RNA polymerase II promoter (GO:0100038)	0.041
regulation of phenotypic switching by transcription from RNA polymerase II promoter (GO:0100057)	0.041
viral capsid assembly (GO:0019069)	0.041
viral genome maturation (GO:0019070)	0.041
viral genome packaging (GO:0019072)	0.041
viral head-tail joining (GO:0098005)	0.041
viral tail assembly (GO:0098003)	0.041
Wnt signaling pathway, regulating spindle positioning (GO:0060069)	0.042
regulation of cAMP-mediated signaling by transcription from RNA polymerase II promoter (GO:0100019)	0.042
cytoplasmic sequestering of NF-kappaB (GO:0007253)	0.043
positive regulation of fatty acid beta-oxidation by transcription from RNA polymerase II promoter (GO:0100013)	0.043
regulation of fatty acid biosynthetic process by transcription from RNA polymerase II promoter (GO:0100070)	0.044
actin-dependent intracellular transport of virus (GO:0075520)	0.045
microtubule-dependent intracellular transport of viral material (GO:0075519)	0.045
negative regulation of cell-cell adhesion by transcription from RNA polymerase II promoter (GO:0100017)	0.045
positive regulation of vascular endothelial cell proliferation (GO:1905564)	0.045
transport of viral material towards nucleus (GO:0075606)	0.045
viral penetration into host nucleus (GO:0075732)	0.045
MAPK cascade in response to starvation (GO:1990263)	0.046
cellular protein modification process (GO:0006464)	0.046
mRNA transcription from RNA polymerase II promoter (GO:0042789)	0.046
negative regulation of vascular wound healing (GO:0061044)	0.046
positive regulation of proteolysis (GO:0045862)	0.046
regulation of mitotic nuclear division (GO:0007088)	0.046
regulation of neuron migration (GO:2001222)	0.046
transcription elongation from RNA polymerase II promoter (GO:0006368)	0.046
positive regulation of protein phosphorylation (GO:0001934)	0.047
termination of T cell signal transduction (GO:0023022)	0.047
negative regulation of neuron projection development (GO:0010977)	0.049
positive regulation of blood vessel endothelial cell proliferation involved in sprouting angiogenesis (GO:1903589)	0.049
viral budding (GO:0046755)	0.049
protein oligomerization (GO:0051259)	0.05

## Sheet: ALDH7A1
GO Biological process		GO Cellular component		GO Molecular function		KEGG		Reactome		OMIM Disease		OMIM Expanded		Allen Brain Atlas up		Allen Brain Atlas down
regulation of transcription involved in G1/S transition of mitotic cell cycle (GO:0000083)	5.02479e-12	nuclear chromatin (GO:0000790)	7.00724e-07	protein kinase binding (GO:0019901)	1.92415e-07	Cell cycle_Homo sapiens_hsa04110	1.81435e-22	Mitotic G1-G1/S phases_Homo sapiens_R-HSA-453279	4.0821e-27	ovarian_cancer	0.00165884	ovarian_cancer	0.00171562	periventricular stratum of TTe	0.0494903
positive regulation of transcription involved in G1/S transition of mitotic cell cycle (GO:0071931)	5.02479e-12	nuclear euchromatin (GO:0005719)	1.05557e-06	mitogen-activated protein kinase kinase kinase binding (GO:0031435)	7.15568e-06	Pathways in cancer_Homo sapiens_hsa05200	2.39179e-09	Cell Cycle, Mitotic_Homo sapiens_R-HSA-69278	2.55698e-20	colorectal_cancer	0.00796591	adenocarcinoma	0.00171562	dorsal peduncular cortex, periventricular part	0.0494903
positive regulation of transcription from RNA polymerase II promoter (GO:0045944)	3.11584e-06	Clr6 histone deacetylase complex I'' (GO:1990483)	2.60061e-06	3-phosphoinositide-dependent protein kinase binding (GO:0043423)	2.27503e-05	Prostate cancer_Homo sapiens_hsa05215	1.23241e-09	G1/S Transition_Homo sapiens_R-HSA-69206	7.70479e-23	gastric_cancer	0.0340729	gastric_cancer	0.00171562
negative regulation of transcription from RNA polymerase II promoter (GO:0000122)	3.11378e-06	pericentriolar material (GO:0000242)	4.8684e-05	mitogen-activated protein kinase kinase kinase kinase binding (GO:0033161)	2.27503e-05	Small cell lung cancer_Homo sapiens_hsa05222	2.34841e-08	Cell Cycle_Homo sapiens_R-HSA-1640170	4.30566e-20			glioblastoma	0.00171562
negative regulation of transcription involved in G1/S transition of mitotic cell cycle (GO:0071930)	8.45193e-07	centrosomal corona (GO:0031592)	4.70521e-05	protein histidine kinase binding (GO:0043424)	2.27503e-05	Hepatitis B_Homo sapiens_hsa05161	6.35825e-07	E2F mediated regulation of DNA replication_Homo sapiens_R-HSA-113510	2.76465e-15			asperger_syndrome	0.00171562
positive regulation of transcription from RNA polymerase III promoter (GO:0045945)	1.76376e-06	HDA1 complex (GO:0070823)	2.60061e-06	JUN kinase binding (GO:0008432)	2.27503e-05	p53 signaling pathway_Homo sapiens_hsa04115	2.10133e-07	S Phase_Homo sapiens_R-HSA-69242	2.63279e-13			adrenoleukodystrophy	0.00171562
positive regulation of transcription from RNA polymerase I promoter (GO:0045943)	1.76376e-06	nuclear heterochromatin (GO:0005720)	3.68935e-06	protein tyrosine kinase binding (GO:1990782)	2.27503e-05	HTLV-I infection_Homo sapiens_hsa05166	1.62074e-06	G1/S-Specific Transcription_Homo sapiens_R-HSA-69205	2.63279e-13			autoimmune_disease	0.00171562
G1/S transition of mitotic cell cycle (GO:0000082)	5.02479e-12	nuclear CENP-A containing chromatin (GO:1904834)	2.60061e-06	protein kinase B binding (GO:0043422)	2.27503e-05	Pancreatic cancer_Homo sapiens_hsa05212	4.67991e-06	G0 and Early G1_Homo sapiens_R-HSA-1538133	5.5711e-12			arthrogryposis	0.00171562
regulation of transcription involved in G2/M transition of mitotic cell cycle (GO:0000117)	4.96254e-06	Ino80 complex (GO:0031011)	3.05016e-06	mitogen-activated protein kinase kinase binding (GO:0031434)	2.27503e-05	MicroRNAs in cancer_Homo sapiens_hsa05206	4.5448e-05	DNA Replication_Homo sapiens_R-HSA-69306	4.17245e-09			atopy	0.00171562
positive regulation of DNA-templated transcription, initiation (GO:2000144)	6.31502e-06	centriolar satellite (GO:0034451)	5.0466e-05	mitogen-activated protein kinase binding (GO:0051019)	2.27503e-05	Viral carcinogenesis_Homo sapiens_hsa05203	5.50407e-05	Cellular Senescence_Homo sapiens_R-HSA-2559583	4.17245e-09			bare_lymphocyte_syndrome	0.00171562
nitrogen catabolite activation of transcription (GO:0090294)	4.96254e-06	nucleolar chromatin (GO:0030874)	2.60061e-06	protein kinase A catalytic subunit binding (GO:0034236)	2.27503e-05	Bladder cancer_Homo sapiens_hsa05219	2.28877e-05	TP53 Regulates Transcription of Cell Cycle Genes_Homo sapiens_R-HSA-6791312	7.2854e-10			bartter_syndrome	0.00171562
positive regulation of antisense RNA transcription (GO:0060196)	4.96254e-06	nuclear nucleosome (GO:0000788)	3.03278e-06	protein kinase C binding (GO:0005080)	3.26902e-05	Endometrial cancer_Homo sapiens_hsa05213	4.91229e-05	Cyclin A:Cdk2-associated events at S phase entry_Homo sapiens_R-HSA-69656	7.12345e-09			central_hypoventilation_syndrome	0.00171562
positive regulation of chromatin-mediated maintenance of transcription (GO:1904501)	4.96254e-06	perichromatin fibrils (GO:0005726)	2.60061e-06	core promoter binding (GO:0001047)	5.8254e-05	Non-small cell lung cancer_Homo sapiens_hsa05223	5.60052e-05	Cyclin E associated events during G1/S transition_Homo sapiens_R-HSA-69202	6.94635e-09			episodic_ataxia	0.00171562
positive regulation of mating-type specific transcription, DNA-templated (GO:0045895)	4.96254e-06	Rpd3L-Expanded complex (GO:0070210)	2.60061e-06	cyclin-dependent protein serine/threonine kinase activity (GO:0004693)	0.000222964	Oocyte meiosis_Homo sapiens_hsa04114	5.85155e-05	Synthesis of DNA_Homo sapiens_R-HSA-69239	6.99851e-08			dyskeratosis	0.00171562
positive regulation of transcription during mitotic cell cycle (GO:0045897)	4.96254e-06	Swr1 complex (GO:0000812)	2.91497e-06	single-stranded DNA binding (GO:0003697)	0.000723725	FoxO signaling pathway_Homo sapiens_hsa04068	7.98287e-05	Cell Cycle Checkpoints_Homo sapiens_R-HSA-69620	2.25844e-07			fetal_hemoglobin_quantitative_trait_locus	0.00171562
positive regulation of transcription by pheromones (GO:0009371)	4.96254e-06	spindle pole centrosome (GO:0031616)	6.79182e-05	histone deacetylase binding (GO:0042826)	3.27179e-05	Chronic myeloid leukemia_Homo sapiens_hsa05220	0.000130965	Regulation of DNA replication_Homo sapiens_R-HSA-69304	4.62319e-07			cholestasis	0.00171562
positive regulation of DNA-templated transcription, termination (GO:0060566)	4.96254e-06	Swi5-Sfr1 complex (GO:0032798)	2.60061e-06	vitamin D response element binding (GO:0070644)	0.000222964	Progesterone-mediated oocyte maturation_Homo sapiens_hsa04914	0.000350635	Cyclin A/B1 associated events during G2/M transition_Homo sapiens_R-HSA-69273	4.05601e-08			goiter	0.00171562
positive regulation of transcription from a mobile element promoter (GO:0061435)	4.96254e-06	Set3 complex (GO:0034967)	2.60061e-06	enhancer binding (GO:0035326)	0.000235468	Epstein-Barr virus infection_Homo sapiens_hsa05169	0.000440216	Cellular responses to stress_Homo sapiens_R-HSA-2262752	2.62239e-06			aids	0.00171562
positive regulation of transcription from mitochondrial promoter (GO:1903109)	4.96254e-06	Snt2C complex (GO:0070211)	2.60061e-06	RNA polymerase II core promoter proximal region sequence-specific DNA binding, bending (GO:0044377)	0.000222964	Transcriptional misregulation in cancer_Homo sapiens_hsa05202	0.000283836	Cyclin D associated events in G1_Homo sapiens_R-HSA-69231	5.26213e-07			body_mass_index	0.00171562
positive regulation of transcription from RNA polymerase V promoter (GO:1904281)	4.96254e-06	Sin3-type complex (GO:0070822)	2.60061e-06	E-box binding (GO:0070888)	0.00038241	Wnt signaling pathway_Homo sapiens_hsa04310	0.00132211	G1 Phase_Homo sapiens_R-HSA-69236	5.26213e-07			hemochromatosis	0.00171562
carbon catabolite activation of transcription (GO:0045991)	4.96254e-06	centrosome (GO:0005813)	9.01923e-05	sequence-specific single stranded DNA binding (GO:0098847)	0.00079313	Glioma_Homo sapiens_hsa05214	0.00168931	Mitotic G2-G2/M phases_Homo sapiens_R-HSA-453274	2.62239e-06			amelogenesis_imperfecta	0.00171562
positive regulation of transcription by transcription factor localization (GO:0061586)	6.12128e-06	nuclear telomeric heterochromatin (GO:0005724)	8.4859e-05	damaged DNA binding (GO:0003684)	0.00114567	Colorectal cancer_Homo sapiens_hsa05210	0.00153672	Removal of licensing factors from origins_Homo sapiens_R-HSA-69300	8.91626e-06			dermatitis	0.00171562
positive regulation of DNA-templated transcription, elongation (GO:0032786)	6.04895e-06	spindle microtubule (GO:0005876)	0.000195322	double-stranded DNA binding (GO:0003690)	0.00114567	Thyroid cancer_Homo sapiens_hsa05216	0.000202869	Orc1 removal from chromatin_Homo sapiens_R-HSA-68949	8.27361e-06			homocystinuria	0.00171562
positive regulation of transcription involved in exit from mitosis (GO:0007072)	5.59431e-06	mitotic spindle microtubule (GO:1990498)	0.000212836	RNA polymerase II core promoter proximal region sequence-specific DNA binding (GO:0000978)	0.00114567	Melanoma_Homo sapiens_hsa05218	0.00209755	G2/M Checkpoints_Homo sapiens_R-HSA-69481	1.43153e-05			amyloidosis	0.00171562
negative regulation of chromatin silencing (GO:0031936)	7.88962e-06	chromatin (GO:0000785)	0.000212836	carbohydrate response element binding (GO:0035538)	0.00114567	Adherens junction_Homo sapiens_hsa04520	0.00227261	Switching of origins to a post-replicative state_Homo sapiens_R-HSA-69052	8.27361e-06			infections	0.00171562
chromatin-mediated maintenance of transcription (GO:0048096)	1.67766e-05	CENP-A containing chromatin (GO:0061638)	0.000212836	bacterial-type RNA polymerase regulatory region DNA binding (GO:0001017)	0.00114567	Thyroid hormone signaling pathway_Homo sapiens_hsa04919	0.00837111	Transcriptional Regulation by TP53_Homo sapiens_R-HSA-3700989	1.43153e-05			adenoma	0.00171562
positive regulation of DNA repair by positive regulation of transcription from RNA polymerase II promoter (GO:1900404)	0.000181165	transcriptionally silent chromatin (GO:0035328)	0.000212836	mitochondrial heavy strand promoter anti-sense binding (GO:0070362)	0.00114567	Measles_Homo sapiens_hsa05162	0.0115946	DNA Damage/Telomere Stress Induced Senescence_Homo sapiens_R-HSA-2559586	3.74736e-06			atrial_fibrillation	0.00171562
positive regulation of transcription, DNA-templated (GO:0045893)	0.000230541	euchromatin (GO:0000791)	0.000228015	intronic transcription regulatory region DNA binding (GO:0044213)	0.00114567	Hippo signaling pathway_Homo sapiens_hsa04390	0.0155412	Regulation of APC/C activators between G1/S and early anaphase_Homo sapiens_R-HSA-176408	1.33275e-05			kallmann_syndrome	0.00171562
regulation of mitotic cell cycle (GO:0007346)	1.45822e-08	cytoplasmic chromatin (GO:0000789)	0.000212836	mitochondrial light strand promoter anti-sense binding (GO:0070361)	0.00114567	Proteoglycans in cancer_Homo sapiens_hsa05205	0.0286777	DNA Replication Pre-Initiation_Homo sapiens_R-HSA-69002	1.43153e-05			keratosis	0.00171562
negative regulation of G1/S transition of mitotic cell cycle by negative regulation of transcription from RNA polymerase II promoter (GO:1900477)	5.68797e-05	nuclear chromosome, telomeric region (GO:0000784)	0.00104546	juvenile hormone response element binding (GO:0070594)	0.00114567	Focal adhesion_Homo sapiens_hsa04510	0.0286777	SCF(Skp2)-mediated degradation of p27/p21_Homo sapiens_R-HSA-187577	3.74736e-06			colon_cancer	0.00171562
negative regulation of transcription from RNA polymerase II promoter during mitotic cell cycle (GO:0007070)	4.68158e-05	heterochromatin (GO:0000792)	0.000296233	cAMP response element binding (GO:0035497)	0.00114567	Acute myeloid leukemia_Homo sapiens_hsa05221	0.0201128	M/G1 Transition_Homo sapiens_R-HSA-68874	1.43153e-05			cutis_laxa	0.00171562
positive regulation of ergosterol biosynthetic process by positive regulation of transcription from RNA polymerase II promoter (GO:0035961)	0.00036911	polar microtubule (GO:0005827)	0.000429215	mitochondrial heavy strand promoter sense binding (GO:0070364)	0.00114567	Basal cell carcinoma_Homo sapiens_hsa05217	0.0193753	APC/C-mediated degradation of cell cycle proteins_Homo sapiens_R-HSA-174143	1.61151e-05			endometrial_cancer	0.00171562
positive regulation of cellular alcohol catabolic process by positive regulation of transcription from RNA polymerase II promoter (GO:1900422)	0.00036911	spindle pole (GO:0000922)	0.000612848	mitochondrial light strand promoter sense binding (GO:0070363)	0.00114567	Arrhythmogenic right ventricular cardiomyopathy (ARVC)_Homo sapiens_hsa05412	0.0303438	Regulation of mitotic cell cycle_Homo sapiens_R-HSA-453276	1.61151e-05			dyslexia	0.00171562
positive regulation of ethanol catabolic process by positive regulation of transcription from RNA polymerase II promoter (GO:0061425)	0.00036911	transcriptionally active chromatin (GO:0035327)	0.000471314	estrogen response element binding (GO:0034056)	0.00114567	Fanconi anemia pathway_Homo sapiens_hsa03460	0.0186339	Polo-like kinase mediated events_Homo sapiens_R-HSA-156711	8.76998e-07			lipodystrophy	0.00171562
positive regulation of filamentous growth of a population of unicellular organisms in response to starvation by positive regulation of transcription from RNA polymerase II promoter (GO:1904741)	0.00036911	nuclear telomere cap complex (GO:0000783)	0.000618359	purine-rich negative regulatory element binding (GO:0032422)	0.00114567	DNA replication_Homo sapiens_hsa03030	0.00970883	Factors involved in megakaryocyte development and platelet production_Homo sapiens_R-HSA-983231	1.12669e-05			bone_mineral_density	0.00171562
positive regulation of mating type switching by positive regulation of transcription from RNA polymerase II promoter (GO:1900423)	0.00036911	Rb-E2F complex (GO:0035189)	0.000500714	core promoter proximal region DNA binding (GO:0001159)	0.00114567			TP53 Regulates Transcription of Genes Involved in G1 Cell Cycle Arrest_Homo sapiens_R-HSA-6804116	4.27806e-07			attention-deficit_hyperactivity_disorder	0.00171562
positive regulation of flocculation via cell wall protein-carbohydrate interaction by positive regulation of transcription from RNA polymerase II promoter (GO:1900524)	0.00036911	spindle (GO:0005819)	0.00387355	mitochondrial RNA polymerase regulatory region DNA binding (GO:0001018)	0.00114567			G2/M Transition_Homo sapiens_R-HSA-69275	2.89344e-05			ceroid-lipofuscinosis,_neuronal	0.00171562
positive regulation of invasive growth in response to glucose limitation by positive regulation of transcription from RNA polymerase II promoter (GO:0036095)	0.00036911	PML body (GO:0016605)	0.0168771	retinoic acid-responsive element binding (GO:0044323)	0.00114567			Activation of the pre-replicative complex_Homo sapiens_R-HSA-68962	8.91626e-06			diamond-blackfan_anemia	0.00171562
positive regulation of purine nucleotide biosynthetic process by positive regulation of transcription from RNA polymerase II promoter (GO:1900418)	0.00036911	mitotic spindle (GO:0072686)	0.00675665	N-box binding (GO:0071820)	0.00114567			Generic Transcription Pathway_Homo sapiens_R-HSA-212436	0.00012771			lissencephaly	0.00171562
positive regulation of phospholipid biosynthetic process by positive regulation of transcription from RNA polymerase II promoter (GO:1900413)	0.00036911	mitotic spindle pole (GO:0097431)	0.010901	plastid RNA polymerase regulatory region DNA binding (GO:0001019)	0.00114567			Activation of ATR in response to replication stress_Homo sapiens_R-HSA-176187	1.61151e-05			hepatocellular_carcinoma	0.00171562
positive regulation of pseudohyphal growth by positive regulation of transcription from RNA polymerase II promoter (GO:1900461)	0.00036911	meiotic spindle (GO:0072687)	0.00172808	transcription regulatory region DNA binding (GO:0044212)	0.00114567			Signaling by NOTCH_Homo sapiens_R-HSA-157118	8.33731e-05			lymphedema	0.00171562
positive regulation of SREBP signaling pathway (GO:2000640)	0.00036911	spindle midzone (GO:0051233)	0.0028859	RNA polymerase I regulatory region DNA binding (GO:0001013)	0.00114567			Apoptosis_Homo sapiens_R-HSA-109581	0.000323053			epiphyseal_dysplasia,_multiple	0.00171562
positive regulation of posterior gap gene transcription (GO:0007360)	0.00036911	kinetochore microtubule (GO:0005828)	0.000473676	RNA polymerase III regulatory region DNA binding (GO:0001016)	0.00114567			Programmed Cell Death_Homo sapiens_R-HSA-5357801	0.000345099			hypoglycemia	0.00171562
positive regulation of ribosomal protein gene transcription from RNA polymerase II promoter (GO:0060963)	0.00036911	beta-catenin-TCF complex (GO:1990907)	0.0140808	transcription termination site DNA binding (GO:0001160)	0.00114567			Apoptotic execution phase_Homo sapiens_R-HSA-75153	5.53727e-05			joubert_syndrome	0.00171562
positive regulation of peroxisome organization by positive regulation of transcription from RNA polymerase II promoter (GO:0061424)	0.00036911	kinesin II complex (GO:0016939)	0.0168771	RNA polymerase II regulatory region DNA binding (GO:0001012)	0.00114567			M Phase_Homo sapiens_R-HSA-68886	0.00207453			coronary_heart_disease	0.00171562
positive regulation of pri-miRNA transcription from RNA polymerase II promoter (GO:1902895)	0.00036911	SCF-Cdc4 ubiquitin ligase complex (GO:0097660)	0.0168771	serum response element binding (GO:0010736)	0.00114567			HDR through Homologous Recombination (HR) or Single Strand Annealing (SSA)_Homo sapiens_R-HSA-5693567	0.000918789			lymphoproliferative_syndrome	0.00171562
positive regulation of inositol biosynthetic process by positive regulation of transcription from RNA polymerase II promoter (GO:1900375)	0.00036911	SCF-Ctf13 ubiquitin ligase complex (GO:0097661)	0.0168771	sterol response element binding (GO:0032810)	0.00114567			TP53 Regulates Transcription of Genes Involved in G2 Cell Cycle Arrest_Homo sapiens_R-HSA-6804114	8.33731e-05			neutropenia	0.00171562
positive regulation of oligopeptide transport by positive regulation of transcription from RNA polymerase II promoter (GO:0035951)	0.00036911	plus-end kinesin complex (GO:0005873)	0.0168771	transcription regulatory region sequence-specific DNA binding (GO:0000976)	0.00114567			Homology Directed Repair_Homo sapiens_R-HSA-5693538	0.00110455			alopecia	0.00171562
positive regulation of pyrimidine-containing compound salvage by positive regulation of transcription from RNA polymerase II promoter (GO:1904001)	0.00036911	kinesin complex (GO:0005871)	0.0168771	sequence-specific double-stranded DNA binding (GO:1990837)	0.00114567			DNA strand elongation_Homo sapiens_R-HSA-69190	0.000435273			hermansky-pudlak_syndrome	0.00171562
positive regulation of terminal gap gene transcription (GO:0007363)	0.00036911	SCF-Das1 ubiquitin ligase complex (GO:0097662)	0.0168771	RNA polymerase II repressing transcription factor binding (GO:0001103)	0.00102304			Oncogene Induced Senescence_Homo sapiens_R-HSA-2559585	0.000435273			malignant_hyperthermia	0.00171562
positive regulation of sulfite transport by positive regulation of transcription from RNA polymerase II promoter (GO:0061426)	0.00036911	SCF-Dia2/Pof3 ubiquitin ligase complex (GO:0097663)	0.0168771	core promoter sequence-specific DNA binding (GO:0001046)	0.00114567			Diseases of signal transduction_Homo sapiens_R-HSA-5663202	0.00253989			polydactyly	0.00171562
positive regulation of sulfate assimilation by positive regulation of transcription from RNA polymerase II promoter (GO:1900478)	0.00036911	kinesin I complex (GO:0016938)	0.0168771	4-(cytidine 5'-diphospho)-2-C-methyl-D-erythritol kinase activity (GO:0050515)	0.00114567			Condensation of Prophase Chromosomes_Homo sapiens_R-HSA-2299718	0.000839419			brachydactyly	0.00171562
positive regulation of telomeric RNA transcription from RNA pol II promoter (GO:1901582)	0.00036911	minus-end kinesin complex (GO:0005872)	0.0168771	5-dehydro-2-deoxygluconokinase activity (GO:0047590)	0.00114567			DNA Double-Strand Break Repair_Homo sapiens_R-HSA-5693532	0.00196218			albinism	0.00171562
positive regulation of transcription from RNA polymerase II promoter during mitotic cell cycle (GO:0046022)	0.00036911	SCF-Grr1/Pof2 ubiquitin ligase complex (GO:0097664)	0.0168771	(S)-lactate 2-kinase activity (GO:0043841)	0.00114567			NOTCH1 Intracellular Domain Regulates Transcription_Homo sapiens_R-HSA-2122947	0.00118001			leukodystrophy	0.00171562
positive regulation of snRNA transcription from RNA polymerase II promoter (GO:1905382)	0.00036911	SCF-Hrt3/Pof7 ubiquitin ligase complex (GO:0097675)	0.0168771	acyl-phosphate-hexose phosphotransferase activity (GO:0047328)	0.00114567			DNA Repair_Homo sapiens_R-HSA-73894	0.00248046			nevus	0.00171562
positive regulation of starch catabolic process by positive regulation of transcription from RNA polymerase II promoter (GO:0035957)	0.00036911	nuclear SCF ubiquitin ligase complex (GO:0043224)	0.017775	adenosylcobinamide kinase activity (GO:0043752)	0.00114567			Apoptotic cleavage of cellular proteins_Homo sapiens_R-HSA-111465	0.000650754			coloboma	0.00171562
positive regulation of central gap gene transcription (GO:0007357)	0.00036911	SCF ubiquitin ligase complex (GO:0019005)	0.0189395	repressing transcription factor binding (GO:0070491)	0.000723725			Assembly of the pre-replicative complex_Homo sapiens_R-HSA-68867	0.00246828			osteoarthritis	0.00171562
positive regulation of transcription from RNA polymerase II promoter involved in norepinephrine biosynthetic process (GO:2000763)	0.00036911	SCF-Mdm30 ubiquitin ligase complex (GO:0097665)	0.0168771	2-phosphoglycerate kinase activity (GO:0036357)	0.00114567			Deactivation of the beta-catenin transactivating complex_Homo sapiens_R-HSA-3769402	0.000886669			night_blindness	0.00171562
positive regulation of transcription from RNA polymerase II promoter in response to stress (GO:0036003)	0.00036911	mitotic spindle midzone (GO:1990023)	0.0302939	alkylglycerol kinase activity (GO:0047649)	0.00114567			Constitutive Signaling by NOTCH1 HD+PEST Domain Mutants_Homo sapiens_R-HSA-2894862	0.00187573			major_affective_disorder	0.00171562
positive regulation of termination of RNA polymerase II transcription (GO:1904595)	0.00036911	cytoplasmic SCF ubiquitin ligase complex (GO:0043223)	0.017326	(deoxy)adenylate kinase activity (GO:0047506)	0.00114567			p53-Dependent G1 DNA Damage Response_Homo sapiens_R-HSA-69563	0.00216521			hirschsprung_disease	0.00171562
positive regulation of transcription via serum response element binding (GO:0010735)	0.00036911	meiotic spindle pole (GO:0090619)	0.0302939	ADP-specific phosphofructokinase activity (GO:0043844)	0.00114567			Constitutive Signaling by NOTCH1 PEST Domain Mutants_Homo sapiens_R-HSA-2644606	0.00187573			leukoencephalopathy	0.00171562
regulation of potassium ion concentration by positive regulation of transcription from RNA polymerase II promoter (GO:0097301)	0.000372526	SCF-Met30/Pof1 ubiquitin ligase complex (GO:0097666)	0.0168771	DNA polymerase binding (GO:0070182)	0.000201334			p53-Dependent G1/S DNA damage checkpoint_Homo sapiens_R-HSA-69580	0.00216521			chondrodysplasia	0.00171562
positive regulation of transcription from RNA polymerase II promoter by histone modification (GO:1903757)	0.00036911	SCF-Pof5 ubiquitin ligase complex (GO:0097672)	0.0168771	ADP-thymidine kinase activity (GO:0047628)	0.00114567			G1/S DNA Damage Checkpoints_Homo sapiens_R-HSA-69615	0.00233098			ovarian_failure	0.00171562
positive regulation of transcription from RNA polymerase II promoter involved in smooth muscle cell differentiation (GO:2000721)	0.00036911	SCF-Rcy1/Pof6 ubiquitin ligase complex (GO:0097667)	0.0168771	sequence-specific DNA binding (GO:0043565)	0.00126309			Signaling by NOTCH1 HD+PEST Domain Mutants in Cancer_Homo sapiens_R-HSA-2894858	0.00187573			myasthenic_syndrome	0.00171562
positive regulation of transcription involved in G2/M transition of mitotic cell cycle (GO:0090282)	0.00036911	SCF-Saf1/Pof9 ubiquitin ligase complex (GO:0097668)	0.0168771	5-methyldeoxycytidine-5'-phosphate kinase activity (GO:0047336)	0.00114567			Signaling by NOTCH1 in Cancer_Homo sapiens_R-HSA-2644603	0.00187573			meckel_syndrome	0.00171562
positive regulation of transcription from RNA polymerase II promoter by calcium-mediated signaling (GO:1900622)	0.00036911	SCF-Skp2 ubiquitin ligase complex (GO:0097669)	0.0168771	aminoglycoside phosphotransferase activity (GO:0034071)	0.00114567			Signaling by NOTCH1 PEST Domain Mutants in Cancer_Homo sapiens_R-HSA-2644602	0.00187573			complex_i	0.00171562
transcriptional activation by promoter-enhancer looping (GO:0071733)	0.00036911	SCF-Ucc1 ubiquitin ligase complex (GO:0097673)	0.0168771	AMP-thymidine kinase activity (GO:0047667)	0.00114567			Activation of APC/C and APC/C:Cdc20 mediated degradation of mitotic proteins_Homo sapiens_R-HSA-176814	0.00319963			hypotrichosis	0.00171562
positive regulation of transcription from RNA polymerase II promoter in response to nitrogen starvation (GO:0036278)	0.00036911	SCF-Ufo1/Pof10 ubiquitin ligase complex (GO:0097670)	0.0168771	alkylglycerone kinase activity (GO:0047650)	0.00114567			Degradation of beta-catenin by the destruction complex_Homo sapiens_R-HSA-195253	0.00401162			optic_atrophy	0.00171562
positive regulation of transcription from RNA polymerase II promoter involved in heart development (GO:1901228)	0.00036911	SCF-YDR131C ubiquitin ligase complex (GO:0097671)	0.0168771	agmatine kinase activity (GO:0047633)	0.00114567			HDACs deacetylate histones_Homo sapiens_R-HSA-3214815	0.0019764			celiac_disease	0.00171562
positive regulation of transcription from RNA polymerase II promoter involved in meiotic cell cycle (GO:0010673)	0.00036911	SCF-YLR352W ubiquitin ligase complex (GO:0097674)	0.0168771	cobinamide kinase activity (GO:0008819)	0.00114567			Signaling by PTK6_Homo sapiens_R-HSA-8848021	0.00246828			ciliary_dyskinesia	0.00171562
regulation of cellular ketone metabolic process by positive regulation of transcription from RNA polymerase II promoter (GO:0072366)	0.00036911	Sin3 complex (GO:0016580)	0.00288037	acetate kinase (diphosphate) activity (GO:0047601)	0.00114567			Hemostasis_Homo sapiens_R-HSA-109582	0.00733441			cone_dystrophy	0.00171562
positive regulation of sodium ion transport by positive regulation of transcription from RNA polymerase II promoter (GO:0061423)	0.00037553	condensed nuclear chromosome outer kinetochore (GO:0000942)	0.000839138	acetylglutamate kinase activity (GO:0003991)	0.00114567			Chromatin modifying enzymes_Homo sapiens_R-HSA-3247509	0.0078637			mitochondrial_dna_depletion_syndrome	0.00171562
positive regulation of transcription from RNA polymerase II promoter involved in stress response to cadmium ion (GO:1902901)	0.00036911			beta-glucoside kinase activity (GO:0047700)	0.00114567			Chromatin organization_Homo sapiens_R-HSA-4839726	0.0078637			macular_dystrophy	0.00171562
regulation of glycolytic process by positive regulation of transcription from RNA polymerase II promoter (GO:0072363)	0.00036911			acetate kinase activity (GO:0008776)	0.00114567			Signaling by NOTCH1_Homo sapiens_R-HSA-1980143	0.00290601			coronary_artery_disease	0.00171562
regulation of lipid transport by positive regulation of transcription from RNA polymerase II promoter (GO:0072369)	0.00036911			dehydrogluconokinase activity (GO:0047841)	0.00114567			Oxidative Stress Induced Senescence_Homo sapiens_R-HSA-2559580	0.00536342			nephropathy	0.00171562
positive regulation of mitotic cell cycle (GO:0045931)	8.6166e-08			D-arabinokinase activity (GO:0047814)	0.00114567			Senescence-Associated Secretory Phenotype (SASP)_Homo sapiens_R-HSA-2559582	0.00341598			holoprosencephaly	0.00171562
positive regulation of transcription from RNA polymerase II promoter in response to acidic pH (GO:0061402)	0.000370811			diphosphate-serine phosphotransferase activity (GO:0047332)	0.00114567			Formation of the beta-catenin:TCF transactivating complex_Homo sapiens_R-HSA-201722	0.00188409			porphyria	0.00171562
positive regulation of gluconeogenesis by positive regulation of transcription from RNA polymerase II promoter (GO:0035948)	0.00036911			alpha-glucan, water dikinase activity (GO:0050521)	0.00114567			Repression of WNT target genes_Homo sapiens_R-HSA-4641265	3.99572e-05			multiple_sclerosis	0.00171562
transcriptional activation by promoter-terminator looping (GO:0090203)	0.00036911			amino acid kinase activity (GO:0019202)	0.00114567			Mitotic Prophase_Homo sapiens_R-HSA-68875	0.00818026			ectodermal_dysplasia	0.00171562
positive regulation of transcription from RNA polymerase II promoter involved in cellular response to chemical stimulus (GO:1901522)	0.00036911			diphosphate-glycerol phosphotransferase activity (GO:0047331)	0.00114567			Signal Transduction_Homo sapiens_R-HSA-162582	0.0135363			seizures	0.00171562
positive regulation of transcription elongation from RNA polymerase II promoter (GO:0032968)	0.000381333			ammonia kinase activity (GO:0047666)	0.00114567			Gene Expression_Homo sapiens_R-HSA-74160	0.0150333			anomalies	0.00171562
regulation of reactive oxygen species metabolic process by positive regulation of transcription from RNA polymerase II promoter (GO:1904488)	0.000372743			erythritol kinase activity (GO:0047878)	0.00114567			Regulation of TP53 Activity_Homo sapiens_R-HSA-5633007	0.0188258			renal_cell_carcinoma	0.00171562
SREBP signaling pathway (GO:0032933)	0.00036911			carbamate kinase activity (GO:0008804)	0.00114567			TCF dependent signaling in response to WNT_Homo sapiens_R-HSA-201681	0.0361175			osteopetrosis	0.00171562
positive regulation of transcription initiation from RNA polymerase II promoter (GO:0060261)	0.00036911			glucosamine kinase activity (GO:0047931)	0.00114567			The role of GTSE1 in G2/M progression after G2 checkpoint_Homo sapiens_R-HSA-8852276	0.028507			spinal_muscular_atrophy	0.00171562
positive regulation of transcription of Notch receptor target (GO:0007221)	0.000415833			autoinducer-2 kinase activity (GO:0071518)	0.00114567			G2 Phase_Homo sapiens_R-HSA-68911	2.12703e-06			stature	0.00196677
positive regulation of transcription from RNA polymerase II promoter involved in defense response to fungus (GO:1901244)	0.000373765			diphosphate-protein phosphotransferase activity (GO:0047321)	0.00114567			Nuclear Envelope Breakdown_Homo sapiens_R-HSA-2980766	0.0222721			migraine	0.00171562
positive regulation of transcription from RNA polymerase II promoter involved in neuron differentiation (GO:1904081)	0.000524255			cyclin-dependent protein serine/threonine kinase activator activity (GO:0061575)	0.000985361			Regulation of TP53 Expression and Degradation_Homo sapiens_R-HSA-6806003	0.0123683			pseudohypoaldosteronism	0.00171562
positive regulation of transcription from RNA polymerase II promoter involved in defense response to Gram-negative bacterium (GO:1902097)	0.000462718			ATP:2-methylpropanoate phosphotransferase activity (GO:0047758)	0.00114567			Regulation of TP53 Degradation_Homo sapiens_R-HSA-6804757	0.0118157			hiv	0.00171562
carbon catabolite repression of transcription from RNA polymerase II promoter (GO:0000437)	0.000228326			galacturonokinase activity (GO:0047912)	0.00114567			Ca2+ pathway_Homo sapiens_R-HSA-4086398	0.030137			rickets	0.00171562
negative regulation of cellular hyperosmotic salinity response by negative regulation of transcription from RNA polymerase II promoter (GO:1900464)	0.000228326			butyrate kinase activity (GO:0047761)	0.00114567			Meiotic recombination_Homo sapiens_R-HSA-912446	0.0246635			arrhythmogenic_right_ventricular_dysplasia	0.00171562
negative regulation of filamentous growth of a population of unicellular organisms in response to starvation by negative regulation of transcription from RNA polymerase II promoter (GO:1902352)	0.000228326			carbohydrate kinase activity (GO:0019200)	0.00114567			APC/C:Cdc20 mediated degradation of mitotic proteins_Homo sapiens_R-HSA-176409	0.0398507			ehlers-danlos	0.00171562
negative regulation of cellular response to alkaline pH by negative regulation of transcription from RNA polymerase II promoter (GO:1900463)	0.000228326			formate kinase activity (GO:0047900)	0.00114567			Signaling by ERBB2_Homo sapiens_R-HSA-1227986	0.0177692			mucopolysaccharidosis	0.00171562
negative regulation of mating type switching by negative regulation of transcription from RNA polymerase II promoter (GO:1900474)	0.000228326			farnesyl diphosphate kinase activity (GO:0047887)	0.00114567			Pre-NOTCH Expression and Processing_Homo sapiens_R-HSA-1912422	0.0269042			hypercholesterolemia	0.00171562
negative regulation of induction of conjugation with cellular fusion by negative regulation of transcription from RNA polymerase II promoter (GO:1902625)	0.000228326			gluconokinase activity (GO:0046316)	0.00114567			Pre-NOTCH Transcription and Translation_Homo sapiens_R-HSA-1912408	0.0155178			osteoporosis	0.00171562
negative regulation of invasive growth in response to glucose limitation by negative regulation of transcription from RNA polymerase II promoter (GO:1900460)	0.000228326			glucose-1-phosphate phosphodismutase activity (GO:0047937)	0.00114567			HDR through Homologous Recombination (HRR)_Homo sapiens_R-HSA-5685942	0.0327698			thrombocytopenia	0.00171562
negative regulation of phosphatidylcholine biosynthetic process by negative regulation of transcription from RNA polymerase II promoter (GO:1900473)	0.000228326			glycerol-3-phosphate-glucose phosphotransferase activity (GO:0047327)	0.00114567			G2/M DNA damage checkpoint_Homo sapiens_R-HSA-69473	0.0426993			split-hand/foot_malformation	0.00171562
negative regulation of oligopeptide transport by negative regulation of transcription from RNA polymerase II promoter (GO:0035952)	0.000228326			glucuronokinase activity (GO:0047940)	0.00114567			Transcriptional activity of SMAD2/SMAD3:SMAD4 heterotrimer_Homo sapiens_R-HSA-2173793	0.0171622			pancreatic_cancer	0.00171562
negative regulation of ceramide biosynthetic process by negative regulation of transcription from RNA Polymerase II promoter (GO:0061427)	0.000228326			fructosamine-3-kinase activity (GO:0030387)	0.00114567			Regulation of cholesterol biosynthesis by SREBP (SREBF)_Homo sapiens_R-HSA-1655829	0.0253299			fanconi_anemia	0.00171562
negative regulation of phosphatidylserine biosynthetic process by negative regulation of transcription from RNA polymerase II promoter (GO:1900526)	0.000228326			acylglycerol kinase activity (GO:0047620)	0.00114567			Intrinsic Pathway for Apoptosis_Homo sapiens_R-HSA-109606	0.0159624			fibrosis	0.00171562
negative regulation of pseudohyphal growth by negative regulation of transcription from RNA polymerase II promoter (GO:1900462)	0.000228326			glycerone kinase activity (GO:0004371)	0.00114567			SMAD2/SMAD3:SMAD4 heterotrimer regulates transcription_Homo sapiens_R-HSA-2173796	0.00999388			long_qt_syndrome	0.00171562
negative regulation of transcription initiation from RNA polymerase II promoter (GO:0060633)	0.000228326			glutamate 1-kinase activity (GO:0047944)	0.00114567			Processing of DNA double-strand break ends_Homo sapiens_R-HSA-5693607	0.0445056			hypothyroidism	0.00171562
negative regulation of snRNA transcription from RNA polymerase II promoter (GO:1905381)	0.000228326			dolichol kinase activity (GO:0004168)	0.00114567			CDO in myogenesis_Homo sapiens_R-HSA-375170	0.00830109			convulsions	0.00171562
negative regulation of inositol biosynthetic process by negative regulation of transcription from RNA polymerase II promoter (GO:1900471)	0.000228326			diphosphoinositol-pentakisphosphate kinase activity (GO:0033857)	0.00114567			Activation of gene expression by SREBF (SREBP)_Homo sapiens_R-HSA-2426168	0.0159624			thrombophilia	0.00171562
negative regulation of transcription from RNA polymerase II promoter by histone modification (GO:1903758)	0.000228326			glucose-1,6-bisphosphate synthase activity (GO:0047933)	0.00114567			Myogenesis_Homo sapiens_R-HSA-525793	0.00830109			dementia	0.00171562
negative regulation of termination of RNA polymerase II transcription, poly(A)-coupled (GO:2000805)	0.000228326			hydroxylysine kinase activity (GO:0047992)	0.00114567			Signaling by TGF-beta Receptor Complex_Homo sapiens_R-HSA-170834	0.0391395			usher_syndrome	0.00171562
negative regulation of telomeric RNA transcription from RNA pol II promoter (GO:1901581)	0.000228326			phosphatidylinositol 3-kinase activity (GO:0035004)	0.00114567			Kinesins_Homo sapiens_R-HSA-983189	0.0171622			nephronophthisis	0.00171562
negative regulation of ribosomal protein gene transcription from RNA polymerase II promoter (GO:0010688)	0.000228326			guanidinoacetate kinase activity (GO:0047973)	0.00114567			Metabolism of nucleotides_Homo sapiens_R-HSA-15869	0.0494668			cholesterol_level	0.00171562
negative regulation of transcription from RNA polymerase II promoter by pheromones (GO:0046020)	0.000228326			glycerate 2-kinase activity (GO:0043798)	0.00114567			Meiosis_Homo sapiens_R-HSA-1500620	0.048037			cdeficiency	0.00171562
negative regulation of transcription elongation from RNA polymerase II promoter (GO:0034244)	0.000230541			kinase activity (GO:0016301)	0.00114567			Centrosome maturation_Homo sapiens_R-HSA-380287	0.0430856			autism	0.00176768
positive regulation of gluconeogenesis by negative regulation of transcription from RNA polymerase II promoter (GO:0035949)	0.000228326			hypotaurocyamine kinase activity (GO:0047715)	0.00114567			Recruitment of mitotic centrosome proteins and complexes_Homo sapiens_R-HSA-380270	0.0430856			epidermolysis_bullosa	0.00171562
negative regulation of transcription from RNA polymerase II promoter in response to copper ion (GO:0061398)	0.000228326			inositol pentakisphosphate 2-kinase activity (GO:0035299)	0.00114567			COPI-dependent Golgi-to-ER retrograde traffic_Homo sapiens_R-HSA-6811434	0.0445056			sarcoma	0.00171562
negative regulation of transcription from RNA polymerase II promoter involved in heart development (GO:1901227)	0.000228326			lombricine kinase activity (GO:0050059)	0.00114567			Phosphorylation of Emi1_Homo sapiens_R-HSA-176417	3.73739e-06			tuberculosis	0.00171562
negative regulation of transcription from RNA polymerase II promoter in response to iron (GO:0034396)	0.000228326			ADP-specific glucokinase activity (GO:0043843)	0.00114567			Regulation of PLK1 Activity at G2/M Transition_Homo sapiens_R-HSA-2565942	0.0494668			skin/hair/eye_pigmentation	0.00171562
negative regulation of transcription from RNA polymerase II promoter involved in meiotic cell cycle (GO:0010674)	0.000228326			phosphomevalonate kinase activity (GO:0004631)	0.00114567			Phosphorylation of the APC/C_Homo sapiens_R-HSA-176412	0.00386445			thalassemia	0.00171562
regulation of glycolytic process by negative regulation of transcription from RNA polymerase II promoter (GO:0072362)	0.000228326			selenide, water dikinase activity (GO:0004756)	0.00114567			Association of licensing factors with the pre-replicative complex_Homo sapiens_R-HSA-69298	0.00253989			xeroderma_pigmentosum	0.00171562
regulation of cellular ketone metabolic process by negative regulation of transcription from RNA polymerase II promoter (GO:0072365)	0.000228326			hamamelose kinase activity (GO:0047976)	0.00114567							psoriasis	0.00171562
regulation of lipid transport by negative regulation of transcription from RNA polymerase II promoter (GO:0072368)	0.000228326			hydroxyethylthiazole kinase activity (GO:0004417)	0.00114567							aneurysm	0.00176768
transfer RNA gene-mediated silencing (GO:0061587)	0.000228326			inosine kinase activity (GO:0008906)	0.00114567							squamous_cell_carcinoma	0.00171562
negative regulation of mitochondrial unfolded protein response by negative regulation of transcription from RNA polymerase II promoter (GO:1904490)	0.000228326			adenylylsulfate kinase activity (GO:0004020)	0.00115337							wilms_tumor	0.00171562
negative regulation of cell-cell adhesion by negative regulation of transcription from RNA polymerase II promoter (GO:1900387)	0.000239779			N2-acetyl-L-aminoadipate kinase activity (GO:0043744)	0.00114567							melanoma	0.00171562
negative regulation of transcription from RNA polymerase II promoter in response to UV-induced DNA damage (GO:0010768)	0.000228326			lipid kinase activity (GO:0001727)	0.00114567							malaria	0.00171562
negative regulation of transcription from RNA polymerase II promoter in response to stress (GO:0097201)	0.000228326			fucokinase activity (GO:0050201)	0.00114567							corneal_dystrophy	0.00171562
negative regulation of transcription from RNA polymerase II promoter involved in smooth muscle cell differentiation (GO:2000820)	0.000228326			D-erythro-sphingosine kinase activity (GO:0017050)	0.00114567							zellweger_syndrome	0.00171562
regulation of transport by negative regulation of transcription from RNA polymerase II promoter (GO:1900392)	0.000228326			opheline kinase activity (GO:0050154)	0.00114567							hypogonadism	0.00171562
negative regulation of pri-miRNA transcription from RNA polymerase II promoter (GO:1902894)	0.000231679			phenol, water dikinase activity (GO:0043749)	0.00114567							otosclerosis	0.00171562
regulation of reactive oxygen species metabolic process by negative regulation of transcription from RNA polymerase II promoter (GO:1904489)	0.000240976			riboflavin kinase activity (GO:0008531)	0.00114567							microcephaly	0.00171562
negative regulation of neuron apoptotic process by negative regulation of transcription from RNA polymerase II promoter (GO:1904089)	0.00036911			glycerate kinase activity (GO:0008887)	0.00114567							bardet-biedl_syndrome	0.00171562
positive regulation of cyclin-dependent protein serine/threonine kinase activity involved in G2/M transition of mitotic cell cycle (GO:0031662)	6.04895e-06			inositol trisphosphate kinase activity (GO:0051766)	0.00114567							inflammatory_bowel_disease	0.00192374
regulation of cell cycle switching, mitotic to meiotic cell cycle (GO:0110044)	2.14597e-06			macrolide 2'-kinase activity (GO:0050073)	0.00114567							rheumatoid_arthritis	0.00171562
regulation of mitotic nuclear envelope disassembly (GO:1905557)	2.14597e-06			hydroxymethylpyrimidine kinase activity (GO:0008902)	0.00114567							glycogen_storage_disease	0.00171562
regulation of mitotic cohesin unloading (GO:1905410)	1.63953e-06			triokinase activity (GO:0050354)	0.00114567							cone-rod_dystrophy	0.00171562
positive regulation of cyclin-dependent protein serine/threonine kinase activity (GO:0045737)	4.96254e-06			phosphatidylinositol phosphate kinase activity (GO:0016307)	0.00114567							glaucoma	0.00171562
regulation of mitotic cell cycle DNA replication (GO:1903463)	1.70748e-06			NAD+ kinase activity (GO:0003951)	0.00115337							waardenburg_syndrome	0.00171562
regulation of centromere clustering at the mitotic nuclear envelope (GO:1905112)	2.14597e-06			nucleobase-containing compound kinase activity (GO:0019205)	0.00114567							lung_cancer	0.00180913
regulation of mitotic spindle organization (GO:0060236)	4.79214e-06			inositol tetrakisphosphate kinase activity (GO:0051765)	0.00114567							leber_amaurosis	0.00171562
regulation of transcription from RNA polymerase II promoter (GO:0006357)	0.00205522			NADH kinase activity (GO:0042736)	0.00114567							microphthalmia	0.00176768
Wnt signaling pathway, regulating spindle positioning (GO:0060069)	5.59431e-06			inositol 3-kinase activity (GO:0019140)	0.00114567							encephalopathy	0.00171562
regulation of mitotic DNA damage checkpoint (GO:1904289)	3.11584e-06			phosphoglycerate kinase (GTP) activity (GO:0050191)	0.00114567							ichthyosis	0.0017447
G2/M transition of mitotic cell cycle (GO:0000086)	1.88295e-05			phosphomethylpyrimidine kinase activity (GO:0008972)	0.00114567							leigh_syndrome	0.00171562
regulation of mitotic G1 cell cycle arrest in response to nitrogen starvation (GO:1903693)	2.49133e-06			pantetheine kinase activity (GO:0050165)	0.00114567							myocardial_infarction	0.00171562
regulation of mitotic cell cycle, embryonic (GO:0009794)	2.14597e-06			phosphoglucan, water dikinase activity (GO:0051752)	0.00114567							thyroid_carcinoma	0.00171562
regulation of mitotic cell cycle phase transition (GO:1901990)	2.31181e-06			inositol 5-diphosphate pentakisphosphate 5-kinase activity (GO:0052836)	0.00116825							cardiomyopathy,_hypertrophic	0.00171562
negative regulation of mitotic cell cycle (GO:0045930)	3.18579e-05			pyridoxal kinase activity (GO:0008478)	0.00114567							dystonia	0.0017447
negative regulation of transcription, DNA-templated (GO:0045892)	0.0068354			phenol kinase activity (GO:0018720)	0.00114567							paget_disease	0.00171562
regulation of mitotic nuclear division (GO:0007088)	6.54046e-06			phosphatidylinositol kinase activity (GO:0052742)	0.00114567							macular_degeneration	0.00176768
regulation of ubiquitin-protein ligase activity involved in mitotic cell cycle (GO:0051439)	7.88962e-06			phytol kinase activity (GO:0010276)	0.00114567							alzheimer_disease	0.00205416
regulation of mitotic cytokinesis (GO:1902412)	4.96254e-06			phosphoenolpyruvate-glycerone phosphotransferase activity (GO:0047324)	0.00114567							lateral_sclerosis	0.00176768
positive regulation of cell cycle (GO:0045787)	5.18924e-05			inositol diphosphate tetrakisphosphate kinase activity (GO:0052839)	0.00116825							myopia	0.00171562
DNA damage response, signal transduction by p53 class mediator resulting in cell cycle arrest (GO:0006977)	6.83267e-05			polyphosphate kinase activity (GO:0008976)	0.00114567							pheochromocytoma	0.00171562
DNA-dependent DNA replication (GO:0006261)	0.000219609			phosphatidylinositol bisphosphate kinase activity (GO:0052813)	0.00114567							disorder_of_glycosylation	0.00176768
DNA synthesis involved in DNA replication (GO:0090592)	0.000147756			propionate kinase activity (GO:0008980)	0.00114567							prostate_cancer	0.00216768
regulation of cyclin-dependent protein serine/threonine kinase activity involved in G1/S transition of mitotic cell cycle (GO:0031657)	6.59024e-05			pyruvate, water dikinase activity (GO:0008986)	0.00114567							lymphoma	0.00188115
regulation of cyclin-dependent protein serine/threonine kinase activity involved in G2/M transition of mitotic cell cycle (GO:0031660)	4.64104e-05			dephospho-CoA kinase activity (GO:0004140)	0.00115337							diabetes_mellitus,_type_1	0.00205416
positive regulation of cyclin-dependent protein serine/threonine kinase activity involved in meiotic nuclear division (GO:1904191)	0.000228326			mevalonate kinase activity (GO:0004496)	0.00114567							hypertension	0.00214873
ARF protein signal transduction (GO:0032011)	0.000228326			sedoheptulokinase activity (GO:0050277)	0.00114567							orofacial_cleft	0.00176768
Ral protein signal transduction (GO:0032484)	0.000228326			choline kinase activity (GO:0004103)	0.00115337							asthma	0.00188115
Rab protein signal transduction (GO:0032482)	0.000228326			phosphoglucokinase activity (GO:0050190)	0.00114567							breast_cancer	0.002117
Ran protein signal transduction (GO:0031291)	0.000228326			taurocyamine kinase activity (GO:0050324)	0.00114567							preeclampsia	0.00171562
regulation of chromatin silencing (GO:0031935)	0.0049109			phosphoramidate-hexose phosphotransferase activity (GO:0047329)	0.00114567							parkinson_disease	0.00188115
modulation by symbiont of host cell cycle (GO:0044071)	0.000228326			base pairing with DNA (GO:0000497)	0.00197913							systemic_lupus_erythematosus	0.002117
regulation of cell cycle (GO:0051726)	0.000228326			thiamine-phosphate kinase activity (GO:0009030)	0.00114567							obesity	0.00216768
peptidyl-serine autophosphorylation (GO:0036289)	0.00181051			ribosylnicotinamide kinase activity (GO:0050262)	0.00115337							charcot-marie-tooth_disease	0.00209851
phosphorylation of RNA polymerase II C-terminal domain (GO:0070816)	0.013225			T2-induced deoxynucleotide kinase activity (GO:0050316)	0.00114567							refsum_disease	0.00171562
canonical Wnt signaling pathway involved in positive regulation of apoptotic process (GO:0044337)	0.00330807			bent DNA binding (GO:0003681)	0.00197913							immunodeficiency	0.002117
regulation of cell cycle checkpoint (GO:1901976)	0.000228326			pantothenate kinase activity (GO:0004594)	0.00115337							colorectal_cancer	0.00235067
DNA replication initiation (GO:0006270)	0.000228326			DNA binding (GO:0003677)	0.00197913							spinocerebellar_ataxia	0.00249234
regulation of meiotic cell cycle (GO:0051445)	0.000228326			DNA clamp activity (GO:0061777)	0.00197913							spastic_paraplegia	0.00225833
Rac protein signal transduction (GO:0016601)	0.000328536			thiamine-diphosphate kinase activity (GO:0050331)	0.00114567							diabetes_mellitus,_type_2	0.00214873
regulation of cell cycle process (GO:0010564)	0.000269272			phosphoribokinase activity (GO:0050195)	0.00114567							restless_legs_syndrome	0.00171562
Rap protein signal transduction (GO:0032486)	0.0002414			riboflavin phosphotransferase activity (GO:0050257)	0.00114567							neuropathy	0.00239748
canonical Wnt signaling pathway involved in negative regulation of apoptotic process (GO:0044336)	0.00954433			DNA clamp unloader activity (GO:0061860)	0.00197913							muscular_dystrophy	0.00225833
protein autophosphorylation (GO:0046777)	0.00882654			inositol heptakisphosphate kinase activity (GO:0000829)	0.00116825							schizophrenia	0.00216768
septation initiation signaling (GO:0031028)	0.000299303			polyphosphate-glucose phosphotransferase activity (GO:0047330)	0.00114567							blood	0.0024447
Rho protein signal transduction (GO:0007266)	0.000558534			DNA secondary structure binding (GO:0000217)	0.00197913							cardiomyopathy,_dilated	0.00230429
cellular process regulating host cell cycle in response to virus (GO:0060154)	0.00036911			inositol hexakisphosphate kinase activity (GO:0000828)	0.00116825							myopathy	0.00284979
regulation of cyclin-dependent protein kinase activity (GO:1904029)	0.00036911			DNA clamp loader activity (GO:0003689)	0.00205906							cataract	0.00310884
microtubule bundle formation involved in mitotic spindle midzone assembly (GO:1903562)	0.00036911			G-quadruplex DNA binding (GO:0051880)	0.00202557							vitreoretinopathy	0.00171562
negative regulation of ubiquitin-protein ligase activity involved in mitotic cell cycle (GO:0051436)	0.00036911			histone-dependent DNA binding (GO:0099077)	0.00197913							cardiomyopathy	0.00273282
DNA replication initiation from late origin (GO:0061487)	0.000321903			pseudouridine kinase activity (GO:0050225)	0.00114567
negative regulation of cyclin-dependent protein serine/threonine kinase activity (GO:0045736)	0.00036911			DNA end binding (GO:0045027)	0.00198089
chromatin organization involved in negative regulation of transcription (GO:0097549)	0.013382			regulatory region DNA binding (GO:0000975)	0.00199245
negative regulation of antisense RNA transcription (GO:0060195)	0.013382			phosphoribulokinase activity (GO:0008974)	0.00114567
negative regulation of DNA-templated transcription, termination (GO:0060567)	0.0134829			inositol-1,3,4,5,6-pentakisphosphate kinase activity (GO:0000827)	0.00116825
negative regulation of cellular carbohydrate metabolic process by negative regulation of transcription, DNA-templated (GO:0010678)	0.013382			flap-structured DNA binding (GO:0070336)	0.00198089
negative regulation of mating-type specific transcription, DNA-templated (GO:0045894)	0.013382			negative regulation of SREBP signaling pathway by DNA binding (GO:0100060)	0.00197913
negative regulation of ncRNA transcription associated with protein coding gene TSS/TES (GO:1904388)	0.013382			DNA binding, bending (GO:0008301)	0.00209295
negative regulation of transcription by transcription factor catabolism (GO:0010620)	0.0133876			random coil DNA binding (GO:0003695)	0.00197913
negative regulation of transcription by pheromones (GO:0045996)	0.013382			recombination hotspot binding (GO:0010844)	0.00197913
negative regulation of transcription during mitotic cell cycle (GO:0007068)	0.013382			topological DNA entrapment activity (GO:0061776)	0.00197913
negative regulation of transcription from RNA polymerase V promoter (GO:1904280)	0.013382			triplex DNA binding (GO:0045142)	0.00197913
carbon catabolite repression of transcription (GO:0045013)	0.0133876			tetraacyldisaccharide 4'-kinase activity (GO:0009029)	0.00114567
nitrogen catabolite repression of transcription (GO:0090295)	0.013382			thiamine kinase activity (GO:0019165)	0.00114567
negative regulation of transcription involved in G2/M transition of mitotic cell cycle (GO:0090419)	0.0133876			scyllo-inosamine 4-kinase activity (GO:0050276)	0.00114567
negative regulation of transcription from RNA polymerase III promoter (GO:0016480)	0.0142524			tagatose-6-phosphate kinase activity (GO:0009024)	0.00114567
negative regulation of transcription by competitive promoter binding (GO:0010944)	0.0136747			creatine kinase activity (GO:0004111)	0.00116825
negative regulation of DNA-templated transcription, initiation (GO:2000143)	0.0143214			S-methyl-5-thioribose kinase activity (GO:0046522)	0.00114567
negative regulation of transcription from RNA polymerase I promoter (GO:0016479)	0.0138305			tagatose kinase activity (GO:0050317)	0.00114567
negative regulation of DNA-templated transcription, elongation (GO:0032785)	0.014169			shikimate kinase activity (GO:0004765)	0.00114567
negative regulation of cell cycle (GO:0045786)	0.000522085			phosphoglycerate kinase activity (GO:0004618)	0.00114567
negative regulation of translation (GO:0017148)	0.00420365			xylitol kinase activity (GO:0050400)	0.00114567
Ras protein signal transduction (GO:0007265)	0.000538629			ethanolamine kinase activity (GO:0004305)	0.00120887
negative regulation of transcription by transcription factor localization (GO:0010621)	0.0154645			undecaprenol kinase activity (GO:0009038)	0.00114567
replication of extrachromosomal circular DNA (GO:0001326)	0.000881676			viomycin kinase activity (GO:0050394)	0.00114567
mitotic cytokinesis (GO:0000281)	0.000431204			ribosylnicotinate kinase activity (GO:0061769)	0.00114567
cellular bud neck septin ring organization (GO:0032186)	0.000396843			glycerol kinase activity (GO:0004370)	0.00120887
DNA replication (GO:0006260)	0.00162965			diacylglycerol kinase activity (GO:0004143)	0.00136282
cellular bud site selection (GO:0000282)	0.000396843			kinase binding (GO:0019900)	0.00114567
protein localization to mitotic actomyosin contractile ring (GO:1904498)	0.000396843			methyl-CpG binding (GO:0008327)	0.00325847
plant-type primary cell wall biogenesis (GO:0009833)	0.000396843			telomeric DNA binding (GO:0042162)	0.00359211
mitotic cytokinetic process (GO:1902410)	0.000431204			unmethylated CpG binding (GO:0045322)	0.00257045
positive regulation of peptidyl-threonine phosphorylation (GO:0010800)	0.00183361			3-phosphoinositide-dependent protein kinase activity (GO:0004676)	0.00964002
histone-serine phosphorylation (GO:0035404)	0.0022828			cyclic nucleotide-dependent protein kinase activity (GO:0004690)	0.00964002
DNA damage induced protein phosphorylation (GO:0006975)	0.0195009			calcium-dependent protein serine/threonine kinase activity (GO:0009931)	0.00964002
apoptotic process (GO:0006915)	0.00714041			Fas-activated serine/threonine kinase activity (GO:0033867)	0.00964002
apoptotic process in bone marrow (GO:0071839)	0.00714041			G-protein coupled receptor kinase activity (GO:0004703)	0.00964002
epithelial cell apoptotic process (GO:1904019)	0.00714041			DNA-dependent protein kinase activity (GO:0004677)	0.00964554
fat cell apoptotic process (GO:1904606)	0.00714041			eukaryotic translation initiation factor 2alpha kinase activity (GO:0004694)	0.00964002
glial cell apoptotic process (GO:0034349)	0.00714041			Goodpasture-antigen-binding protein kinase activity (GO:0033868)	0.00964002
fibroblast apoptotic process (GO:0044346)	0.00715417			AMP-activated protein kinase activity (GO:0004679)	0.00964554
hepatoblast apoptotic process (GO:1902489)	0.00714041			protein kinase C activity (GO:0004697)	0.00964554
inflammatory cell apoptotic process (GO:0006925)	0.00714041			GTP-dependent protein kinase activity (GO:0034211)	0.00964002
melanocyte apoptotic process (GO:1902362)	0.00715417			histone threonine kinase activity (GO:0035184)	0.00964002
leukocyte apoptotic process (GO:0071887)	0.00714041			histone serine kinase activity (GO:0035174)	0.00964554
myeloid cell apoptotic process (GO:0033028)	0.00714041			transmembrane receptor protein serine/threonine kinase activity (GO:0004675)	0.00964002
myofibroblast cell apoptotic process (GO:1904516)	0.00714041			Rho-dependent protein serine/threonine kinase activity (GO:0072518)	0.00964002
mesenchymal cell apoptotic process (GO:0097152)	0.00715417			ribosomal protein S6 kinase activity (GO:0004711)	0.00964002
retinal cell apoptotic process (GO:1990009)	0.00714041			phosphatidylinositol 3-kinase catalytic subunit binding (GO:0036313)	0.00115337
anoikis (GO:0043276)	0.00792498			myosin light chain kinase activity (GO:0004687)	0.0096642
muscle cell apoptotic process (GO:0010657)	0.00715417			RNA polymerase II carboxy-terminal domain kinase activity (GO:0008353)	0.010307
neuron apoptotic process (GO:0051402)	0.00833001			calmodulin-dependent protein kinase activity (GO:0004683)	0.0103549
chromatin organization involved in regulation of transcription (GO:0034401)	0.0186634			protein serine/threonine kinase activity (GO:0004674)	0.0182884
regulation of antisense RNA transcription (GO:0060194)	0.0186634			RNA polymerase II activating transcription factor binding (GO:0001102)	0.00281897
regulation of mating-type specific transcription, DNA-templated (GO:0007532)	0.0186634			non-membrane spanning protein tyrosine kinase activity (GO:0004715)	0.0055266
regulation of transcription by carbon monoxide (GO:0070028)	0.0186634			cyclin-dependent protein kinase activity (GO:0097472)	0.0135344
regulation of transcription by glucose (GO:0046015)	0.0186634			RNA polymerase II transcriptional activator activity, metal ion regulated core promoter proximal region sequence-specific binding (GO:0001213)	0.010307
regulation of transcription by galactose (GO:0000409)	0.0186634			protein kinase activity (GO:0004672)	0.0206944
regulation of DNA-templated transcription, termination (GO:0031554)	0.0186634			RNA polymerase II transcription corepressor activity (GO:0001106)	0.0260897
regulation of transcription by pheromones (GO:0009373)	0.0186634			transcriptional activator activity, RNA polymerase II core promoter proximal region sequence-specific binding (GO:0001077)	0.0260897
regulation of transcription during mitotic cell cycle (GO:0045896)	0.0186634			transcription coactivator activity (GO:0003713)	0.0259726
carbon catabolite regulation of transcription (GO:0045990)	0.0189611			protein heterodimerization activity (GO:0046982)	0.0311637
regulation of transcription from mitochondrial promoter (GO:1903108)	0.0186634			protein tyrosine kinase activity (GO:0004713)	0.0370957
regulation of transcription from RNA polymerase V promoter (GO:1904279)	0.0186634			ligand-dependent nuclear receptor transcription coactivator activity (GO:0030374)	0.0336655
nitrogen catabolite regulation of transcription (GO:0090293)	0.0189611			RNA polymerase II transcription coactivator activity (GO:0001105)	0.0363309
regulation of chromatin-mediated maintenance of transcription (GO:1904499)	0.0187804			left-handed Z-DNA binding (GO:0003692)	0.0182884
regulation of transcription from RNA polymerase I promoter (GO:0006356)	0.0191432			supercoiled DNA binding (GO:0097100)	0.0186799
regulation of DNA-templated transcription in response to stress (GO:0043620)	0.0190792			mismatched DNA binding (GO:0030983)	0.0182884
regulation of DNA-templated transcription, elongation (GO:0032784)	0.0195009			hemi-methylated DNA-binding (GO:0044729)	0.0190724
regulation of transcription from RNA polymerase III promoter (GO:0006359)	0.0195009			double-stranded methylated DNA binding (GO:0010385)	0.0200836
regulation of DNA-templated transcription, initiation (GO:2000142)	0.0197157			enhancer sequence-specific DNA binding (GO:0001158)	0.0190724
mitotic spindle midzone assembly (GO:0051256)	0.000769546			protein phosphatase 2A binding (GO:0051721)	0.0186799
positive regulation of cyclin-dependent protein serine/threonine kinase activity involved in G1/S transition of mitotic cell cycle (GO:0031659)	0.00036911			ubiquitin binding (GO:0043130)	0.018037
regulation of transcription, DNA-templated (GO:0006355)	0.0262378			linear polyubiquitin binding (GO:1990450)	0.0182884
anaphase-promoting complex-dependent catabolic process (GO:0031145)	0.00767291			double-stranded telomeric DNA binding (GO:0003691)	0.0309182
apoptotic mitochondrial changes (GO:0008637)	0.0162928			microtubule motor activity (GO:0003777)	0.0175764
regulation of cyclin-dependent protein serine/threonine kinase activity (GO:0000079)	0.00046972			histone deacetylase activity (H3-K14 specific) (GO:0031078)	0.00700223
mitotic spindle elongation (GO:0000022)	0.00161538			histone deacetylase activity (H3-K4 specific) (GO:1990162)	0.00700223
canonical Wnt signaling pathway involved in neural plate anterior/posterior pattern formation (GO:0060823)	0.00181245			protein phosphatase binding (GO:0019903)	0.0309182
canonical Wnt signaling pathway involved in midbrain dopaminergic neuron differentiation (GO:1904954)	0.00181245			NAD-dependent histone deacetylase activity (GO:0017136)	0.00805482
canonical Wnt signaling pathway involved in osteoblast differentiation (GO:0044339)	0.00181245			histone deacetylase activity (H3-K9 specific) (GO:0032129)	0.00700223
canonical Wnt signaling pathway involved in neural crest cell differentiation (GO:0044335)	0.00189905			G-rich single-stranded DNA binding (GO:1990955)	0.0247244
canonical Wnt signaling pathway involved in heart development (GO:0061316)	0.00176361			C-rich single-stranded DNA binding (GO:1990829)	0.0242233
canonical Wnt signaling pathway involved in mesenchymal stem cell differentiation (GO:0044338)	0.00176361			histone deacetylase activity (H4-K16 specific) (GO:0034739)	0.00700223
canonical Wnt signaling pathway involved in mesonephros development (GO:0061292)	0.00176361			NAD-independent histone deacetylase activity (GO:0045129)	0.00700223
positive regulation of spinal cord association neuron differentiation by canonical Wnt signaling pathway (GO:0100067)	0.00176361			histone deacetylase activity (GO:0004407)	0.00731402
regulation of heart induction by canonical Wnt signaling pathway (GO:0100012)	0.00176361			transcriptional repressor activity, RNA polymerase II core promoter proximal region sequence-specific binding (GO:0001078)	0.0457923
canonical Wnt signaling pathway involved in metanephric kidney development (GO:0061290)	0.00181245			protein phosphatase 1 binding (GO:0008157)	0.0155846
canonical Wnt signaling pathway involved in positive regulation of cell-cell adhesion (GO:0044329)	0.00249817			transmembrane receptor protein tyrosine kinase activity (GO:0004714)	0.0447973
regulation of hair cycle by canonical Wnt signaling pathway (GO:0060901)	0.00207154			bacterial-type RNA polymerase core promoter sequence-specific DNA binding (GO:0000985)	0.00700223
signal transduction involved in mitotic G1 DNA damage checkpoint (GO:0072431)	0.000372743			RNA polymerase I CORE element sequence-specific DNA binding (GO:0001164)	0.00964002
beta-catenin destruction complex disassembly (GO:1904886)	0.00239778			RNA polymerase II transcription factor binding (GO:0001085)	0.00964002
canonical Wnt signaling pathway involved in positive regulation of wound healing (GO:0044330)	0.00330798			protein phosphatase 2B binding (GO:0030346)	0.0136942
carbon catabolite regulation of transcription from RNA polymerase II promoter (GO:0000429)	0.0197157			androgen receptor binding (GO:0050681)	0.00924209
negative regulation of leucine import by regulation of transcription from RNA polymerase II promoter (GO:1902574)	0.0197157			mitochondrial RNA polymerase core promoter sequence-specific DNA binding (GO:0000997)	0.00731402
positive regulation of mating type switching by regulation of transcription from RNA polymerase II promoter (GO:1900374)	0.0197157			histone tyrosine kinase activity (GO:0035400)	0.00964554
nitrogen catabolite regulation of transcription from RNA polymerase II promoter (GO:0001079)	0.0197157			RNA polymerase II basal transcription factor binding (GO:0001091)	0.00964554
positive regulation of phenotypic switching by regulation of transcription from RNA polymerase II promoter (GO:1900546)	0.0197157			ATP-dependent microtubule motor activity (GO:1990939)	0.0124062
regulation of ergosterol biosynthetic process by regulation of transcription from RNA polymerase II promoter (GO:0035960)	0.0197157			protein phosphatase 5 binding (GO:1990634)	0.011559
regulation of conjugation with cellular fusion by regulation of transcription from RNA polymerase II promoter (GO:1900406)	0.0197157			RNA polymerase II sequence-specific DNA binding transcription factor binding (GO:0061629)	0.00964554
regulation of transcription from RNA polymerase II promoter by histone modification (GO:1903756)	0.0202295			MRF binding (GO:0043426)	0.0026015
regulation of fungal-type cell wall biogenesis by regulation of transcription from RNA polymerase II promoter (GO:1900415)	0.0197157			bHLH transcription factor binding (GO:0043425)	0.00216672
regulation of mating-type specific transcription from RNA polymerase II promoter (GO:0001196)	0.0197157			DNA replication origin binding (GO:0003688)	0.0454991
regulation of nodal signaling pathway involved in determination of left/right asymmetry (GO:1900145)	0.0197157			NAD-dependent protein deacetylase activity (GO:0034979)	0.0454991
regulation of iron ion transport by regulation of transcription from RNA polymerase II promoter (GO:1900393)	0.0197157			transcription factor activity, RNA polymerase II core promoter proximal region sequence-specific binding (GO:0000982)	0.0391091
regulation of oligopeptide transport by regulation of transcription from RNA polymerase II promoter (GO:0035950)	0.0197157			transcription factor activity, RNA polymerase II core promoter proximal region sequence-specific binding involved in preinitiation complex assembly (GO:0001074)	0.0391091
regulation of pri-miRNA transcription from RNA polymerase II promoter (GO:1902893)	0.0197157			RNA polymerase II transcription factor activity, metal ion regulated core promoter proximal region sequence-specific binding (GO:0001201)	0.0391091
positive regulation of fibroblast proliferation (GO:0048146)	0.0287103			retinol binding (GO:0019841)	0.0331932
regulation of phenotypic switching by regulation of transcription from RNA polymerase II promoter (GO:1900545)	0.0197157			tubulin deacetylase activity (GO:0042903)	0.0424721
regulation of pyrimidine nucleotide biosynthetic process by positive regulation of transcription from RNA polymerase II promoter (GO:1900448)	0.0197157			protein deacetylase activity (GO:0033558)	0.0363309
regulation of lipid transport by regulation of transcription from RNA polymerase II promoter (GO:0072367)	0.0198317			transcription factor activity, RNA polymerase II core promoter sequence-specific (GO:0000983)	0.0391091
regulation of ribosomal protein gene transcription from RNA polymerase II promoter (GO:0060962)	0.0197157			transcription factor activity, RNA polymerase II transcription factor recruiting (GO:0001135)	0.029958
regulation of cellular response to oxidative stress by regulation of transcription from RNA polymerase II promoter (GO:1900427)	0.0198317			I-SMAD binding (GO:0070411)	0.0363309
regulation of transcription involved in cell fate commitment (GO:0060850)	0.0202295			transcription factor activity, TFIIE-class transcription factor recruiting (GO:0001136)	0.029958
canonical Wnt signaling pathway involved in positive regulation of epithelial to mesenchymal transition (GO:0044334)	0.00653962			transcription factor activity, TFIIF-class transcription factor recruiting (GO:0001137)	0.029958
regulation of snRNA transcription from RNA polymerase II promoter (GO:1905380)	0.0197157			transcription factor activity, TFIIH-class transcription factor recruiting (GO:0001138)	0.029958
regulation of transcription from RNA polymerase II promoter in response to iron (GO:0034395)	0.0202295			keratin filament binding (GO:1990254)	0.0391091
regulation of telomeric RNA transcription from RNA pol II promoter (GO:1901580)	0.0197157			patched binding (GO:0005113)	0.023521
regulation of replicative cell aging by regulation of transcription from RNA polymerase II promoter in response to caloric restriction (GO:0061434)	0.0198317			microsatellite binding (GO:0035939)	0.0266209
regulation of glucose import by regulation of transcription from RNA polymerase II promoter (GO:1900389)	0.0200128			RNA polymerase I core binding (GO:0001042)	0.0266209
regulation of termination of RNA polymerase II transcription (GO:1904594)	0.0197157			retinal binding (GO:0016918)	0.0266209
regulation of transcription from RNA polymerase II promoter in response to copper ion (GO:0061396)	0.020681			retinoid binding (GO:0005501)	0.023521
regulation of thiamine biosynthetic process by regulation of transcription from RNA polymerase II promoter (GO:1900382)	0.0197157			3,4-didehydroretinal binding (GO:0046876)	0.023521
regulation of thyroid hormone receptor activity (GO:1904167)	0.0197157
regulation of transcription from RNA polymerase II promoter by pheromones (GO:0046019)	0.0197157
regulation of transcription initiation from RNA polymerase II promoter (GO:0060260)	0.0198317
regulation of carbohydrate metabolic process by regulation of transcription from RNA polymerase II promoter (GO:1900402)	0.0198317
regulation of transcription from RNA polymerase II promoter during mitotic cell cycle (GO:0046021)	0.0197157
regulation of androgen receptor activity (GO:2000823)	0.020681
regulation of transcription from RNA polymerase II promoter involved in mammary gland formation (GO:0060597)	0.0197157
regulation of transcription from RNA polymerase II promoter involved in lung bud formation (GO:0060500)	0.0197157
regulation of transcription from RNA polymerase II promoter in response to methionine (GO:0061432)	0.0197157
regulation of cAMP-mediated signaling by regulation of transcription from RNA polymerase II promoter (GO:1900391)	0.0201947
regulation of transcription from RNA polymerase II promoter in response to stress (GO:0043618)	0.0205959
regulation of transcription from RNA polymerase II promoter involved in somitogenesis (GO:0090236)	0.0197157
regulation of cellular ketone metabolic process by regulation of transcription from RNA polymerase II promoter (GO:0072364)	0.0198317
regulation of transcription involved in anterior neural plate formation (GO:0090019)	0.0197157
regulation of transcription from RNA polymerase II promoter involved in spinal cord anterior-posterior patterning (GO:0021909)	0.0197157
regulation of transcription involved in posterior neural plate formation (GO:0090020)	0.0197157
regulation of transcription elongation from RNA polymerase II promoter (GO:0034243)	0.0210515
regulation of phosphorylation of RNA polymerase II C-terminal domain (GO:1901407)	0.0233145
regulation of BMP signaling pathway (GO:0030510)	0.020681
histone phosphorylation (GO:0016572)	0.0198317
regulation of transcription involved in anterior/posterior axis specification (GO:0044324)	0.0210515
regulation of SREBP signaling pathway (GO:2000638)	0.0224813
regulation of transcription from RNA polymerase II promoter involved in determination of left/right symmetry (GO:1900094)	0.0237099
negative regulation of histone gene expression (GO:0036208)	0.00903561
negative regulation of production of siRNA involved in RNA interference (GO:1903704)	0.00903561
negative regulation of protein maturation (GO:1903318)	0.00903561
negative regulation of snoRNA processing (GO:1902797)	0.00903561
negative regulation of tRNA processing (GO:2000236)	0.00903561
suppression by virus of host gene expression (GO:0039657)	0.00903561
protein phosphorylation involved in mitotic spindle assembly (GO:1990801)	0.0235118
negative regulation of production of miRNAs involved in gene silencing by miRNA (GO:1903799)	0.00996935
regulation of transcription from RNA polymerase II promoter by calcium-mediated signaling (GO:1900621)	0.027064
negative regulation of rhodopsin gene expression (GO:0045871)	0.0092665
peptidyl-serine phosphorylation (GO:0018105)	0.0303421
regulation of transcription from RNA polymerase II promoter involved in heart development (GO:1901213)	0.036997
negative regulation of rRNA processing (GO:2000233)	0.00954433
regulation of transcription from RNA polymerase II promoter involved in kidney development (GO:0060994)	0.0274929
receptor internalization involved in canonical Wnt signaling pathway (GO:2000286)	0.00714041
negative regulation of mRNA processing (GO:0050686)	0.0112453
canonical Wnt signaling pathway (GO:0060070)	0.00903561
torso signaling pathway (GO:0008293)	0.0349881
negative regulation of protein kinase activity by protein phosphorylation (GO:0100002)	0.0358446
mRNA catabolic process (GO:0006402)	0.0166335
canonical Wnt signaling pathway involved in positive regulation of endothelial cell migration (GO:0044328)	0.00844443
BMP signaling pathway (GO:0030509)	0.0377538
negative regulation of gene expression, epigenetic (GO:0045814)	0.0169373
positive regulation of ubiquitin-protein ligase activity involved in regulation of mitotic cell cycle transition (GO:0051437)	0.00903561
dephosphorylation of RNA polymerase II C-terminal domain (GO:0070940)	0.0394556
beta-catenin-TCF complex assembly (GO:1904837)	0.0166335
peptidyl-aspartic acid autophosphorylation (GO:1990938)	0.0195009
peptidyl-histidine autophosphorylation (GO:0090593)	0.0195009
protein cis-autophosphorylation (GO:0036291)	0.0195009
protein trans-autophosphorylation (GO:0036290)	0.0195009
induction by virus of host protein phosphorylation (GO:0039614)	0.0125658
positive regulation of inhibitory G-protein coupled receptor phosphorylation (GO:1904325)	0.0125658
negative regulation of RNA splicing (GO:0033119)	0.015788
DNA ligation involved in DNA repair (GO:0051103)	0.0166335
enzyme active site formation via O-phospho-L-serine (GO:0018331)	0.0171386
histone H2A SQE motif phosphorylation (GO:1990853)	0.0171386
negative regulation of gene expression (GO:0010629)	0.0246556
positive regulation of protein autophosphorylation (GO:0031954)	0.0155922
serine phosphorylation of STAT protein (GO:0042501)	0.0184412
positive regulation of phosphorylation of RNA polymerase II C-terminal domain (GO:1901409)	0.0138808
positive regulation of histone phosphorylation (GO:0033129)	0.0135968
interstrand cross-link repair (GO:0036297)	0.0197157
mismatch repair (GO:0006298)	0.0186634
positive regulation of protein phosphorylation (GO:0001934)	0.0197157
DNA synthesis involved in DNA repair (GO:0000731)	0.0189611
positive regulation of peptidyl-serine phosphorylation (GO:0033138)	0.0218138
peptidyl-tyrosine autophosphorylation (GO:0038083)	0.0280906
peptidyl-threonine autophosphorylation (GO:1990443)	0.0291338
negative regulation of transcription regulatory region DNA binding (GO:2000678)	0.0112453
positive regulation of peptidyl-tyrosine phosphorylation (GO:0050731)	0.0246556
positive regulation of pathway-restricted SMAD protein phosphorylation (GO:0010862)	0.0203685
positive regulation of protein kinase activity (GO:0045860)	0.0273624
UV-damage excision repair (GO:0070914)	0.0211197
signal transduction in response to DNA damage (GO:0042770)	0.0319359
mitotic recombination-dependent replication fork processing (GO:1990426)	0.00996935
DNA damage checkpoint (GO:0000077)	0.0349881
replication fork processing (GO:0031297)	0.00942045
replication fork reversal (GO:0071932)	0.00942045
positive regulation of MAPK cascade (GO:0043410)	0.0340092
telomere maintenance in response to DNA damage (GO:0043247)	0.0392886
positive regulation of apoptotic process in other organism (GO:0044533)	0.0475597
positive regulation of apoptotic process involved in development (GO:1904747)	0.0475597
intrinsic apoptotic signaling pathway in response to DNA damage (GO:0008630)	0.0411567
positive regulation of compound eye retinal cell apoptotic process (GO:1901694)	0.0475597
positive regulation of epithelial cell apoptotic process (GO:1904037)	0.0475597
positive regulation of fat cell apoptotic process (GO:1904651)	0.0475597
positive regulation of myeloid cell apoptotic process (GO:0033034)	0.0480077
positive regulation of glial cell apoptotic process (GO:0034352)	0.0475597
positive regulation of leukocyte apoptotic process (GO:2000108)	0.0475597
positive regulation of mesenchymal cell apoptotic process (GO:2001055)	0.0475597
positive regulation of muscle cell apoptotic process (GO:0010661)	0.0475597
positive regulation of myofibroblast cell apoptotic process (GO:1904522)	0.0475597
DNA-dependent DNA replication DNA ligation (GO:0051104)	0.00903561
positive regulation of execution phase of apoptosis (GO:1900119)	0.049302
positive regulation of fibroblast apoptotic process (GO:2000271)	0.0486881
positive regulation of anoikis (GO:2000210)	0.0489294
regulation of G2/M transition of mitotic cell cycle (GO:0010389)	0.00429906
cellular response to fibroblast growth factor stimulus (GO:0044344)	0.0156562
histone H4 deacetylation (GO:0070933)	0.0112453
cellular response to glial cell derived neurotrophic factor (GO:1990792)	0.0066131
neurotrophin signaling pathway (GO:0038179)	0.0066131
cellular response to hepatocyte growth factor stimulus (GO:0035729)	0.00903561
positive regulation of core promoter binding (GO:1904798)	0.00484255
positive regulation of G2/M transition of mitotic cell cycle (GO:0010971)	0.00714041
cellular response to growth factor stimulus (GO:0071363)	0.013382
deactivation of mitotic spindle assembly checkpoint (GO:1902426)	0.0125658
DNA unwinding involved in DNA replication (GO:0006268)	0.0125658
telomere maintenance via telomere lengthening (GO:0010833)	0.0142524
positive regulation of smooth muscle cell differentiation (GO:0051152)	0.00996935
positive regulation of striated muscle cell differentiation (GO:0051155)	0.00942045
DNA ligation involved in DNA recombination (GO:0051102)	0.0156562
histone deacetylation at centromere (GO:0031059)	0.00942045
regulation of blood vessel branching (GO:1905553)	0.00942045
lamin depolymerization (GO:0007078)	0.0197157
cellular response to BMP stimulus (GO:0071773)	0.0191203
cellular response to platelet-derived growth factor stimulus (GO:0036120)	0.00903561
histone H3 deacetylation (GO:0070932)	0.0131028
regulation of angiogenesis (GO:0045765)	0.00864894
regulation of vascular wound healing (GO:0061043)	0.0112453
positive regulation of G1/S transition of mitotic cell cycle (GO:1900087)	0.0112453
mitotic spindle elongation during mitotic anaphase (GO:0061805)	0.0131028
mitotic spindle elongation during mitotic prophase (GO:0061804)	0.0131028
negative regulation of G1/S transition of mitotic cell cycle (GO:2000134)	0.0136758
DNA strand resection involved in replication fork processing (GO:0110025)	0.0195009
regulation of sprouting angiogenesis (GO:1903670)	0.00942045
mitotic nuclear envelope disassembly (GO:0007077)	0.0197157
purine nucleotide interconversion (GO:0015950)	0.0131028
histone deacetylation (GO:0016575)	0.0136758
recombinational interstrand cross-link repair (GO:0036298)	0.0197157
non-recombinational interstrand cross-link repair (GO:0036299)	0.0197157
positive regulation of myoblast differentiation (GO:0045663)	0.013382
pyrimidine nucleoside interconversion (GO:0019689)	0.0136758
negative regulation of mammary gland development in males by androgen receptor signaling pathway (GO:0060614)	0.0176457
cellular response to vascular endothelial growth factor stimulus (GO:0035924)	0.0176457
nucleobase-containing small molecule interconversion (GO:0015949)	0.0125658
signal transduction involved in DNA damage checkpoint (GO:0072422)	0.0136758
positive regulation of muscle cell differentiation (GO:0051149)	0.022084
histone-tyrosine phosphorylation (GO:0035406)	0.0242186
positive regulation of mitotic cytokinesis (GO:1903490)	0.022772
activation of prostate induction by androgen receptor signaling pathway (GO:0060520)	0.0197157
pyrimidine nucleotide interconversion (GO:0015953)	0.0131028
telomeric DNA-containing double minutes formation (GO:0061819)	0.0131028
cellular response to epidermal growth factor stimulus (GO:0071364)	0.0186634
cellular response to X-ray (GO:0071481)	0.0169945
positive regulation of ubiquitin protein ligase activity (GO:1904668)	0.0112453
cellular response to transforming growth factor beta stimulus (GO:0071560)	0.0202295
purine nucleoside interconversion (GO:0019686)	0.0136758
cellular response to nerve growth factor stimulus (GO:1990090)	0.0125658
cardiac epithelial to mesenchymal transition (GO:0060317)	0.0242186
mitotic metaphase plate congression (GO:0007080)	0.02822
androgen receptor signaling pathway (GO:0030521)	0.0197157
hair cell differentiation (GO:0035315)	0.0386282
G2 DNA damage checkpoint (GO:0031572)	0.0186634
cellular response to gamma radiation (GO:0071480)	0.022772
translesion synthesis (GO:0019985)	0.0411567
histone-threonine phosphorylation (GO:0035405)	0.0343193
intracellular signal transduction involved in positive regulation of cell growth (GO:1905427)	0.0296881
positive regulation of direction of cell growth (GO:0061390)	0.0296881
chromatin remodeling (GO:0006338)	0.0337092
ATP-dependent chromatin remodeling (GO:0043044)	0.0411567
positive regulation of pseudohyphal growth (GO:2000222)	0.0296881
chromatin remodeling at centromere (GO:0031055)	0.0337092
chromatin remodeling in response to cation stress (GO:0043156)	0.0337092
nucleosome mobilization (GO:0042766)	0.0343193
positive regulation of chondrocyte hypertrophy (GO:1903043)	0.0330254
establishment of protein localization to chromatin (GO:0071169)	0.00330807
positive regulation of root hair elongation (GO:1902892)	0.0330254
positive regulation of unidimensional cell growth (GO:0051512)	0.0330254
heterochromatin assembly (GO:0031507)	0.0423723
telomere maintenance via recombination (GO:0000722)	0.0290178
positive regulation of sprouting of injured axon (GO:0048687)	0.0343193
cellular response to UV-A (GO:0071492)	0.0197157
negative regulation of angiogenesis (GO:0016525)	0.036997
activation of MAPKKK activity (GO:0000185)	0.0343193
nucleotide-excision repair involved in interstrand cross-link repair (GO:1901255)	0.0377538
cellular response to ionizing radiation (GO:0071479)	0.0330254
regulation of lipid kinase activity (GO:0043550)	0.0480495
endoplasmic reticulum-Golgi intermediate compartment (ERGIC) derived vesicle fusion with endoplasmic reticulum membrane (GO:1990669)	0.0442783
regulation of mitotic spindle assembly (GO:1901673)	0.022084
vesicle targeting, cis-Golgi to rough ER (GO:0048206)	0.0452359
positive regulation of cell growth involved in cardiac muscle cell development (GO:0061051)	0.0451521
mitotic spindle assembly (GO:0090307)	0.0377538
negative regulation of androgen receptor activity (GO:2000824)	0.0337092
positive regulation of collateral sprouting (GO:0048672)	0.0452359
Golgi vesicle fusion with endoplasmic reticulum-Golgi intermediate compartment (ERGIC) membrane (GO:1990688)	0.0460791
positive regulation of sequence-specific DNA binding transcription factor activity (GO:0051091)	0.0486881
positive regulation of mitotic nuclear division (GO:0045840)	0.0323424
double-strand break repair via break-induced replication (GO:0000727)	0.0394556
retrograde vesicle-mediated transport, Golgi to ER (GO:0006890)	0.0475597
antisense RNA transcription (GO:0009300)	0.0411567
ncRNA transcription (GO:0098781)	0.0411567
DNA-templated transcription, elongation (GO:0006354)	0.0442783
telomeric repeat-containing RNA transcription (GO:0097393)	0.0411567
transcription from mitochondrial promoter (GO:0006390)	0.0452359
transcription from bacterial-type RNA polymerase promoter (GO:0001121)	0.0411567
mRNA transcription (GO:0009299)	0.0452359
transcription from plastid promoter (GO:0042793)	0.0411567
transcription from RNA polymerase IV promoter (GO:0001059)	0.0411567
transcription from RNA polymerase V promoter (GO:0001060)	0.0411567
DNA-templated transcription, termination (GO:0006353)	0.0452359
transcription, DNA-templated (GO:0006351)	0.0452359
promoter clearance during DNA-templated transcription (GO:0001109)	0.04143
DNA-templated transcription, initiation (GO:0006352)	0.049302
transcription from RNA polymerase III promoter (GO:0006383)	0.0486881
transcription from RNA polymerase I promoter (GO:0006360)	0.0451521
positive regulation of mitotic metaphase/anaphase transition (GO:0045842)	0.00244666
mitotic G1 DNA damage checkpoint (GO:0031571)	0.00207154
protein localization to CENP-A containing chromatin (GO:0061644)	0.00207154
positive regulation of ubiquitin-protein ligase activity involved in meiotic cell cycle (GO:0051441)	0.00207154
pulmonary artery endothelial tube morphogenesis (GO:0061155)	0.00180189
detection of DNA damage stimulus involved in mitotic G1 DNA damage checkpoint (GO:0072430)	0.00150544
histone H2A phosphorylation (GO:1990164)	0.00117896
negative regulation of protein sumoylation (GO:0033234)	0.0486881
endothelial tube lumen extension (GO:0097498)	0.0486881
regulation of signal transduction involved in mitotic G2 DNA damage checkpoint (GO:1902504)	0.0486881
cardiac vascular smooth muscle cell development (GO:0060948)	0.0486881
histone H4-K16 deacetylation (GO:1990678)	0.0486881
histone H4-K12 deacetylation (GO:1990679)	0.0486881
activation of MAPKKK activity involved in conjugation with cellular fusion (GO:0071510)	0.0452359
cell-substrate adherens junction assembly (GO:0007045)	0.0486881
activation of MAPKKK activity involved in cell wall organization or biogenesis (GO:0000197)	0.0452359
activation of MAPKKK activity involved in innate immune response (GO:0035422)	0.0452359
extracellular exosome macropinocytosis (GO:0061707)	0.0486881
activation of MAPKKK activity involved in osmosensory signaling pathway (GO:0000167)	0.0452359
blood vessel lumenization (GO:0072554)	0.0452359
regulation of calcium ion import across plasma membrane (GO:1905664)	0.0486881
endothelial tube morphogenesis (GO:0061154)	0.0452359
tricuspid valve formation (GO:0003195)	0.0452359
enzyme linked receptor protein signaling pathway (GO:0007167)	0.0452359
positive regulation of endodeoxyribonuclease activity (GO:0032079)	0.0452359
establishment of protein localization to euchromatin (GO:1905633)	0.0452359
DNA replication checkpoint (GO:0000076)	0.0486881
ureter smooth muscle cell differentiation (GO:0072193)	0.0452359
signal transduction involved in DNA replication checkpoint (GO:0072437)	0.0486881
detection of stimulus involved in DNA replication checkpoint (GO:0072436)	0.0486881
response to 1-oleoyl-sn-glycerol 3-phosphate (GO:1904565)	0.0486881
positive regulation of TRAIL receptor biosynthetic process (GO:0045564)	0.0452359
nephrocyte diaphragm assembly (GO:0036059)	0.0452359
negative regulation of meiotic nuclear division (GO:0045835)	0.0452359
response to phosphatidylethanolamine (GO:1905711)	0.0486881
negative regulation of SUMO transferase activity (GO:1903183)	0.0452359
response to 2-O-acetyl-1-O-hexadecyl-sn-glycero-3-phosphocholine (GO:1904316)	0.0486881
protein localization to heterochromatin (GO:0097355)	0.0452359
positive regulation of DNA ligase activity (GO:1904877)	0.0452359
protein localization to chromosome, centromeric region (GO:0071459)	0.0411567
protein localization to euchromatin (GO:1905632)	0.0452359
positive regulation of cell cycle G2/M phase transition (GO:1902751)	0.0411567
regulation of calcium ion import into sarcoplasmic reticulum (GO:1902080)	0.0411567
meiotic recombination checkpoint (GO:0051598)	0.0411567
ventricular cardiac muscle cell development (GO:0055015)	0.0411567
positive regulation of histone H3-K9 dimethylation (GO:1900111)	0.0411567
regulation of vascular smooth muscle cell proliferation (GO:1904705)	0.0411567
regulation of phosphatidylinositol 3-kinase activity (GO:0043551)	0.0411567
kidney smooth muscle cell differentiation (GO:0072195)	0.0411567
vestibular receptor cell differentiation (GO:0060114)	0.0411567
multi-organism macropinocytosis (GO:1902539)	0.0411567
non-sensory hair organization (GO:0035316)	0.0411567
neuromast hair cell differentiation (GO:0048886)	0.0411567
negative regulation of cell cycle G2/M phase transition (GO:1902750)	0.0411567

## Sheet: ALG13
GO Biological process		GO Cellular component		GO Molecular function		KEGG		Reactome		OMIM Disease		OMIM Expanded		Allen Brain Atlas up		Allen Brain Atlas down
protein deubiquitination involved in ubiquitin-dependent protein catabolic process (GO:0071947)	6.11036e-14	azurophil granule lumen (GO:0035578)	4.0469e-05	ubiquitin protein ligase binding (GO:0031625)	0.00613514	Epstein-Barr virus infection_Homo sapiens_hsa05169	9.47218e-09	Autodegradation of Cdh1 by Cdh1:APC/C_Homo sapiens_R-HSA-174084	2.75811e-15							superficial stratum of THyB-D	2.66807e-05
ubiquitin-dependent ERAD pathway (GO:0030433)	4.6555e-14	dense core granule lumen (GO:0098898)	4.0469e-05	K48-linked polyubiquitin modification-dependent protein binding (GO:0036435)	0.00307045	Proteasome_Homo sapiens_hsa03050	7.3551e-08	APC/C:Cdc20 mediated degradation of Securin_Homo sapiens_R-HSA-174154	2.89234e-15							suboptic nucleus	2.66807e-05
histone deubiquitination (GO:0016578)	2.46007e-13	chromaffin granule lumen (GO:0034466)	4.0469e-05	GTPase activity, coupled (GO:0061745)	0.0341659	Cell cycle_Homo sapiens_hsa04110	1.02943e-06	APC/C:Cdh1 mediated degradation of Cdc20 and other APC/C:Cdh1 targeted proteins in late mitosis/early G1_Homo sapiens_R-HSA-174178	3.2188e-15							shell part of the anterobasal nucleus	2.66807e-05
protein linear deubiquitination (GO:1990108)	1.87864e-13	secretory granule lumen (GO:0034774)	4.0469e-05	GTPase activity (GO:0003924)	0.0341659	Oocyte meiosis_Homo sapiens_hsa04114	1.89411e-05	APC:Cdc20 mediated degradation of cell cycle proteins prior to satisfation of the cell cycle checkpoint_Homo sapiens_R-HSA-179419	3.2188e-15							Tuberal nucleus	0.000576097
protein K11-linked deubiquitination (GO:0035871)	1.87864e-13	ficolin-1-rich granule lumen (GO:1904813)	4.0469e-05	K11-linked polyubiquitin modification-dependent protein binding (GO:0071795)	0.00307045	Progesterone-mediated oocyte maturation_Homo sapiens_hsa04914	7.72634e-05	Cdc20:Phospho-APC/C mediated degradation of Cyclin A_Homo sapiens_R-HSA-174184	3.2188e-15							superficial stratum of POH	0.00223781
monoubiquitinated protein deubiquitination (GO:0035520)	1.87864e-13	cytoplasmic periphery of the nuclear pore complex (GO:1990723)	0.00060284	K6-linked polyubiquitin modification-dependent protein binding (GO:0071796)	0.00307045	Ubiquitin mediated proteolysis_Homo sapiens_hsa04120	2.85073e-05	APC/C:Cdc20 mediated degradation of mitotic proteins_Homo sapiens_R-HSA-176409	3.6957e-15							episupraoptic nucleus	0.00223781
protein K27-linked deubiquitination (GO:1990167)	1.87864e-13	perinuclear region of cytoplasm (GO:0048471)	0.00060284	polyubiquitin modification-dependent protein binding (GO:0031593)	0.00307045	Protein processing in endoplasmic reticulum_Homo sapiens_hsa04141	7.72634e-05	Activation of APC/C and APC/C:Cdc20 mediated degradation of mitotic proteins_Homo sapiens_R-HSA-176814	3.7052e-15							superficial stratum of THyB-V	0.0154117
protein K6-linked deubiquitination (GO:0044313)	1.87864e-13	platelet dense granule lumen (GO:0031089)	4.0469e-05	GTPase motor activity (GO:0061791)	0.0341659	Viral carcinogenesis_Homo sapiens_hsa05203	0.000181496	Regulation of APC/C activators between G1/S and early anaphase_Homo sapiens_R-HSA-176408	5.93648e-15							medial tuberal nucleus	0.0154117
protein K29-linked deubiquitination (GO:0035523)	1.87864e-13	perinuclear endoplasmic reticulum (GO:0097038)	0.000650514	K63-linked polyubiquitin modification-dependent protein binding (GO:0070530)	0.00805801	PI3K-Akt signaling pathway_Homo sapiens_hsa04151	0.00269152	APC/C-mediated degradation of cell cycle proteins_Homo sapiens_R-HSA-174143	1.1086e-14							ventral tuberomammillary nucleus, superficial part (histaminergic)	0.0154117
protein K33-linked deubiquitination (GO:1990168)	1.87864e-13	mutator focus (GO:1990633)	0.000779417	histone deacetylase binding (GO:0042826)	0.0341659	HTLV-I infection_Homo sapiens_hsa05166	0.00493716	Regulation of mitotic cell cycle_Homo sapiens_R-HSA-453276	1.1086e-14							Supraoptic nucleus	0.0255932
protein K48-linked deubiquitination (GO:0071108)	1.87864e-13	specific granule lumen (GO:0035580)	0.000238846	thiol-dependent ubiquitin-specific protease activity (GO:0004843)	0.0395237	Endocytosis_Homo sapiens_hsa04144	0.00493716	Cell Cycle Checkpoints_Homo sapiens_R-HSA-69620	4.08046e-14
protein K63-linked deubiquitination (GO:0070536)	1.87864e-13	platelet alpha granule lumen (GO:0031093)	0.000238846	protein phosphatase binding (GO:0019903)	0.0437564	Prostate cancer_Homo sapiens_hsa05215	0.0131326	IRS-mediated signalling_Homo sapiens_R-HSA-112399	4.12e-13
protein deubiquitination (GO:0016579)	1.87864e-13	perinuclear theca (GO:0033011)	0.00195722	proteasome-activating ATPase activity (GO:0036402)	0.0341659	Pathways in cancer_Homo sapiens_hsa05200	0.0254258	IGF1R signaling cascade_Homo sapiens_R-HSA-2428924	4.12e-13
ERK1 and ERK2 cascade (GO:0070371)	3.87366e-12	anaphase-promoting complex (GO:0005680)	4.0469e-05	disordered domain specific binding (GO:0097718)	0.0353725	Choline metabolism in cancer_Homo sapiens_hsa05231	0.0174037	IRS-related events triggered by IGF1R_Homo sapiens_R-HSA-2428928	4.12e-13
MAPK import into nucleus (GO:0000189)	1.00559e-11	ascus lipid droplet (GO:0005633)	0.000358639	TBP-class protein binding (GO:0017025)	0.0341659	MAPK signaling pathway_Homo sapiens_hsa04010	0.0282582	Insulin receptor signalling cascade_Homo sapiens_R-HSA-74751	4.12e-13
ERK5 cascade (GO:0070375)	2.21958e-12	lipid droplet (GO:0005811)	0.000358639	TBP-class protein binding involved in viral suppression of host transcription initiation from RNA polymerase II promoter (GO:0039603)	0.0341659	FoxO signaling pathway_Homo sapiens_hsa04068	0.0306826	Signaling by Type 1 Insulin-like Growth Factor 1 Receptor (IGF1R)_Homo sapiens_R-HSA-2404192	4.12e-13
MAPK cascade (GO:0000165)	2.21958e-12	monolayer-surrounded lipid storage body (GO:0012511)	0.000358639	proteasome binding (GO:0070628)	0.0182535	Phospholipase D signaling pathway_Homo sapiens_hsa04072	0.0339897	Signaling by Insulin receptor_Homo sapiens_R-HSA-74752	1.11749e-12
MAPK cascade involved in innate immune response (GO:0035420)	2.21958e-12	mitochondrion-derived vesicle (GO:0099073)	0.0435749			Insulin signaling pathway_Homo sapiens_hsa04910	0.0326395	Signaling by EGFR_Homo sapiens_R-HSA-177929	6.45358e-12
MAPK cascade involved in osmosensory signaling pathway (GO:0000161)	2.21958e-12	cytoplasmic side of late endosome membrane (GO:0098560)	0.0441278			Hippo signaling pathway_Homo sapiens_hsa04390	0.0361423	Signalling by NGF_Homo sapiens_R-HSA-166520	8.05452e-12
stress-activated MAPK cascade (GO:0051403)	4.60557e-12	lumenal side of late endosome membrane (GO:0098551)	0.0404976			Tuberculosis_Homo sapiens_hsa05152	0.043633	GRB2 events in EGFR signaling_Homo sapiens_R-HSA-179812	1.22297e-11
MAPK cascade involved in axon regeneration (GO:1903616)	2.64492e-12	COPI vesicle coat (GO:0030126)	0.00828116			Acute myeloid leukemia_Homo sapiens_hsa05221	0.0411533	RAF/MAP kinase cascade_Homo sapiens_R-HSA-5673001	1.22297e-11
proteasome-mediated ubiquitin-dependent protein catabolic process (GO:0043161)	4.56425e-12	nuclear proteasome complex (GO:0031595)	0.00398035			Glioma_Homo sapiens_hsa05214	0.0468224	FRS-mediated FGFR1 signaling_Homo sapiens_R-HSA-5654693	1.22297e-11
protein polyubiquitination involved in nucleus-associated proteasomal ubiquitin-dependent protein catabolic process (GO:1901044)	2.30621e-11	nuclear proteasome core complex (GO:0031601)	0.00212137			Nucleotide excision repair_Homo sapiens_hsa03420	0.0343048	FRS-mediated FGFR2 signaling_Homo sapiens_R-HSA-5654700	1.22297e-11
protein K11-linked ubiquitination (GO:0070979)	2.62964e-12	nuclear proteasome regulatory particle (GO:0031598)	0.00212137			Legionellosis_Homo sapiens_hsa05134	0.0411533	SHC1 events in EGFR signaling_Homo sapiens_R-HSA-180336	1.22297e-11
positive regulation of ubiquitin-protein ligase activity involved in regulation of mitotic cell cycle transition (GO:0051437)	2.97313e-14	cytosolic proteasome complex (GO:0031597)	0.00182135			mTOR signaling pathway_Homo sapiens_hsa04150	0.0435221	FRS-mediated FGFR3 signaling_Homo sapiens_R-HSA-5654706	1.22297e-11
transcription factor catabolic process (GO:0036369)	5.2158e-12	cytosolic proteasome core complex (GO:0031603)	0.00182135			NOD-like receptor signaling pathway_Homo sapiens_hsa04621	0.0411533	SHC1 events in ERBB4 signaling_Homo sapiens_R-HSA-1250347	1.22297e-11
ubiquitin-dependent protein catabolic process via the N-end rule pathway (GO:0071596)	5.35619e-12	cytosolic proteasome regulatory particle (GO:0031600)	0.00182135					Fc epsilon receptor (FCERI) signaling_Homo sapiens_R-HSA-2454202	1.37466e-11
protein denaturation involved in proteasomal ubiquitin-dependent protein catabolic process (GO:1902376)	4.96035e-12	HslUV protease complex (GO:0009376)	0.00182135					Separation of Sister Chromatids_Homo sapiens_R-HSA-2467813	8.05452e-12
ribosome-associated ubiquitin-dependent protein catabolic process (GO:1990116)	4.96035e-12	proteasome storage granule (GO:0034515)	0.00182135					FRS-mediated FGFR4 signaling_Homo sapiens_R-HSA-5654712	1.22297e-11
anaphase-promoting complex-dependent catabolic process (GO:0031145)	6.97842e-12							SOS-mediated signalling_Homo sapiens_R-HSA-112412	1.22297e-11
mitochondria-associated ubiquitin-dependent protein catabolic process (GO:0072671)	5.08385e-12							ARMS-mediated activation_Homo sapiens_R-HSA-170984	1.33426e-11
negative regulation of ubiquitin-protein ligase activity involved in mitotic cell cycle (GO:0051436)	6.11036e-14							MAPK1/MAPK3 signaling_Homo sapiens_R-HSA-5684996	1.37466e-11
ubiquitin-dependent catabolism of misfolded proteins by nucleus-associated proteasome (GO:0071630)	6.78609e-12							Frs2-mediated activation_Homo sapiens_R-HSA-170968	1.36064e-11
SCF-dependent proteasomal ubiquitin-dependent protein catabolic process (GO:0031146)	9.619e-12							Signalling to p38 via RIT and RIN_Homo sapiens_R-HSA-187706	1.33426e-11
ubiquitin-dependent catabolism of misfolded proteins by cytoplasm-associated proteasome (GO:0071629)	6.21717e-12							Prolonged ERK activation events_Homo sapiens_R-HSA-169893	1.37933e-11
planar cell polarity pathway involved in axon guidance (GO:1904938)	8.20172e-09							Mitotic Anaphase_Homo sapiens_R-HSA-68882	1.22297e-11
protein polyubiquitination (GO:0000209)	6.94093e-08							Mitotic Metaphase and Anaphase_Homo sapiens_R-HSA-2555396	1.22297e-11
regulation of transcription from RNA polymerase II promoter in response to hypoxia (GO:0061418)	2.21355e-09							Signaling by Leptin_Homo sapiens_R-HSA-2586552	1.41017e-11
mRNA destabilization (GO:0061157)	9.67478e-09							Interleukin receptor SHC signaling_Homo sapiens_R-HSA-912526	1.51385e-11
protein ubiquitination involved in ubiquitin-dependent protein catabolic process (GO:0042787)	2.76151e-07							Signalling to RAS_Homo sapiens_R-HSA-167044	1.54881e-11
protein transmembrane transport (GO:0071806)	1.92631e-08							VEGFR2 mediated cell proliferation_Homo sapiens_R-HSA-5218921	1.5854e-11
positive regulation of mast cell activation by Fc-epsilon receptor signaling pathway (GO:0038097)	3.61297e-08							VEGFA-VEGFR2 Pathway_Homo sapiens_R-HSA-4420097	1.5811e-11
Fc-epsilon receptor signaling pathway (GO:0038095)	3.50692e-08							Signaling by SCF-KIT_Homo sapiens_R-HSA-1433557	1.79272e-11
regulation of 3'-UTR-mediated mRNA stabilization (GO:1905868)	1.02665e-08							Downstream signaling of activated FGFR2_Homo sapiens_R-HSA-5654696	1.80539e-11
regulation of mitochondrial mRNA stability (GO:0044528)	1.02665e-08							Downstream signaling of activated FGFR3_Homo sapiens_R-HSA-5654708	1.80539e-11
regulation of mRNA stability (GO:0043488)	1.02665e-08							Downstream signaling of activated FGFR4_Homo sapiens_R-HSA-5654716	1.80539e-11
regulation of mRNA stability involved in response to stress (GO:0010610)	1.02665e-08							Interleukin-2 signaling_Homo sapiens_R-HSA-451927	1.80539e-11
regulation of mRNA stability, ncRNA-mediated (GO:0070928)	1.02665e-08							Signalling to ERKs_Homo sapiens_R-HSA-187687	1.80539e-11
mRNA stabilization (GO:0048255)	2.09761e-08							Downstream signaling of activated FGFR1_Homo sapiens_R-HSA-5654687	1.91232e-11
protein K33-linked ubiquitination (GO:1990390)	8.01567e-08							Signaling by FGFR4_Homo sapiens_R-HSA-5654743	1.91232e-11
protein linear polyubiquitination (GO:0097039)	8.01567e-08							Signaling by FGFR3_Homo sapiens_R-HSA-5654741	1.95024e-11
regulation of mRNA stability involved in cellular response to UV (GO:1902629)	6.94093e-08							Signaling by ERBB4_Homo sapiens_R-HSA-1236394	1.83991e-11
protein K63-linked ubiquitination (GO:0070534)	1.68544e-07							Signaling by VEGF_Homo sapiens_R-HSA-194138	1.80539e-11
protein K6-linked ubiquitination (GO:0085020)	8.79601e-08							Signaling by FGFR1_Homo sapiens_R-HSA-5654736	2.04258e-11
protein K29-linked ubiquitination (GO:0035519)	8.01567e-08							DAP12 signaling_Homo sapiens_R-HSA-2424491	2.56543e-11
protein K27-linked ubiquitination (GO:0044314)	8.01567e-08							Downstream signal transduction_Homo sapiens_R-HSA-186763	2.37259e-11
stimulatory C-type lectin receptor signaling pathway (GO:0002223)	3.50692e-08							Interleukin-3, 5 and GM-CSF signaling_Homo sapiens_R-HSA-512988	2.07554e-11
T cell receptor signaling pathway (GO:0050852)	6.78526e-08							Signaling by FGFR2_Homo sapiens_R-HSA-5654738	4.36031e-11
protein K48-linked ubiquitination (GO:0070936)	1.98475e-07							NCAM signaling for neurite out-growth_Homo sapiens_R-HSA-375165	2.51108e-11
ATP hydrolysis coupled transmembrane transport (GO:0090662)	6.78526e-08							Signaling by PDGF_Homo sapiens_R-HSA-186797	4.7676e-11
carbon dioxide transmembrane transport (GO:0035378)	6.94093e-08							DAP12 interactions_Homo sapiens_R-HSA-2172127	4.12711e-11
(+)-abscisic acid D-glucopyranosyl ester transmembrane transport (GO:1902418)	6.78526e-08							Signaling by FGFR_Homo sapiens_R-HSA-190236	4.89415e-11
5-amino-1-ribofuranosylimidazole-4-carboxamide transmembrane transport (GO:1903088)	6.78526e-08							Hh mutants that don't undergo autocatalytic processing are degraded by ERAD_Homo sapiens_R-HSA-5362768	1.5854e-11
hydrogen peroxide transmembrane transport (GO:0080170)	6.78526e-08							Axon guidance_Homo sapiens_R-HSA-422475	1.99934e-11
import across plasma membrane (GO:0098739)	6.78526e-08							MAPK family signaling cascades_Homo sapiens_R-HSA-5683057	4.79548e-11
nucleotide transmembrane transport (GO:1901679)	6.78526e-08							M Phase_Homo sapiens_R-HSA-68886	2.65654e-11
vitamin transmembrane transport (GO:0035461)	6.94093e-08							Hh mutants abrogate ligand secretion_Homo sapiens_R-HSA-5387390	1.80539e-11
organic acid transmembrane transport (GO:1903825)	6.78526e-08							NGF signalling via TRKA from the plasma membrane_Homo sapiens_R-HSA-187037	6.08013e-11
phytochelatin transmembrane transport (GO:0071994)	6.78526e-08							FCERI mediated MAPK activation_Homo sapiens_R-HSA-2871796	5.56408e-11
peptide pheromone export by transmembrane transport (GO:0090539)	6.78526e-08							Antigen processing: Ubiquitination & Proteasome degradation_Homo sapiens_R-HSA-983168	2.04258e-11
carbohydrate transmembrane transport (GO:0034219)	6.78526e-08							Cell Cycle, Mitotic_Homo sapiens_R-HSA-69278	5.56408e-11
S-adenosyl-L-methionine transmembrane transport (GO:1901962)	6.78526e-08							Cell Cycle_Homo sapiens_R-HSA-1640170	5.72767e-11
polyamine transmembrane transport (GO:1902047)	6.78526e-08							Adaptive Immune System_Homo sapiens_R-HSA-1280218	3.08311e-11
sterol transmembrane transport (GO:0035382)	6.78526e-08							Hedgehog ligand biogenesis_Homo sapiens_R-HSA-5358346	3.6091e-11
oligopeptide transmembrane transport (GO:0035672)	6.78526e-08							Signaling by Interleukins_Homo sapiens_R-HSA-449147	1.03969e-10
purine nucleotide-sugar transmembrane transport (GO:0090480)	6.78526e-08							The role of GTSE1 in G2/M progression after G2 checkpoint_Homo sapiens_R-HSA-8852276	2.04258e-11
pyrimidine-containing compound transmembrane transport (GO:0072531)	6.78526e-08							Class I MHC mediated antigen processing & presentation_Homo sapiens_R-HSA-983169	9.77656e-11
purine-containing compound transmembrane transport (GO:0072530)	6.78526e-08							Regulation of RAS by GAPs_Homo sapiens_R-HSA-5658442	4.89415e-11
sulfathiazole transmembrane transport (GO:1902599)	6.78526e-08							Programmed Cell Death_Homo sapiens_R-HSA-5357801	8.97741e-11
reduced folate transmembrane transport (GO:0098838)	6.78526e-08							Apoptosis_Homo sapiens_R-HSA-109581	7.58226e-11
transmembrane transport (GO:0055085)	6.78526e-08							Developmental Biology_Homo sapiens_R-HSA-1266738	4.13112e-10
termination of T cell signal transduction (GO:0023022)	8.57836e-08							Immune System_Homo sapiens_R-HSA-168256	4.03905e-10
triose phosphate transmembrane transport (GO:0035436)	6.78526e-08							Diseases of signal transduction_Homo sapiens_R-HSA-5663202	7.79292e-10
urea transmembrane transport (GO:0071918)	6.78526e-08							Regulation of mRNA stability by proteins that bind AU-rich elements_Homo sapiens_R-HSA-450531	3.18018e-10
vacuolar transmembrane transport (GO:0034486)	6.78526e-08							G2/M Checkpoints_Homo sapiens_R-HSA-69481	7.7931e-10
autoinducer AI-2 transmembrane transport (GO:1905887)	6.78526e-08							Gastrin-CREB signalling pathway via PKC and MAPK_Homo sapiens_R-HSA-881907	3.33574e-09
activation of NF-kappaB-inducing kinase activity (GO:0007250)	6.78526e-08							Vif-mediated degradation of APOBEC3G_Homo sapiens_R-HSA-180585	4.03905e-10
heme transmembrane transport (GO:0035351)	6.94093e-08							Regulation of Apoptosis_Homo sapiens_R-HSA-169911	2.88063e-10
drug transmembrane transport (GO:0006855)	8.57836e-08							Regulation of activated PAK-2p34 by proteasome mediated degradation_Homo sapiens_R-HSA-211733	2.60481e-10
nucleoside transmembrane transport (GO:1901642)	6.94093e-08							CDK-mediated phosphorylation and removal of Cdc6_Homo sapiens_R-HSA-69017	2.88063e-10
siderophore transmembrane transport (GO:0044718)	6.94093e-08							p53-Independent DNA Damage Response_Homo sapiens_R-HSA-69610	3.58971e-10
mitotic cytokinesis checkpoint (GO:0044878)	5.89058e-09							p53-Independent G1/S DNA damage checkpoint_Homo sapiens_R-HSA-69613	3.58971e-10
mitotic G2 cell size control checkpoint (GO:0031569)	5.89058e-09							Autodegradation of the E3 ubiquitin ligase COP1_Homo sapiens_R-HSA-349425	3.21873e-10
mitochondrial transmembrane transport (GO:1990542)	3.24055e-07							Ubiquitin Mediated Degradation of Phosphorylated Cdc25A_Homo sapiens_R-HSA-69601	3.58971e-10
negative regulation of canonical Wnt signaling pathway involved in controlling type B pancreatic cell proliferation (GO:2000080)	0.000146972							Vpu mediated degradation of CD4_Homo sapiens_R-HSA-180534	3.21873e-10
signal transduction involved in mitotic G2 DNA damage checkpoint (GO:0072434)	1.67622e-08							CLEC7A (Dectin-1) signaling_Homo sapiens_R-HSA-5607764	7.89196e-10
mitotic G2/M transition checkpoint (GO:0044818)	6.53018e-09							AUF1 (hnRNP D0) binds and destabilizes mRNA_Homo sapiens_R-HSA-450408	4.39517e-10
negative regulation of transcription from RNA polymerase II promoter in response to hypoxia (GO:0061428)	5.31692e-08							Downstream signaling events of B Cell Receptor (BCR)_Homo sapiens_R-HSA-1168372	5.71242e-09
NIK/NF-kappaB signaling (GO:0038061)	1.25574e-08							Degradation of AXIN_Homo sapiens_R-HSA-4641257	4.39517e-10
negative regulation of G2/M transition of mitotic cell cycle (GO:0010972)	1.67622e-08							Ubiquitin-dependent degradation of Cyclin D1_Homo sapiens_R-HSA-69229	2.88063e-10
C-terminal protein amino acid modification (GO:0018410)	5.03042e-05							NIK-->noncanonical NF-kB signaling_Homo sapiens_R-HSA-5676590	7.18339e-10
CAAX-box protein modification (GO:0071587)	5.03042e-05							Ubiquitin-dependent degradation of Cyclin D_Homo sapiens_R-HSA-75815	2.88063e-10
N-terminal protein amino acid propionylation (GO:0061606)	5.03042e-05							Innate Immune System_Homo sapiens_R-HSA-168249	4.65134e-09
planar cell polarity pathway involved in midbrain dopaminergic neuron differentiation (GO:1904955)	6.78526e-08							Degradation of DVL_Homo sapiens_R-HSA-4641258	5.67501e-10
post-translational protein acetylation (GO:0034421)	6.50945e-05							Downstream TCR signaling_Homo sapiens_R-HSA-202424	7.89196e-10
planar cell polarity pathway involved in axis elongation (GO:0003402)	6.78526e-08							CDT1 association with the CDC6:ORC:origin complex_Homo sapiens_R-HSA-68827	7.18339e-10
Wnt signaling pathway, planar cell polarity pathway (GO:0060071)	6.78526e-08							SCF-beta-TrCP mediated degradation of Emi1_Homo sapiens_R-HSA-174113	4.39517e-10
planar cell polarity pathway involved in cardiac muscle cell fate commitment (GO:0061345)	6.78526e-08							Dectin-1 mediated noncanonical NF-kB signaling_Homo sapiens_R-HSA-5607761	9.51367e-10
planar cell polarity pathway involved in gastrula mediolateral intercalation (GO:0060775)	6.78526e-08							Degradation of GLI2 by the proteasome_Homo sapiens_R-HSA-5610783	7.79292e-10
post-translational protein modification (GO:0043687)	0.000192171							Stabilization of p53_Homo sapiens_R-HSA-69541	4.39517e-10
positive regulation of canonical Wnt signaling pathway involved in osteoblast differentiation (GO:1905241)	8.18568e-07							Asymmetric localization of PCP proteins_Homo sapiens_R-HSA-4608870	1.16985e-09
positive regulation of transcription from RNA polymerase II promoter in response to hypoxia (GO:0061419)	6.94093e-08							G2/M Transition_Homo sapiens_R-HSA-69275	2.41946e-09
positive regulation of canonical Wnt signaling pathway involved in heart development (GO:1905068)	1.23177e-07							Mitotic G2-G2/M phases_Homo sapiens_R-HSA-453274	2.6577e-09
positive regulation of canonical Wnt signaling pathway involved in neural crest cell differentiation (GO:0072381)	1.23177e-07							GLI3 is processed to GLI3R by the proteasome_Homo sapiens_R-HSA-5610785	7.79292e-10
planar cell polarity pathway involved in neural tube closure (GO:0090179)	2.47139e-07							Degradation of GLI1 by the proteasome_Homo sapiens_R-HSA-5610780	7.79292e-10
ion transmembrane transport (GO:0034220)	6.94833e-05							FCERI mediated NF-kB activation_Homo sapiens_R-HSA-2871837	1.83635e-09
neutrophil degranulation (GO:0043312)	0.00046989							Assembly of the pre-replicative complex_Homo sapiens_R-HSA-68867	1.76198e-09
regulation of cytoskeleton polarization involved in growth plate cartilage chondrocyte division (GO:0003427)	4.57711e-07							Activation of NF-kappaB in B cells_Homo sapiens_R-HSA-1169091	1.59464e-09
positive regulation of canonical Wnt signaling pathway (GO:0090263)	1.21437e-06							Disease_Homo sapiens_R-HSA-1643685	1.07208e-08
TNFSF11-mediated signaling pathway (GO:0071847)	3.08529e-07							C-type lectin receptors (CLRs)_Homo sapiens_R-HSA-5621481	3.8269e-09
negative regulation of canonical Wnt signaling pathway involved in osteoblast differentiation (GO:1905240)	3.26055e-06							ER-Phagosome pathway_Homo sapiens_R-HSA-1236974	1.44075e-09
planar cell polarity pathway involved in heart morphogenesis (GO:0061346)	1.82151e-07							p53-Dependent G1 DNA Damage Response_Homo sapiens_R-HSA-69563	1.16985e-09
positive regulation of heart induction by negative regulation of canonical Wnt signaling pathway (GO:0090082)	1.29694e-06							TCR signaling_Homo sapiens_R-HSA-202403	2.81042e-09
positive regulation of spinal cord association neuron differentiation by negative regulation of canonical Wnt signaling pathway (GO:1902844)	1.8695e-06							Cytokine Signaling in Immune system_Homo sapiens_R-HSA-1280215	1.58295e-08
negative regulation of canonical Wnt signaling pathway involved in neural plate anterior/posterior pattern formation (GO:0060829)	1.29694e-06							p53-Dependent G1/S DNA damage checkpoint_Homo sapiens_R-HSA-69580	1.16985e-09
negative regulation of canonical Wnt signaling pathway involved in heart development (GO:1905067)	1.25506e-06							Regulation of DNA replication_Homo sapiens_R-HSA-69304	3.61828e-09
negative regulation of canonical Wnt signaling pathway involved in neural crest cell differentiation (GO:0072336)	1.25506e-06							G1/S DNA Damage Checkpoints_Homo sapiens_R-HSA-69615	1.44075e-09
negative regulation of canonical Wnt signaling pathway (GO:0090090)	5.81817e-06							Removal of licensing factors from origins_Homo sapiens_R-HSA-69300	2.76621e-09
tumor necrosis factor-mediated signaling pathway (GO:0033209)	8.90741e-05							SCF(Skp2)-mediated degradation of p27/p21_Homo sapiens_R-HSA-187577	7.79292e-10
antigen processing and presentation of exogenous peptide antigen via MHC class I, TAP-dependent (GO:0002479)	8.18568e-07							Orc1 removal from chromatin_Homo sapiens_R-HSA-68949	2.31553e-09
ubiquitin-dependent glycoprotein ERAD pathway (GO:0097466)	2.57467e-07							Switching of origins to a post-replicative state_Homo sapiens_R-HSA-69052	2.31553e-09
positive regulation of canonical Wnt signaling pathway involved in controlling type B pancreatic cell proliferation (GO:2000081)	0.00126771							Signaling by the B Cell Receptor (BCR)_Homo sapiens_R-HSA-983705	2.71981e-08
negative regulation of cellular amino acid metabolic process (GO:0045763)	8.01567e-08							Signaling by Hedgehog_Homo sapiens_R-HSA-5358351	8.0857e-09
positive regulation of cellular amino acid metabolic process (GO:0045764)	8.01567e-08							Degradation of beta-catenin by the destruction complex_Homo sapiens_R-HSA-195253	6.48099e-09
regulation of cellular amino acid biosynthetic process (GO:2000282)	8.01567e-08							HIV Infection_Homo sapiens_R-HSA-162906	1.82047e-08
regulation of 1-aminocyclopropane-1-carboxylate metabolic process (GO:0010602)	8.01567e-08							DNA Replication Pre-Initiation_Homo sapiens_R-HSA-69002	6.48099e-09
regulation of gamma-aminobutyric acid catabolic process (GO:1901715)	8.01567e-08							M/G1 Transition_Homo sapiens_R-HSA-68874	6.48099e-09
regulation of glutamine family amino acid metabolic process (GO:0000820)	8.01567e-08							Cyclin A:Cdk2-associated events at S phase entry_Homo sapiens_R-HSA-69656	2.1229e-09
regulation of ornithine metabolic process (GO:0090368)	8.01567e-08							Cyclin E associated events during G1/S transition_Homo sapiens_R-HSA-69202	1.92736e-09
regulation of selenocysteine metabolic process (GO:1905825)	8.01567e-08							MAPK6/MAPK4 signaling_Homo sapiens_R-HSA-5687128	1.38234e-08
regulation of cellular amino acid metabolic process (GO:0006521)	9.60642e-08							Infectious disease_Homo sapiens_R-HSA-5663205	6.11534e-08
regulation of sulfur amino acid metabolic process (GO:0031335)	8.01567e-08							Antigen processing-Cross presentation_Homo sapiens_R-HSA-1236975	6.48099e-09
regulation of tetrapyrrole biosynthetic process from glycine and succinyl-CoA (GO:1901413)	8.01567e-08							Synthesis of DNA_Homo sapiens_R-HSA-69239	1.93932e-08
regulation of tryptophan metabolic process (GO:0090357)	8.01567e-08							DNA Replication_Homo sapiens_R-HSA-69306	3.31503e-08
regulation of ubiquitin-protein ligase activity involved in mitotic cell cycle (GO:0051439)	5.21757e-06							TNFR2 non-canonical NF-kB pathway_Homo sapiens_R-HSA-5668541	1.70941e-08
negative regulation of autophagosome assembly (GO:1902902)	1.56977e-05							Hedgehog 'on' state_Homo sapiens_R-HSA-5632684	8.24254e-09
epidermal growth factor catabolic process (GO:0007174)	6.65025e-05							PCP/CE pathway_Homo sapiens_R-HSA-4086400	1.2887e-08
transcription-coupled nucleotide-excision repair, DNA damage recognition (GO:0000716)	0.000680168							Host Interactions of HIV factors_Homo sapiens_R-HSA-162909	1.35254e-07
ubiquitin-dependent protein catabolic process (GO:0006511)	0.000650894							S Phase_Homo sapiens_R-HSA-69242	1.03543e-07
positive regulation of apoptotic process (GO:0043065)	0.0233468							Beta-catenin independent WNT signaling_Homo sapiens_R-HSA-3858494	2.83126e-07
regulation of multivesicular body size involved in ubiquitin-dependent protein catabolism (GO:0010798)	0.000710305							G1/S Transition_Homo sapiens_R-HSA-69206	5.16983e-08
ubiquitin-dependent protein catabolic process via the multivesicular body sorting pathway (GO:0043162)	0.00118729							Hedgehog 'off' state_Homo sapiens_R-HSA-5610787	2.22353e-08
ubiquitin-dependent SMAD protein catabolic process (GO:0030579)	0.000932619							Cellular responses to stress_Homo sapiens_R-HSA-2262752	1.21058e-06
transcription-coupled nucleotide-excision repair (GO:0006283)	0.00126771							Mitotic G1-G1/S phases_Homo sapiens_R-HSA-453279	1.93536e-07
regulation of proteasomal ubiquitin-dependent protein catabolic process (GO:0032434)	0.00039076							Metabolism of polyamines_Homo sapiens_R-HSA-351202	2.5742e-07
virion attachment to host cell (GO:0019062)	0.00111331							TCF dependent signaling in response to WNT_Homo sapiens_R-HSA-201681	2.43994e-06
protein arginylation (GO:0016598)	0.00741476							Signal Transduction_Homo sapiens_R-HSA-162582	4.53755e-06
positive regulation of protein ubiquitination (GO:0031398)	0.00565965							Signaling by Wnt_Homo sapiens_R-HSA-195721	3.21023e-05
negative regulation of epidermal growth factor receptor signaling pathway involved in heart process (GO:1905283)	0.000855091							DNA Repair_Homo sapiens_R-HSA-73894	2.58083e-05
positive regulation of elastin catabolic process (GO:0110015)	0.0025185							Regulation of ornithine decarboxylase (ODC)_Homo sapiens_R-HSA-350562	1.19833e-08
negative regulation of coreceptor activity involved in epidermal growth factor receptor signaling pathway (GO:0060728)	0.000932619							Transcriptional Regulation by TP53_Homo sapiens_R-HSA-3700989	9.12931e-05
positive regulation of apoptotic process in other organism (GO:0044533)	0.0247926							Signaling by GPCR_Homo sapiens_R-HSA-372790	5.6838e-05
positive regulation of apoptotic process involved in development (GO:1904747)	0.0247926							Cross-presentation of soluble exogenous antigens (endosomes)_Homo sapiens_R-HSA-1236978	1.07208e-08
positive regulation of compound eye retinal cell apoptotic process (GO:1901694)	0.0247926							Gene Expression_Homo sapiens_R-HSA-74160	0.000144448
positive regulation of epithelial cell apoptotic process (GO:1904037)	0.0247926							Cellular Senescence_Homo sapiens_R-HSA-2559583	0.000173883
positive regulation of fat cell apoptotic process (GO:1904651)	0.0247926							Senescence-Associated Secretory Phenotype (SASP)_Homo sapiens_R-HSA-2559582	5.06921e-06
positive regulation of exosomal secretion (GO:1903543)	0.00102054							Metabolism of amino acids and derivatives_Homo sapiens_R-HSA-71291	0.000604707
positive regulation of glial cell apoptotic process (GO:0034352)	0.0247926							Nucleotide Excision Repair_Homo sapiens_R-HSA-5696398	0.000485107
positive regulation of myeloid cell apoptotic process (GO:0033034)	0.0250771							Membrane Trafficking_Homo sapiens_R-HSA-199991	0.00187449
positive regulation of execution phase of apoptosis (GO:1900119)	0.0268218							Generic Transcription Pathway_Homo sapiens_R-HSA-212436	0.00264302
positive regulation of leukocyte apoptotic process (GO:2000108)	0.0247926							TP53 Regulates Metabolic Genes_Homo sapiens_R-HSA-5628897	0.000191093
positive regulation of mesenchymal cell apoptotic process (GO:2001055)	0.0247926							PI3K Cascade_Homo sapiens_R-HSA-109704	0.000151944
positive regulation of muscle cell apoptotic process (GO:0010661)	0.0247926							Vesicle-mediated transport_Homo sapiens_R-HSA-5653656	0.00391335
positive regulation of myofibroblast cell apoptotic process (GO:1904522)	0.0247926							Transcription-Coupled Nucleotide Excision Repair (TC-NER)_Homo sapiens_R-HSA-6781827	0.0025039
positive regulation of apoptotic signaling pathway (GO:2001235)	0.029474							Cellular response to heat stress_Homo sapiens_R-HSA-3371556	0.00459424
positive regulation of anoikis (GO:2000210)	0.0267283							Dual incision in TC-NER_Homo sapiens_R-HSA-6782135	0.00150696
positive regulation of fibroblast apoptotic process (GO:2000271)	0.0260405							Gap-filling DNA repair synthesis and ligation in TC-NER_Homo sapiens_R-HSA-6782210	0.00144513
autophagosome assembly (GO:0000045)	0.00128905							Signaling by Rho GTPases_Homo sapiens_R-HSA-194315	0.0299978
positive regulation of I-kappaB phosphorylation (GO:1903721)	0.0308063							HIV Life Cycle_Homo sapiens_R-HSA-162587	0.0124187
engulfment of target by autophagosome (GO:0061736)	0.00190431							Late Phase of HIV Life Cycle_Homo sapiens_R-HSA-162599	0.00973551
error-free translesion synthesis (GO:0070987)	0.0016421							Global Genome Nucleotide Excision Repair (GG-NER)_Homo sapiens_R-HSA-5696399	0.00301734
substrate localization to autophagosome (GO:0061753)	0.00120328							ER to Golgi Anterograde Transport_Homo sapiens_R-HSA-199977	0.010297
viral budding (GO:0046755)	0.00497532							Transport to the Golgi and subsequent modification_Homo sapiens_R-HSA-948021	0.0178829
positive regulation of cysteine-type endopeptidase activity involved in apoptotic process (GO:0043280)	0.0308063							Regulation of TP53 Activity_Homo sapiens_R-HSA-5633007	0.0148144
positive regulation of neuron apoptotic process (GO:0043525)	0.0340758							Golgi-to-ER retrograde transport_Homo sapiens_R-HSA-8856688	0.00655606
canonical Wnt signaling pathway involved in positive regulation of apoptotic process (GO:0044337)	0.0376198							Signaling by TGF-beta Receptor Complex_Homo sapiens_R-HSA-170834	0.00223831
negative regulation of epidermal growth factor-activated receptor activity (GO:0007175)	0.00340884							Intra-Golgi and retrograde Golgi-to-ER traffic_Homo sapiens_R-HSA-6811442	0.0228715
negative regulation of epidermal growth factor receptor signaling pathway (GO:0042059)	0.00340884							COPI-dependent Golgi-to-ER retrograde traffic_Homo sapiens_R-HSA-6811434	0.00292601
viral release from host cell (GO:0019076)	0.0090057							p75 NTR receptor-mediated signalling_Homo sapiens_R-HSA-193704	0.00311018
nucleotide-excision repair, DNA duplex unwinding (GO:0000717)	0.00483065							Formation of TC-NER Pre-Incision Complex_Homo sapiens_R-HSA-6781823	0.000933694
nucleotide-excision repair, preincision complex assembly (GO:0006294)	0.00340884							COPI-mediated anterograde transport_Homo sapiens_R-HSA-6807878	0.00264302
global genome nucleotide-excision repair (GO:0070911)	0.00397088							Metabolism_Homo sapiens_R-HSA-1430728	0.0425857
virion assembly (GO:0019068)	0.0098801							Cell death signalling via NRAGE, NRIF and NADE_Homo sapiens_R-HSA-204998	0.00138475
vesicle scission involved in endocytosis (GO:0099051)	0.00672962							RHO GTPase Effectors_Homo sapiens_R-HSA-195258	0.0479663
protein autoubiquitination (GO:0051865)	0.0308063							Asparagine N-linked glycosylation_Homo sapiens_R-HSA-446203	0.0497437
Golgi disassembly (GO:0090166)	0.00932315							DNA Damage Bypass_Homo sapiens_R-HSA-73893	0.00062257
positive regulation of ER-associated ubiquitin-dependent protein catabolic process (GO:1903071)	0.00741476							G2/M DNA damage checkpoint_Homo sapiens_R-HSA-69473	0.0342956
Golgi ribbon formation (GO:0090161)	0.0098801							Negative regulation of MAPK pathway_Homo sapiens_R-HSA-5675221	0.000418544
pinocytosis (GO:0006907)	0.00741476							TRAF6 Mediated Induction of proinflammatory cytokines_Homo sapiens_R-HSA-168180	0.0299978
Golgi reassembly (GO:0090168)	0.00834723							Toll Like Receptor 9 (TLR9) Cascade_Homo sapiens_R-HSA-168138	0.0405023
caveolin-mediated endocytosis (GO:0072584)	0.00783511							MyD88 dependent cascade initiated on endosome_Homo sapiens_R-HSA-975155	0.0383779
protein localization to pre-autophagosomal structure (GO:0034497)	0.00520784							MyD88-independent TLR3/TLR4 cascade_Homo sapiens_R-HSA-166166	0.0450966
Golgi distribution to daughter cells (GO:0090167)	0.00804901							Toll Like Receptor 7/8 (TLR7/8) Cascade_Homo sapiens_R-HSA-168181	0.0383779
endocytosis involved in viral entry into host cell (GO:0075509)	0.0113536							Toll Like Receptor 3 (TLR3) Cascade_Homo sapiens_R-HSA-168164	0.0450966
Golgi inheritance (GO:0048313)	0.00766298							TRAF6 mediated induction of NFkB and MAP kinases upon TLR7/8 or 9 activation_Homo sapiens_R-HSA-975138	0.0372509
Golgi organization (GO:0007030)	0.00766298							TRIF-mediated TLR3/TLR4 signaling_Homo sapiens_R-HSA-937061	0.0450966
regulation of mitophagy (GO:1901524)	0.0171414							MyD88 cascade initiated on plasma membrane_Homo sapiens_R-HSA-975871	0.0365495
nucleotide-excision repair, DNA incision (GO:0033683)	0.00726682							Toll Like Receptor 10 (TLR10) Cascade_Homo sapiens_R-HSA-168142	0.0365495
positive regulation of epithelial to mesenchymal transition (GO:0010718)	0.00783511							Toll Like Receptor 5 (TLR5) Cascade_Homo sapiens_R-HSA-168176	0.0365495
regulation of autophagosome assembly (GO:2000785)	0.0136796							MyD88:Mal cascade initiated on plasma membrane_Homo sapiens_R-HSA-166058	0.0427562
nucleotide-excision repair, preincision complex stabilization (GO:0006293)	0.00672962							Toll Like Receptor 2 (TLR2) Cascade_Homo sapiens_R-HSA-181438	0.0427562
viral genome replication (GO:0019079)	0.0122768							Toll Like Receptor TLR1:TLR2 Cascade_Homo sapiens_R-HSA-168179	0.0427562
endoplasmic reticulum-Golgi intermediate compartment (ERGIC) derived vesicle fusion with endoplasmic reticulum membrane (GO:1990669)	0.0113536							EPH-Ephrin signaling_Homo sapiens_R-HSA-2682334	0.0445412
vesicle targeting, cis-Golgi to rough ER (GO:0048206)	0.0119098							Toll Like Receptor TLR6:TLR2 Cascade_Homo sapiens_R-HSA-168188	0.0427562
phagocytosis (GO:0006909)	0.0145375							Costimulation by the CD28 family_Homo sapiens_R-HSA-388841	0.0299978
ubiquitin-dependent endocytosis (GO:0070086)	0.0157757							RIG-I/MDA5 mediated induction of IFN-alpha/beta pathways_Homo sapiens_R-HSA-168928	0.0346176
Golgi vesicle fusion with endoplasmic reticulum-Golgi intermediate compartment (ERGIC) membrane (GO:1990688)	0.0125917							MAP kinase activation in TLR cascade_Homo sapiens_R-HSA-450294	0.0216594
early endosome to late endosome transport (GO:0045022)	0.0115488							Signaling by PTK6_Homo sapiens_R-HSA-8848021	0.0264267
autophagosome maturation (GO:0097352)	0.0210306							PI3K/AKT Signaling in Cancer_Homo sapiens_R-HSA-2219528	0.0390834
protein lipidation involved in autophagosome assembly (GO:0061739)	0.019501							Regulation of PLK1 Activity at G2/M Transition_Homo sapiens_R-HSA-2565942	0.0397916
retrograde vesicle-mediated transport, Golgi to ER (GO:0006890)	0.0134133							Formation of Incision Complex in GG-NER_Homo sapiens_R-HSA-5696395	0.00051437
positive regulation of proteasomal ubiquitin-dependent protein catabolic process involved in cellular response to hypoxia (GO:2000777)	0.0247926							Regulation of actin dynamics for phagocytic cup formation_Homo sapiens_R-HSA-2029482	0.0450966
corticospinal neuron axon guidance (GO:0021966)	0.0309424							DNA Double Strand Break Response_Homo sapiens_R-HSA-5693606	0.0212278
positive regulation by symbiont of host I-kappaB kinase/NF-kappaB cascade (GO:0085033)	0.0417628							Recruitment and ATM-mediated phosphorylation of repair and signaling proteins at DNA double strand breaks_Homo sapiens_R-HSA-5693565	0.0206259
negative regulation of macroautophagy (GO:0016242)	0.022933							Translesion synthesis by Y family DNA polymerases bypasses lesions on DNA template_Homo sapiens_R-HSA-110313	0.00033643
anterior/posterior axon guidance (GO:0033564)	0.0308063							RHO GTPases activate PKNs_Homo sapiens_R-HSA-5625740	0.0216594
VEGF-activated neuropilin signaling pathway involved in axon guidance (GO:1902378)	0.0309424							Macroautophagy_Homo sapiens_R-HSA-1632852	0.0264267
axon choice point recognition (GO:0016198)	0.0308063							Regulation of TP53 Expression and Degradation_Homo sapiens_R-HSA-6806003	0.000311431
corticospinal neuron axon guidance through spinal cord (GO:0021972)	0.0308063							Regulation of TP53 Degradation_Homo sapiens_R-HSA-6804757	0.000287591
corticospinal neuron axon guidance through the basilar pons (GO:0021970)	0.0308063							Translocation of GLUT4 to the plasma membrane_Homo sapiens_R-HSA-1445148	0.0216594
corticospinal neuron axon guidance through the cerebral cortex (GO:0021967)	0.0308063							Signaling by ERBB2_Homo sapiens_R-HSA-1227986	0.0128311
corticospinal neuron axon guidance through the cerebral peduncle (GO:0021969)	0.0308063							PKB-mediated events_Homo sapiens_R-HSA-109703	0.000418544
commissural neuron axon guidance (GO:0071679)	0.0311759							mTOR signalling_Homo sapiens_R-HSA-165159	0.000392102
corticospinal neuron axon guidance through the internal capsule (GO:0021968)	0.0308063							Transcriptional activity of SMAD2/SMAD3:SMAD4 heterotrimer_Homo sapiens_R-HSA-2173793	0.0123839
dopaminergic neuron axon guidance (GO:0036514)	0.0308063							Nucleotide-binding domain, leucine rich repeat containing receptor (NLR) signaling pathways_Homo sapiens_R-HSA-168643	0.0139065
retinal ganglion cell axon guidance (GO:0031290)	0.0311759							Interleukin-1 signaling_Homo sapiens_R-HSA-446652	0.0123839
corticospinal neuron axon guidance through the medullary pyramid (GO:0021971)	0.0308063
dorsal/ventral axon guidance (GO:0033563)	0.0308063
interneuron axon guidance (GO:0097376)	0.0308063
olfactory bulb axon guidance (GO:0071678)	0.0308063
photoreceptor cell axon guidance (GO:0072499)	0.0308063
Roundabout signaling pathway involved in axon guidance (GO:2001266)	0.0311759
semaphorin-plexin signaling pathway involved in axon guidance (GO:1902287)	0.0308063
sensory neuron axon guidance (GO:0097374)	0.0308063
serotonergic neuron axon guidance (GO:0036515)	0.0308063
chemorepulsion of axon (GO:0061643)	0.0330496
sympathetic neuron axon guidance (GO:0097492)	0.0308063
positive regulation of I-kappaB kinase/NF-kappaB signaling (GO:0043123)	0.0499561
axon extension involved in axon guidance (GO:0048846)	0.0362365
endocytosis (GO:0006897)	0.0317442
motor neuron axon guidance (GO:0008045)	0.0328957
chemoattraction of axon (GO:0061642)	0.0379594
interstrand cross-link repair (GO:0036297)	0.0411172
protein stabilization (GO:0050821)	0.0374599
endoplasmic reticulum-Golgi intermediate compartment (ERGIC) derived vesicle fusion with Golgi cis cisterna membrane (GO:1990689)	0.0406019
vesicle targeting, rough ER to cis-Golgi (GO:0048207)	0.0406019
COPII vesicle uncoating (GO:0090112)	0.0411172
endoplasmic reticulum-derived vesicle fusion with endoplasmic reticulum-Golgi intermediate compartment (ERGIC) membrane (GO:1990687)	0.0437277
MyD88-dependent toll-like receptor 2 signaling pathway (GO:0035661)	0.0247926
COPII-coated vesicle budding (GO:0090114)	0.0430681
nucleotide-excision repair (GO:0006289)	0.0356321
ER to Golgi vesicle-mediated transport (GO:0006888)	0.0438586
positive regulation of osteoclast differentiation (GO:0045672)	0.0115488
mitotic cytokinesis (GO:0000281)	0.0239785
cellular bud neck septin ring organization (GO:0032186)	0.022933
cellular bud site selection (GO:0000282)	0.022933
plant-type primary cell wall biogenesis (GO:0009833)	0.022933
protein localization to mitotic actomyosin contractile ring (GO:1904498)	0.022933
mitotic cytokinetic process (GO:1902410)	0.0239785
positive regulation of proteasomal protein catabolic process (GO:1901800)	0.0194826
nucleotide-binding oligomerization domain containing 2 signaling pathway (GO:0070431)	0.0194826
TRIF-dependent toll-like receptor signaling pathway (GO:0035666)	0.0239785
negative regulation of cell-matrix adhesion (GO:0001953)	0.0194826
MyD88-dependent toll-like receptor 4 signaling pathway (GO:0035660)	0.0308063
negative regulation of proteasomal protein catabolic process (GO:1901799)	0.0115488
nucleotide-binding oligomerization domain containing signaling pathway (GO:0070423)	0.0170016
negative regulation of proteasomal ubiquitin-dependent protein catabolic process (GO:0032435)	0.022933
response to iron ion (GO:0010039)	0.00783511
regulation of ubiquitin-dependent endocytosis (GO:2000395)	0.0219848
positive regulation of protein insertion into mitochondrial membrane involved in apoptotic signaling pathway (GO:1900740)	0.0308063
regulation of proteasome-activating ATPase activity (GO:1902885)	0.0135139
entry of bacterium into host cell (GO:0035635)	0.00783511
nucleotide-binding oligomerization domain containing 1 signaling pathway (GO:0070427)	0.0157757
mitochondrial electron transport, ubiquinol to cytochrome c (GO:0006122)	0.0219848
cellular response to oxygen-glucose deprivation (GO:0090650)	0.00418626
negative regulation of ER-associated ubiquitin-dependent protein catabolic process (GO:1903070)	0.0125326
retrograde protein transport, ER to cytosol (GO:0030970)	0.0207666
regulation of protein ubiquitination involved in ubiquitin-dependent protein catabolic process (GO:2000058)	0.00726682
negative regulation of interferon-alpha production (GO:0032687)	0.029474
positive regulation of endocardial cushion to mesenchymal transition (GO:0140051)	0.0268218
positive regulation of epithelial to mesenchymal transition involved in endocardial cushion formation (GO:1905007)	0.029474
suppression by virus of host type I interferon production (GO:0039501)	0.0256813
positive regulation of protein oligomerization (GO:0032461)	0.0308063
negative regulation of type I interferon production (GO:0032480)	0.0437904
viral capsid assembly (GO:0019069)	0.0456693
viral genome maturation (GO:0019070)	0.0456693
viral genome packaging (GO:0019072)	0.0456693
viral head-tail joining (GO:0098005)	0.0456693
negative regulation of interferon-beta production (GO:0032688)	0.0330306
viral tail assembly (GO:0098003)	0.0456693
positive regulation of transforming growth factor beta receptor signaling pathway (GO:0030511)	0.0268218
regulation of proteasomal protein catabolic process (GO:0061136)	0.00726682
regulation of exit from mitosis (GO:0007096)	0.0308063
regulation of ERAD pathway (GO:1904292)	0.00783511
negative regulation of protein ubiquitination (GO:0031397)	0.0373172
negative regulation of macroautophagy by TORC1 signaling (GO:1904766)	0.00726682
positive regulation of mesodermal to mesenchymal transition involved in gastrulation (GO:0060808)	0.0330306
regulation of histone ubiquitination (GO:0033182)	0.00651524
viral RNA genome replication (GO:0039694)	0.0135139
positive regulation of neural crest formation (GO:0090300)	0.0319857
nucleotide-excision repair, DNA incision, 3'-to lesion (GO:0006295)	0.0309424
negative regulation of autophagosome maturation (GO:1901097)	0.00966658
positive regulation of protein autoubiquitination (GO:1902499)	0.0471435
positive regulation of histone ubiquitination (GO:0033184)	0.0471435
TRAM-dependent toll-like receptor signaling pathway (GO:0035668)	0.00565561
regulation of ubiquitin-protein transferase activity (GO:0051438)	0.00966658
I-kappaB kinase/NF-kappaB signaling (GO:0007249)	0.0428469
positive regulation of protein polyubiquitination (GO:1902916)	0.0448639
NF-kappaB import into nucleus (GO:0042348)	0.0448639
nucleotide-excision repair, DNA incision, 5'-to lesion (GO:0006296)	0.0309424
autophagosome membrane docking (GO:0016240)	0.0145784
positive regulation of protein monoubiquitination (GO:1902527)	0.0487703
ERBB2 signaling pathway (GO:0038128)	0.0330306
positive regulation of phosphoprotein phosphatase activity (GO:0032516)	0.0281961
viral entry into host cell (GO:0046718)	0.0437904
positive regulation of exocyst assembly (GO:0001930)	0.0330306
ERBB2-ERBB4 signaling pathway (GO:0038135)	0.0308063
positive regulation of RNA polymerase II transcriptional preinitiation complex assembly (GO:0045899)	0.00783511
positive regulation of oxidative stress-induced intrinsic apoptotic signaling pathway (GO:1902177)	0.0239785
iron assimilation (GO:0033212)	0.0437904
ERBB2-ERBB3 signaling pathway (GO:0038133)	0.0309424
sequestering of iron ion (GO:0097577)	0.0437904
ATP synthesis coupled electron transport (GO:0042773)	0.0115488
MyD88-independent toll-like receptor signaling pathway (GO:0002756)	0.0456693
positive regulation of autophagosome assembly (GO:2000786)	0.0401843
error-prone translesion synthesis (GO:0042276)	0.0309424
membrane protein proteolysis involved in retrograde protein transport, ER to cytosol (GO:1904211)	0.0448639
regulation of protein autoubiquitination (GO:1902498)	0.00565561
negative regulation of transforming growth factor beta receptor signaling pathway involved in primitive streak formation (GO:0090012)	0.0448639
regulation of signal transduction by receptor internalization (GO:0038009)	0.0456693
regulation of protein monoubiquitination (GO:1902525)	0.00490182
regulation of protein ubiquitination (GO:0031396)	0.00490182
regulation of protein polyubiquitination (GO:1902914)	0.00490182
negative regulation of mitophagy (GO:1901525)	0.00418626
vesicle transport along microtubule (GO:0047496)	0.00418626
negative regulation of aggrephagy (GO:1905336)	0.00351204
negative regulation of lipophagy (GO:1904503)	0.00351204
negative regulation of xenophagy (GO:1904416)	0.00351204

## Sheet: ANK2
GO Biological process		GO Cellular component		GO Molecular function		KEGG		Reactome		OMIM Disease		OMIM Expanded		Allen Brain Atlas up		Allen Brain Atlas down
synapse assembly (GO:0007416)	1.96536e-05	ionotropic glutamate receptor complex (GO:0008328)	0.00169963	cadherin binding (GO:0045296)	0.00168188	Glutamatergic synapse_Homo sapiens_hsa04724	8.07004e-06	Axon guidance_Homo sapiens_R-HSA-422475	5.22454e-08	autism	0.00496355					Cochlear nuclei	9.13131e-05
positive regulation of synaptic transmission, glutamatergic (GO:0051968)	2.56932e-06	mutator focus (GO:1990633)	0.00024036	cadherin binding involved in cell-cell adhesion (GO:0098641)	0.00168188	Hippo signaling pathway_Homo sapiens_hsa04390	2.30958e-05	Developmental Biology_Homo sapiens_R-HSA-1266738	2.56028e-07	mental_retardation	0.0463139					rhombomere 4	0.000309191
postsynaptic membrane assembly (GO:0097104)	3.065e-06	cytoplasmic periphery of the nuclear pore complex (GO:1990723)	0.00102481	kinase binding (GO:0019900)	0.00168188	Dopaminergic synapse_Homo sapiens_hsa04728	0.000159576	Interleukin-3, 5 and GM-CSF signaling_Homo sapiens_R-HSA-512988	1.81129e-06	dementia	0.0463139					pontine hindbrain	0.000309191
positive regulation of mini excitatory postsynaptic potential (GO:0061885)	1.40718e-05	integral component of the cytoplasmic side of the plasma membrane (GO:0098752)	0.0140358	phosphatidylinositol 3-kinase catalytic subunit binding (GO:0036313)	0.00168188	cGMP-PKG signaling pathway_Homo sapiens_hsa04022	0.000409363	NCAM signaling for neurite out-growth_Homo sapiens_R-HSA-375165	1.81129e-06	long_qt_syndrome	0.0463139					pontomedullary hindbrain	0.000309191
presynaptic membrane assembly (GO:0097105)	1.11906e-05	perinuclear region of cytoplasm (GO:0048471)	0.00102481	histone deacetylase binding (GO:0042826)	0.00168188	Calcium signaling pathway_Homo sapiens_hsa04020	0.000409363	MAPK family signaling cascades_Homo sapiens_R-HSA-5683057	1.81129e-06							mantle zone of r3Co	0.0014792
ERK1 and ERK2 cascade (GO:0070371)	0.000255346	Cvt vesicle membrane (GO:0033110)	0.000142244	phospholipase A2 activity (GO:0004623)	0.00168188	Circadian entrainment_Homo sapiens_hsa04713	0.000474364	IRS-mediated signalling_Homo sapiens_R-HSA-112399	1.81129e-06							Pons	0.0014792
ERK5 cascade (GO:0070375)	0.000203225	cytoplasmic vesicle membrane (GO:0030659)	0.000142244	protein kinase binding (GO:0019901)	0.00182604	GABAergic synapse_Homo sapiens_hsa04727	0.000409363	IGF1R signaling cascade_Homo sapiens_R-HSA-2428924	1.81129e-06							r6 alar plate	0.0014792
MAPK cascade (GO:0000165)	0.000203225	perinuclear endoplasmic reticulum (GO:0097038)	0.00102481	1,4-lactonase activity (GO:0050490)	0.00168188	Cholinergic synapse_Homo sapiens_hsa04725	0.000632588	IRS-related events triggered by IGF1R_Homo sapiens_R-HSA-2428928	1.81129e-06							r3 part of cochlear sensory column	0.0014792
MAPK cascade involved in innate immune response (GO:0035420)	0.000203225	organellar chromatophore membrane (GO:0070112)	0.000142244	dynactin binding (GO:0034452)	0.000290916	Retrograde endocannabinoid signaling_Homo sapiens_hsa04723	0.00052788	Insulin receptor signalling cascade_Homo sapiens_R-HSA-74751	1.81129e-06							rhombomere 5	0.000309191
MAPK cascade involved in osmosensory signaling pathway (GO:0000161)	0.000203225	perinuclear theca (GO:0033011)	0.00294469	1-18:1-2-16:0-monogalactosyldiacylglycerol lipase activity (GO:0102549)	0.00168188	Serotonergic synapse_Homo sapiens_hsa04726	0.000632588	Signaling by Type 1 Insulin-like Growth Factor 1 Receptor (IGF1R)_Homo sapiens_R-HSA-2404192	1.81129e-06							r3 alar plate	0.0014792
MAPK cascade involved in axon regeneration (GO:1903616)	0.000221233	alphav-beta5 integrin-vitronectin complex (GO:0034997)	0.021653	1,2-diacylglycerol acylhydrolase activity (GO:0102259)	0.00168188	Oocyte meiosis_Homo sapiens_hsa04114	0.000827788	RHO GTPase Effectors_Homo sapiens_R-HSA-195258	1.81129e-06							r5 alar plate	0.0014792
MAPK import into nucleus (GO:0000189)	0.000424484	apical plasma membrane urothelial plaque (GO:0120001)	0.021653	ionotropic glutamate receptor binding (GO:0035255)	0.000345273	Type II diabetes mellitus_Homo sapiens_hsa04930	0.000892658	Signaling by Insulin receptor_Homo sapiens_R-HSA-74752	3.03414e-06							Lingula (I), granular layer	0.0014792
stress-activated MAPK cascade (GO:0051403)	0.00027411	G-protein coupled receptor complex (GO:0097648)	0.021653	1-oxa-2-oxocycloheptane lactonase activity (GO:0018731)	0.00168188	PI3K-Akt signaling pathway_Homo sapiens_hsa04151	0.00343158	Signaling by Rho GTPases_Homo sapiens_R-HSA-194315	1.81129e-06							Ventral cochlear nucleus	0.0014792
positive regulation of synapse maturation by synaptic transmission (GO:0090127)	9.76184e-05	EFF-1 complex (GO:1990392)	0.021653	1,3-diacylglycerol acylhydrolase activity (GO:0102258)	0.00168188	Alcoholism_Homo sapiens_hsa05034	0.0029506	VEGFA-VEGFR2 Pathway_Homo sapiens_R-HSA-4420097	3.52266e-06							r2 alar plate	0.0014792
chemical synaptic transmission (GO:0007268)	9.76184e-05	glycoprotein Ib-IX-V complex (GO:1990779)	0.021653	1-16:0-2-18:2-phosphatidylcholine sn-1 acylhydrolase activity (GO:0102257)	0.00168188	Epstein-Barr virus infection_Homo sapiens_hsa05169	0.0039943	Signal Transduction_Homo sapiens_R-HSA-162582	1.81129e-06							r5 part of spinal vestibular nucleus	0.0014792
excitatory chemical synaptic transmission (GO:0098976)	9.76184e-05	granulocyte macrophage colony-stimulating factor receptor complex (GO:0030526)	0.021653	2-oxo-3-(5-oxofuran-2-ylidene)propanoate lactonase activity (GO:0102355)	0.00168188	Viral carcinogenesis_Homo sapiens_hsa05203	0.0039943	Signaling by ERBB4_Homo sapiens_R-HSA-1236394	3.91251e-06							cerebellar nuclei of CbV	0.00697473
inhibitory chemical synaptic transmission (GO:0098977)	9.76184e-05	high molecular weight kininogen receptor complex (GO:0030988)	0.021653	4-sulfomuconolactone hydrolase activity (GO:0102998)	0.00168188	Ras signaling pathway_Homo sapiens_hsa04014	0.00519145	Signaling by VEGF_Homo sapiens_R-HSA-194138	3.91251e-06							mantle zone of AOB	0.00697473
phenylethylamine metabolic process involved in synaptic transmission (GO:0090507)	9.76184e-05	interleukin-12 receptor complex (GO:0042022)	0.021653	4-methyloxaloacetate esterase activity (GO:0047583)	0.00168188	Morphine addiction_Homo sapiens_hsa05032	0.00417685	Signaling by EGFR_Homo sapiens_R-HSA-177929	3.91251e-06							Hindbrain	0.00545998
spontaneous synaptic transmission (GO:0098814)	9.76184e-05	activin receptor complex (GO:0048179)	0.021653	3,4-dihydrocoumarin hydrolase activity (GO:0018733)	0.00168188	Cell cycle_Homo sapiens_hsa04110	0.00867006	GRB2 events in EGFR signaling_Homo sapiens_R-HSA-179812	3.91251e-06							periventricular stratum of r3Co	0.00697473
synaptic transmission, cholinergic (GO:0007271)	0.000120512	BMP receptor complex (GO:0070724)	0.021653	4-pyridoxolactonase activity (GO:0047585)	0.00168188	Oxytocin signaling pathway_Homo sapiens_hsa04921	0.0143559	RAF/MAP kinase cascade_Homo sapiens_R-HSA-5673001	3.91251e-06							rhombomere 3	0.00697473
synaptic transmission, noradrenergic (GO:0099155)	9.76184e-05	interleukin-13 receptor complex (GO:0005898)	0.021653	6-acetylglucose deacetylase activity (GO:0047593)	0.00168188	Insulin signaling pathway_Homo sapiens_hsa04910	0.0114293	FRS-mediated FGFR1 signaling_Homo sapiens_R-HSA-5654693	3.91251e-06							Accessory olfactory bulb, glomerular layer	0.00697473
synaptic transmission, serotonergic (GO:0099153)	9.76184e-05	integral component of plasma membrane (GO:0005887)	0.021653	5-(3,4-diacetoxybut-1-ynyl)-2,2'-bithiophene deacetylase activity (GO:0047377)	0.00168188	Adrenergic signaling in cardiomyocytes_Homo sapiens_hsa04261	0.0124619	FRS-mediated FGFR2 signaling_Homo sapiens_R-HSA-5654700	3.91251e-06							periventricular stratum of AOB	0.00697473
synaptic transmission, GABAergic (GO:0051932)	9.76184e-05	interleukin-2 receptor complex (GO:0005893)	0.021653	2-pyrone-4,6-dicarboxylate lactonase activity (GO:0047554)	0.00168188	Cell adhesion molecules (CAMs)_Homo sapiens_hsa04514	0.0115901	SHC1 events in EGFR signaling_Homo sapiens_R-HSA-180336	3.91251e-06							Medulla	0.00697473
synaptic transmission, glutamatergic (GO:0035249)	9.76184e-05	integral component of muscle cell projection membrane (GO:0061455)	0.021653	11-cis-retinyl-palmitate hydrolase activity (GO:0047520)	0.00168188	Alzheimer's disease_Homo sapiens_hsa05010	0.0163658	FRS-mediated FGFR3 signaling_Homo sapiens_R-HSA-5654706	3.91251e-06							r3 part of anteroventral cochlear nucleus	0.00697473
chemical synaptic transmission, postsynaptic (GO:0099565)	9.76184e-05	interleukin-18 receptor complex (GO:0045092)	0.021653	4-O-methyl-glucuronoyl methylesterase activity (GO:0052797)	0.00168188	Regulation of actin cytoskeleton_Homo sapiens_hsa04810	0.0271102	SHC1 events in ERBB4 signaling_Homo sapiens_R-HSA-1250347	3.91251e-06							r6 part of the cochlear column	0.00697473
synaptic transmission, dopaminergic (GO:0001963)	9.76184e-05	focal adhesion (GO:0005925)	0.00718584	3-oxoadipate enol-lactonase activity (GO:0047570)	0.00168188	Olfactory transduction_Homo sapiens_hsa04740	0.0271102	FRS-mediated FGFR4 signaling_Homo sapiens_R-HSA-5654712	3.91251e-06							Dorsal cochlear nucleus	0.00697473
neuron-neuron synaptic transmission (GO:0007270)	9.76184e-05	ciliary neurotrophic factor receptor complex (GO:0070110)	0.021653	acetoxybutynylbithiophene deacetylase activity (GO:0047373)	0.00168188	Amphetamine addiction_Homo sapiens_hsa05031	0.02593	SOS-mediated signalling_Homo sapiens_R-HSA-112412	3.91251e-06							r7 part of the dorsal cochlear nucleus	0.00697473
synaptic transmission, glycinergic (GO:0060012)	9.76184e-05	interleukin-23 receptor complex (GO:0072536)	0.021653	aclacinomycin T methylesterase activity (GO:0102530)	0.00168188	Renin secretion_Homo sapiens_hsa04924	0.0255556	ARMS-mediated activation_Homo sapiens_R-HSA-170984	3.91251e-06							superficial stratum of r5Ve	0.00697473
neuromuscular synaptic transmission (GO:0007274)	0.000105005	interleukin-20 receptor complex (GO:0030876)	0.021653	actinomycin lactonase activity (GO:0047615)	0.00168188	Long-term potentiation_Homo sapiens_hsa04720	0.02593	MAPK1/MAPK3 signaling_Homo sapiens_R-HSA-5684996	3.91251e-06							r3 part of dorsal cochlear nucleus	0.00697473
positive regulation of excitatory postsynaptic potential (GO:2000463)	5.37759e-05	interleukin-5 receptor complex (GO:0005895)	0.021653	acetylalkylglycerol acetylhydrolase activity (GO:0047378)	0.00168188	MAPK signaling pathway_Homo sapiens_hsa04010	0.0343634	Frs2-mediated activation_Homo sapiens_R-HSA-170968	3.91251e-06							AOB, mitral cell layer	0.00697473
positive regulation of synaptic transmission (GO:0050806)	0.000105005	histamine-gated chloride channel complex (GO:0019183)	0.021653	aclacinomycin A methylesterase activity (GO:0102542)	0.00168188	Aldosterone synthesis and secretion_Homo sapiens_hsa04925	0.031693	Prolonged ERK activation events_Homo sapiens_R-HSA-169893	3.91251e-06							layer 2 of ERCx	0.00697473
neuroligin clustering involved in postsynaptic membrane assembly (GO:0097118)	2.69577e-05	integral component of external side of plasma membrane (GO:0071575)	0.021653	acetylxylan esterase activity (GO:0046555)	0.00168188	Phototransduction_Homo sapiens_hsa04744	0.00637167	Signalling to p38 via RIT and RIN_Homo sapiens_R-HSA-187706	3.91251e-06							rhombomere 2	0.00697473
axon guidance (GO:0007411)	0.000755385	interleukin-28 receptor complex (GO:0032002)	0.021653	acetylsalicylate deacetylase activity (GO:0047610)	0.00168188	Dilated cardiomyopathy_Homo sapiens_hsa05414	0.0343634	Signaling by Leptin_Homo sapiens_R-HSA-2586552	3.91251e-06							r6 part of spinal vestibular nucleus	0.00697473
axon extension involved in axon guidance (GO:0048846)	0.000253885	interleukin-3 receptor complex (GO:0005894)	0.021653	acetylajmaline esterase activity (GO:0033879)	0.00168188	GnRH signaling pathway_Homo sapiens_hsa04912	0.0343634	VEGFR2 mediated cell proliferation_Homo sapiens_R-HSA-5218921	4.12441e-06							superficial stratum of r6Ve	0.00697473
neurexin clustering involved in presynaptic membrane assembly (GO:0097115)	3.29171e-05	spanning component of plasma membrane (GO:0044214)	0.021653	butyrolactone hydrolase activity (GO:0018734)	0.00168188	Arrhythmogenic right ventricular cardiomyopathy (ARVC)_Homo sapiens_hsa05412	0.028367	Interleukin receptor SHC signaling_Homo sapiens_R-HSA-912526	4.01388e-06							medial (fastigial) cerebellar nucleus	0.00697473
positive regulation of synapse assembly (GO:0051965)	0.000257982	enzyme IIA-maltose transporter complex (GO:1990154)	0.021653	brefeldin A esterase activity (GO:0052772)	0.00168188	Cardiac muscle contraction_Homo sapiens_hsa04260	0.030404	Signalling to RAS_Homo sapiens_R-HSA-167044	4.01388e-06							AOB, granular layer	0.00697473
long-term synaptic potentiation (GO:0060291)	0.000203225	oncostatin-M receptor complex (GO:0005900)	0.021653	bis(2-ethylhexyl)phthalate esterase activity (GO:0047709)	0.00168188	Longevity regulating pathway - mammal_Homo sapiens_hsa04211	0.0356083	Interleukin-2 signaling_Homo sapiens_R-HSA-451927	4.47269e-06							periventricular stratum of r7Co	0.00697473
neuron cell-cell adhesion (GO:0007158)	0.000105005	interleukin-1 receptor complex (GO:0045323)	0.021653	all-trans-retinyl-palmitate hydrolase, all-trans-retinol forming activity (GO:0047376)	0.00168188	Hypertrophic cardiomyopathy (HCM)_Homo sapiens_hsa05410	0.0322295	Signalling to ERKs_Homo sapiens_R-HSA-187687	4.4757e-06							mantle zone of r6Co	0.00697473
positive regulation of excitatory synapse assembly (GO:1904891)	0.000168637	interleukin-4 receptor complex (GO:0016516)	0.021653	carboxymethylenebutenolidase activity (GO:0008806)	0.00168188	Estrogen signaling pathway_Homo sapiens_hsa04915	0.0380782	Signaling by Interleukins_Homo sapiens_R-HSA-449147	6.15938e-06							AOB, glomerular layer	0.0313417
positive regulation of inhibitory synapse assembly (GO:1905704)	0.000168637	interleukin-9 receptor complex (GO:0005897)	0.021653	chitooligosaccharide deacetylase activity (GO:0052790)	0.00168188	Melanogenesis_Homo sapiens_hsa04916	0.0380782	FCERI mediated MAPK activation_Homo sapiens_R-HSA-2871796	9.45549e-06							Lingula (I)	0.0313417
positive regulation of synaptic growth at neuromuscular junction (GO:0045887)	0.000332773	maltose transport complex (GO:1990060)	0.021653	cephalosporin-C deacetylase activity (GO:0047739)	0.00168188	Protein digestion and absorption_Homo sapiens_hsa04974	0.0343634	Gastrin-CREB signalling pathway via PKC and MAPK_Homo sapiens_R-HSA-881907	1.06322e-05							intermediate (interpositus) cerebellar nucleus	0.0313417
modulation of inhibitory postsynaptic potential (GO:0098828)	0.000514972	transforming growth factor beta receptor complex (GO:0070022)	0.021653	acyloxyacyl hydrolase activity (GO:0050528)	0.00168188			Activation of Kainate Receptors upon glutamate binding_Homo sapiens_R-HSA-451326	3.91251e-06							intermediate stratum of cerebellar vermis	0.0313417
positive regulation of glutamate secretion, neurotransmission (GO:1903296)	9.76184e-05	ATP-sensitive potassium channel complex (GO:0008282)	0.021653	carboxylic ester hydrolase activity (GO:0052689)	0.00168188			Signaling by SCF-KIT_Homo sapiens_R-HSA-1433557	1.81853e-05							r6 part of dorsal cochlear nucleus	0.0313417
excitatory synapse assembly (GO:1904861)	0.000168637	cortical microtubule cytoskeleton (GO:0030981)	0.00240128	acylcarnitine hydrolase activity (GO:0047619)	0.00168188			Downstream signaling of activated FGFR2_Homo sapiens_R-HSA-5654696	1.84059e-05							Accessory olfactory bulb, mitral layer	0.0313417
postsynapse assembly (GO:0099068)	0.000168637	NarGHI complex (GO:0044799)	0.021653	chlorogenate hydrolase activity (GO:0047745)	0.00168188			Downstream signaling of activated FGFR3_Homo sapiens_R-HSA-5654708	1.84059e-05							Flocculus	0.0313417
positive regulation of presynapse assembly (GO:1905608)	0.000203225	insulin receptor complex (GO:0005899)	0.021653	chlorophyllase activity (GO:0047746)	0.00168188			Signalling by NGF_Homo sapiens_R-HSA-166520	1.38343e-05							intermediate stratum of AOB	0.0313417
plus-end-directed vesicle transport along microtubule (GO:0072383)	9.76184e-05	interleukin-6 receptor complex (GO:0005896)	0.021653	dihydrocoumarin hydrolase activity (GO:0047856)	0.00168188			Downstream signaling of activated FGFR4_Homo sapiens_R-HSA-5654716	1.84059e-05							r1 roof plate	0.0313417
regulation of synaptic transmission, glutamatergic (GO:0051966)	0.00046529	NMDA selective glutamate receptor complex (GO:0017146)	0.000178233	cetraxate benzylesterase activity (GO:0047741)	0.00168188			Downstream signaling of activated FGFR1_Homo sapiens_R-HSA-5654687	1.84059e-05							Entorhinal area, medial part, dorsal zone, layer 1	0.0313417
presynapse assembly (GO:0099054)	0.000196565	plasma membrane proton-transporting V-type ATPase, V0 domain (GO:0000222)	0.021653	fatty-acyl-ethyl-ester synthase activity (GO:0030339)	0.00168188			Signaling by FGFR4_Homo sapiens_R-HSA-5654743	1.84059e-05							AOB, outer plexiform layer	0.0313417
inhibitory synapse assembly (GO:1904862)	0.000168637	plasma membrane proton-transporting V-type ATPase, V1 domain (GO:0000223)	0.021653	cutinase activity (GO:0050525)	0.00168188			Signaling by FGFR3_Homo sapiens_R-HSA-5654741	1.84564e-05							Accessory olfactory bulb	0.0216229
gephyrin clustering involved in postsynaptic density assembly (GO:0097116)	9.64684e-05	membrane attack complex (GO:0005579)	0.021653	deoxylimonate A-ring-lactonase activity (GO:0047845)	0.00168188			Signaling by FGFR1_Homo sapiens_R-HSA-5654736	1.9254e-05							Flocculus, molecular layer	0.0313417
negative regulation of phosphoprotein phosphatase activity (GO:0032515)	0.000424484	platelet-derived growth factor receptor-ligand complex (GO:1990270)	0.021653	guanylate kinase activity (GO:0004385)	0.00168188			DAP12 signaling_Homo sapiens_R-HSA-2424491	2.14093e-05							r7 part of cochlear column	0.0313417
corticospinal neuron axon guidance (GO:0021966)	0.00194003	CD40 receptor complex (GO:0035631)	0.021653	endosulfan lactone lactonase activity (GO:0034892)	0.00168188			Downstream signal transduction_Homo sapiens_R-HSA-186763	2.08731e-05							superficial stratum of AOB	0.0313417
VEGF-activated neuropilin signaling pathway involved in axon guidance (GO:1902378)	0.00194003	SC5b-7 complex (GO:0034995)	0.021653	fusarinine-C ornithinesterase activity (GO:0047908)	0.00168188			Signaling by FGFR2_Homo sapiens_R-HSA-5654738	2.83263e-05							anterior part of Int	0.0313417
commissural neuron axon guidance (GO:0071679)	0.00194003	transmembrane collagen trimer (GO:0030936)	0.021653	D-arabinonolactonase activity (GO:0047815)	0.00168188			Membrane Trafficking_Homo sapiens_R-HSA-199991	9.39706e-06							substantia nigra reticulata, m1 part	0.0313417
retinal ganglion cell axon guidance (GO:0031290)	0.00194003	pre-T cell receptor complex (GO:0043384)	0.021653	all-trans-retinyl-ester hydrolase, 11-cis retinol forming activity (GO:0052885)	0.00177167			Neuronal System_Homo sapiens_R-HSA-112316	1.13844e-05							Cerebellar nuclei	0.0313417
anterior/posterior axon guidance (GO:0033564)	0.00194003	acetylcholine-gated channel complex (GO:0005892)	0.021653	juvenile-hormone esterase activity (GO:0004453)	0.00168188			Signaling by FGFR_Homo sapiens_R-HSA-190236	2.97864e-05							Interposed nucleus	0.0313417
axon choice point recognition (GO:0016198)	0.00194003	type I interferon receptor complex (GO:0038197)	0.021653	cholinesterase activity (GO:0004104)	0.00190947			DAP12 interactions_Homo sapiens_R-HSA-2172127	2.78895e-05							Lingula (I), molecular layer	0.0313417
modulation of excitatory postsynaptic potential (GO:0098815)	0.000706948	microtubule (GO:0005874)	0.00618164	all-trans-retinyl-palmitate hydrolase, 11-cis retinol forming activity (GO:0052884)	0.00177167			Signaling by PDGF_Homo sapiens_R-HSA-186797	2.91664e-05							Entorhinal area, lateral part, layer 2a	0.0313417
corticospinal neuron axon guidance through spinal cord (GO:0021972)	0.00194003	kainate selective glutamate receptor complex (GO:0032983)	0.000240585	epsilon-rhodomycinone methylesterase activity (GO:0102543)	0.00168188			NGF signalling via TRKA from the plasma membrane_Homo sapiens_R-HSA-187037	3.3327e-05							AOB, internal plexiform layer	0.0313417
chemorepulsion of axon (GO:0061643)	0.00205441	AMPA glutamate receptor complex (GO:0032281)	0.000466524	diphthine methylesterase activity (GO:0061685)	0.00168188			Transmission across Chemical Synapses_Homo sapiens_R-HSA-112315	1.84059e-05							superficial stratum of r4Ve	0.0313417
corticospinal neuron axon guidance through the basilar pons (GO:0021970)	0.00194003	microtubule cytoskeleton (GO:0015630)	0.00927559	feruloyl esterase activity (GO:0030600)	0.00168188			Fc epsilon receptor (FCERI) signaling_Homo sapiens_R-HSA-2454202	4.62454e-05							substantia nigra reticulata, isthmic part	0.0313417
corticospinal neuron axon guidance through the cerebral peduncle (GO:0021969)	0.00194003	axon (GO:0030424)	0.0075382	6-phosphogluconolactonase activity (GO:0017057)	0.00177167			Vesicle-mediated transport_Homo sapiens_R-HSA-5653656	2.14093e-05							rhombomere 6	0.0313417
corticospinal neuron axon guidance through the cerebral cortex (GO:0021967)	0.00194003	C-fiber (GO:0044299)	0.0075382	gluconolactonase activity (GO:0004341)	0.00177167			Cytokine Signaling in Immune system_Homo sapiens_R-HSA-1280215	9.23613e-05							Pons, sensory related	0.0313417
corticospinal neuron axon guidance through the internal capsule (GO:0021968)	0.00194003	basilar dendrite (GO:0097441)	0.0118382	heparan sulfate N-deacetylase activity (GO:0102140)	0.00168188			Programmed Cell Death_Homo sapiens_R-HSA-5357801	7.6131e-05							Entorhinal area	0.0313417
dopaminergic neuron axon guidance (GO:0036514)	0.00194003	climbing fiber (GO:0044301)	0.0075382	microtubule binding (GO:0008017)	0.00792489			Apoptosis_Homo sapiens_R-HSA-109581	7.06555e-05							superficial stratum of ERCx (cortical plate/marginal zone)	0.0313417
Roundabout signaling pathway involved in axon guidance (GO:2001266)	0.00194003	CA3 pyramidal cell dendrite (GO:0097442)	0.0118382	methyl salicylate esterase activity (GO:0080031)	0.00168188			Signaling by GPCR_Homo sapiens_R-HSA-372790	0.000102008							r4 alar plate	0.0313417
corticospinal neuron axon guidance through the medullary pyramid (GO:0021971)	0.00194003	dendrite (GO:0030425)	0.0118382	microtubule plus-end binding (GO:0051010)	0.00532171			Translocation of GLUT4 to the plasma membrane_Homo sapiens_R-HSA-1445148	2.83263e-05							mantle zone of r7Co	0.0313417
dorsal/ventral axon guidance (GO:0033563)	0.00194003	dentate gyrus mossy fiber (GO:0044302)	0.0075382	microtubule minus-end binding (GO:0051011)	0.00532171			Platelet homeostasis_Homo sapiens_R-HSA-418346	0.000102008							superficial stratum of r3Co	0.0313417
interneuron axon guidance (GO:0097376)	0.00194003	cerebellar mossy fiber (GO:0044300)	0.0075382	retinyl-palmitate esterase activity (GO:0050253)	0.00190947			Innate Immune System_Homo sapiens_R-HSA-168249	0.000524153							periventricular stratum of OB	0.0313417
photoreceptor cell axon guidance (GO:0072499)	0.00194003	dendritic branch point (GO:1990033)	0.0118382	palmitoleyl hydrolase activity (GO:1990699)	0.00177167			TP53 Regulates Metabolic Genes_Homo sapiens_R-HSA-5628897	9.23613e-05							lateral part of Med	0.0313417
olfactory bulb axon guidance (GO:0071678)	0.00194003	giant axon (GO:0042757)	0.0075382	microtubule lateral binding (GO:0099609)	0.00489125			L1CAM interactions_Homo sapiens_R-HSA-373760	0.000147686							layer 1 of ERCx	0.0313417
semaphorin-plexin signaling pathway involved in axon guidance (GO:1902287)	0.00194003	dendrite membrane (GO:0032590)	0.0118382	alpha-amino-acid esterase activity (GO:0047658)	0.00177167			Anchoring of the basal body to the plasma membrane_Homo sapiens_R-HSA-5620912	0.00015197							mantle zone of ERCx	0.0313417
sensory neuron axon guidance (GO:0097374)	0.00194003	sensory dendrite (GO:0071683)	0.0118382	L-ascorbate 6-phosphate lactonase activity (GO:0035460)	0.00168188			Neurotransmitter Receptor Binding And Downstream Transmission In The Postsynaptic Cell_Homo sapiens_R-HSA-112314	0.000623553							periventricular stratum of r6Co	0.0313417
serotonergic neuron axon guidance (GO:0036515)	0.00194003	parallel fiber (GO:1990032)	0.0075382	lactonohydrolase activity (GO:0046573)	0.00168188			Organelle biogenesis and maintenance_Homo sapiens_R-HSA-1852241	0.00141215							superficial stratum of isBI	0.0313417
sympathetic neuron axon guidance (GO:0097492)	0.00194003	apical dendrite (GO:0097440)	0.0118382	L-arabinonolactonase activity (GO:0050021)	0.00168188			Cardiac conduction_Homo sapiens_R-HSA-5576891	0.000524153							mantle zone of r2BL	0.0313417
positive regulation of protein insertion into mitochondrial membrane involved in apoptotic signaling pathway (GO:1900740)	0.00131347	post-anaphase microtubule array (GO:1990295)	0.0118382	hydroxybutyrate-dimer hydrolase activity (GO:0047989)	0.00168188			Ca2+ pathway_Homo sapiens_R-HSA-4086398	0.000842405							entorhinal cortex	0.0313417
mRNA destabilization (GO:0061157)	0.00288129	preprophase band (GO:0009574)	0.0118382	L-rhamnono-1,4-lactonase activity (GO:0050033)	0.00168188			Immune System_Homo sapiens_R-HSA-168256	0.00184097							r1 part of superior vestibular nucleus	0.0313417
regulation of translation at synapse, modulating synaptic transmission (GO:0099547)	0.000755385	dendritic filopodium (GO:1902737)	0.0200064	hormone-sensitive lipase activity (GO:0033878)	0.00168188			Assembly of the primary cilium_Homo sapiens_R-HSA-5617833	0.00156807							Entorhinal area, medial part, dorsal zone, layer 2	0.0313417
motor neuron axon guidance (GO:0008045)	0.00205441	manchette (GO:0002177)	0.0122611	methylumbelliferyl-acetate deacetylase activity (GO:0047374)	0.00168188			Ion homeostasis_Homo sapiens_R-HSA-5578775	0.00052278							r4 part of lateral vestibular nucleus	0.0313417
chemoattraction of axon (GO:0061642)	0.00228231	microtubule organizing center (GO:0005815)	0.021653	N-acetylgalactosaminoglycan deacetylase activity (GO:0047375)	0.00168188			G2/M DNA damage checkpoint_Homo sapiens_R-HSA-69473	0.00156807							lateral part of r2B	0.0313417
planar cell polarity pathway involved in axon guidance (GO:1904938)	0.0075814	spindle microtubule (GO:0005876)	0.0145073	aminoacyl-tRNA editing activity (GO:0002161)	0.0020831			Muscle contraction_Homo sapiens_R-HSA-397014	0.00176652							ventrolateral periolivary nucleus	0.0313417
ciliary basal body-plasma membrane docking (GO:0097711)	0.00896985	spindle (GO:0005819)	0.021653	pheophytinase b activity (GO:0102293)	0.00168188			RHO GTPases activate PKNs_Homo sapiens_R-HSA-5625740	0.000810967
membrane depolarization during cardiac muscle cell action potential (GO:0086012)	0.00150668	cytoplasmic stress granule (GO:0010494)	0.021653	limonin-D-ring-lactonase activity (GO:0050055)	0.00168188			Intrinsic Pathway for Apoptosis_Homo sapiens_R-HSA-109606	0.000298651
neurogenesis (GO:0022008)	0.0158962	cortical cytoskeleton (GO:0030863)	0.0474673	methyl indole-3-acetate esterase activity (GO:0080030)	0.00168188			Opioid Signalling_Homo sapiens_R-HSA-111885	0.0016689
autonomic nervous system development (GO:0048483)	0.0116771	spectrin-associated cytoskeleton (GO:0014731)	0.0465242	aminoacyl-tRNA hydrolase activity (GO:0004045)	0.0020831			Signaling by Wnt_Homo sapiens_R-HSA-195721	0.00688488
ganglion development (GO:0061548)	0.0115713	cytoplasmic microtubule (GO:0005881)	0.0392928	methyl jasmonate esterase activity (GO:0080032)	0.00168188			Loss of Nlp from mitotic centrosomes_Homo sapiens_R-HSA-380259	0.0011745
nervous system development (GO:0007399)	0.0115713	nuclear microtubule (GO:0005880)	0.021653	mycophenolic acid acyl-glucuronide esterase activity (GO:0102390)	0.00168188			PI3K Cascade_Homo sapiens_R-HSA-109704	0.00158082
stomatogastric nervous system development (GO:0007421)	0.0115713	post-anaphase array microtubule (GO:1905759)	0.021653	1-alkyl-2-acetylglycerophosphocholine esterase activity (GO:0003847)	0.00190947			AURKA Activation by TPX2_Homo sapiens_R-HSA-8854518	0.00131753
peripheral nervous system development (GO:0007422)	0.0130604	microtubule end (GO:1990752)	0.0217665	pectin acetylesterase activity (GO:0052793)	0.00168188			RHO GTPases activate PAKs_Homo sapiens_R-HSA-5627123	4.21114e-05
neural tube development (GO:0021915)	0.01367	axonemal microtubule (GO:0005879)	0.0225918	orsellinate-depside hydrolase activity (GO:0050160)	0.00168188
determination of left/right asymmetry in nervous system (GO:0035545)	0.0157352	axolemma (GO:0030673)	0.00102481	calcium:sodium antiporter activity (GO:0005432)	0.00168188
calcium ion transmembrane transport via low voltage-gated calcium channel (GO:0090676)	0.00194003	juxtaparanode region of axon (GO:0044224)	0.0361742	phorbol-diester hydrolase activity (GO:0050181)	0.00168188
calcium ion transport from cytosol to endoplasmic reticulum (GO:1903515)	0.00194003	L-type voltage-gated calcium channel complex (GO:1990454)	0.0285021	phosphatidylinositol deacylase activity (GO:0050185)	0.00168188
central nervous system development (GO:0007417)	0.029659			phospholipase A2 activity (consuming 1,2-dipalmitoylphosphatidylcholine) (GO:0102567)	0.00168188
Golgi calcium ion transmembrane transport (GO:0061856)	0.00205441			pheophytinase activity (GO:0080124)	0.00168188
calcium ion transmembrane transport via high voltage-gated calcium channel (GO:0061577)	0.00205441			pectinesterase activity (GO:0030599)	0.00168188
mitochondrial calcium ion transmembrane transport (GO:0006851)	0.00376672			pheophoridase activity (GO:0035560)	0.00168188
calcium ion transmembrane import into cytosol (GO:0097553)	0.00266377			phospholipase A2 activity consuming 1,2-dioleoylphosphatidylethanolamine) (GO:0102568)	0.00168188
calcium ion transport into cytosol (GO:0060402)	0.0075814			calcium channel regulator activity (GO:0005246)	0.00168188
Golgi reassembly (GO:0090168)	0.00405495			galactolipase activity (GO:0047714)	0.00269507
positive regulation of insulin secretion (GO:0032024)	0.0118243			poly(3-hydroxybutyrate) depolymerase activity (GO:0050526)	0.00168188
calcium ion transmembrane transport (GO:0070588)	0.00744549			Ser-tRNA(Thr) hydrolase activity (GO:0043905)	0.00168188
focal adhesion assembly (GO:0048041)	0.00661886			sterol esterase activity (GO:0004771)	0.00269507
mRNA stabilization (GO:0048255)	0.0126176			poly(3-hydroxyoctanoate) depolymerase activity (GO:0050527)	0.00168188
negative regulation of translation (GO:0017148)	0.0302652			polyneuridine-aldehyde esterase activity (GO:0050529)	0.00168188
membrane depolarization during AV node cell action potential (GO:0086045)	0.00467787			pimelyl-[acyl-carrier protein] methyl ester esterase activity (GO:0090499)	0.00168188
dendritic spine morphogenesis (GO:0060997)	0.0174863			sulfolactone hydrolase activity (GO:0018732)	0.00168188
membrane depolarization during bundle of His cell action potential (GO:0086048)	0.00418663			trans-permethrin hydrolase activity (GO:0102209)	0.00168188
negative regulation of protein kinase activity (GO:0006469)	0.0212755			Ser(Gly)-tRNA(Ala) hydrolase activity (GO:0043908)	0.00168188
G2/M transition of mitotic cell cycle (GO:0000086)	0.0172628			neurexin family protein binding (GO:0042043)	0.00168188
positive regulation of inhibitory postsynaptic potential (GO:0097151)	0.00379678			protein methylesterase activity (GO:0051723)	0.00168188
ephrin receptor signaling pathway (GO:0048013)	0.0245443			tannase activity (GO:0050318)	0.00168188
regulation of protein catabolic process at synapse, modulating synaptic transmission (GO:0099574)	0.00637212			calcium:sodium antiporter activity involved in regulation of cardiac muscle cell membrane potential (GO:0086038)	0.00168188
membrane depolarization during ventricular cardiac muscle cell action potential (GO:0098913)	0.00957476			triacetate-lactonase activity (GO:0050349)	0.00168188
regulation of neurotransmitter secretion (GO:0046928)	0.00637212			steroid-lactonase activity (GO:0050293)	0.00168188
neurotransmitter receptor transport postsynaptic membrane to endosome (GO:0098968)	0.0229852			short-chain carboxylesterase activity (GO:0034338)	0.00168188
endoplasmic reticulum-Golgi intermediate compartment (ERGIC) derived vesicle fusion with Golgi cis cisterna membrane (GO:1990689)	0.0229852			sinapine esterase activity (GO:0050285)	0.00168188
vesicle targeting, rough ER to cis-Golgi (GO:0048207)	0.0229852			arylesterase activity (GO:0004064)	0.00269507
COPII vesicle uncoating (GO:0090112)	0.0231885			tropinesterase activity (GO:0050357)	0.00168188
endoplasmic reticulum-derived vesicle fusion with endoplasmic reticulum-Golgi intermediate compartment (ERGIC) membrane (GO:1990687)	0.0245443			acylglycerol lipase activity (GO:0047372)	0.00421123
membrane depolarization during SA node cell action potential (GO:0086046)	0.00379678			uronolactonase activity (GO:0050389)	0.00168188
COPII-coated vesicle budding (GO:0090114)	0.0244214			1-acyl-2-lysophosphatidylserine acylhydrolase activity (GO:0052740)	0.00369015
membrane depolarization during Purkinje myocyte cell action potential (GO:0086047)	0.00343942			xylono-1,4-lactonase activity (GO:0050402)	0.00168188
ER to Golgi vesicle-mediated transport (GO:0006888)	0.0247099			wax-ester hydrolase activity (GO:0050398)	0.00168188
maintenance of epithelial cell apical/basal polarity (GO:0045199)	0.00586697			phosphatidylserine 1-acylhydrolase activity (GO:0052739)	0.00393685
membrane depolarization during atrial cardiac muscle cell action potential (GO:0098912)	0.00637212			vinylacetate caboxylester hydrolase activity (GO:0102197)	0.00168188
regulation of synaptic transmission, dopaminergic (GO:0032225)	0.0030094			triglyceride lipase activity (GO:0004806)	0.00513222
regulation of synaptic activity (GO:0060025)	0.0030094			phosphatidylcholine 1-acylhydrolase activity (GO:0008970)	0.00532171
regulation of synaptic transmission, GABAergic (GO:0032228)	0.00418663			protein phosphatase 2A binding (GO:0051721)	0.0181206
calcium ion import into cytosol (GO:1902656)	0.00813641			lysophospholipase activity (GO:0004622)	0.00752883
negative regulation of kinase activity (GO:0033673)	0.0102646			voltage-gated calcium channel activity (GO:0005245)	0.0253195
myelin maintenance (GO:0043217)	0.0127845			protein phosphatase binding (GO:0019903)	0.0315323
mitochondrial calcium uptake (GO:0036444)	0.0152093			RNA polymerase II activating transcription factor binding (GO:0001102)	0.031986
neuromuscular process controlling balance (GO:0050885)	0.00379678			ligand-gated ion channel activity (GO:0015276)	0.00558848
establishment of epithelial cell apical/basal polarity (GO:0045198)	0.00697714			ATP-gated ion channel activity (GO:0035381)	0.00421123
protein localization to postsynaptic membrane (GO:1903539)	0.00467787			ligand-gated anion channel activity (GO:0099095)	0.00489125
negative regulation of cell-matrix adhesion (GO:0001953)	0.0115713			cyclic nucleotide-gated ion channel activity (GO:0043855)	0.00421123
establishment of mitotic spindle orientation (GO:0000132)	0.00637212			extracellular ligand-gated ion channel activity (GO:0005230)	0.00442902
retrograde axonal transport of mitochondrion (GO:0098958)	0.00266377			ligand-gated cation channel activity (GO:0099094)	0.0103204
postsynaptic density protein 95 clustering (GO:0097119)	0.00525803			glycine betaine-activated nonselective monovalent cation channel activity (GO:0090686)	0.00920298
rhythmic synaptic transmission (GO:0060024)	0.00266377			intracellular ligand-gated ion channel activity (GO:0005217)	0.00421123
vesicle transport along microtubule (GO:0047496)	0.00266377			ligand-gated ion channel activity involved in regulation of presynaptic membrane potential (GO:0099507)	0.00421123
AV node cell to bundle of His cell communication by electrical coupling (GO:0086053)	0.00467787			small GTPase binding (GO:0031267)	0.00888261
atrial cardiac muscle cell to AV node cell communication by electrical coupling (GO:0086044)	0.00379678			low voltage-gated calcium channel activity (GO:0008332)	0.00464909
retrograde neuronal dense core vesicle transport (GO:1990049)	0.0030094			high voltage-gated calcium channel activity (GO:0008331)	0.00442902
equilibrioception (GO:0050957)	0.0109019			intermediate voltage-gated calcium channel activity (GO:1990028)	0.00421123
regulation of protein serine/threonine phosphatase activity (GO:0080163)	0.00266377			voltage-gated calcium channel activity involved in cardiac muscle cell action potential (GO:0086007)	0.00421123
retrograde axonal transport (GO:0008090)	0.00194003			GTPase binding (GO:0051020)	0.00418921
positive regulation of intracellular protein transport (GO:0090316)	0.0158962			calcium channel inhibitor activity (GO:0019855)	0.00464909
SA node cell to atrial cardiac muscle cell communication by electrical coupling (GO:0086021)	0.00418663			voltage-gated calcium channel activity involved in regulation of cytosolic calcium levels (GO:0099511)	0.00421123
sodium ion export (GO:0071436)	0.0127845			ankyrin binding (GO:0030506)	0.00177167
sodium ion import (GO:0097369)	0.0121278			potassium ion binding (GO:0030955)	0.0465356
regulation of cardiac muscle contraction by regulation of the release of sequestered calcium ion (GO:0010881)	0.0075814			protein kinase C inhibitor activity (GO:0008426)	0.0465356
negative regulation of macroautophagy by TORC1 signaling (GO:1904766)	0.00418663			glutamate receptor activity (GO:0008066)	0.0465356
negative regulation of lipid kinase activity (GO:0090219)	0.00418663			eukaryotic initiation factor 4E binding (GO:0008190)	0.0436852
positive regulation of aggrephagy (GO:1905337)	0.00813641			protein deacetylase activity (GO:0033558)	0.0436852
regulation of myosin-light-chain-phosphatase activity (GO:0035507)	0.0030094			RNA cap 4 binding (GO:0000342)	0.0465356
bundle of His cell to Purkinje myocyte communication by electrical coupling (GO:0086054)	0.00379678			RNA trimethylguanosine cap binding (GO:0000341)	0.0465356
negative regulation of synaptic transmission (GO:0050805)	0.0030094			serine binding (GO:0070905)	0.0354635
positive regulation of mitophagy (GO:1901526)	0.0109019			high-density lipoprotein particle binding (GO:0008035)	0.0315323
positive regulation of lipophagy (GO:1904504)	0.0102646			phospholipase binding (GO:0043274)	0.0315323
adenylate cyclase-activating dopamine receptor signaling pathway (GO:0007191)	0.023045			RNA polymerase II C-terminal domain phosphoserine binding (GO:1990269)	0.0275305
neuron migration (GO:0001764)	0.0245443
modulation by symbiont of host synaptic transmission (GO:0044758)	0.00228231
modification of synaptic structure, modulating synaptic transmission (GO:0099564)	0.00228231
establishment or maintenance of epithelial cell apical/basal polarity (GO:0045197)	0.00205441
cell communication by electrical coupling involved in cardiac conduction (GO:0086064)	0.00343942
positive regulation of synaptic transmission, GABAergic (GO:0032230)	0.00343942
positive regulation of stress fiber assembly (GO:0051496)	0.0287999
modulation of chemical synaptic transmission (GO:0050804)	0.00228231
Purkinje myocyte to ventricular cardiac muscle cell communication by electrical coupling (GO:0086055)	0.00343942
regulation of postsynaptic neurotransmitter receptor activity (GO:0098962)	0.00228231
regulation of modification of synapse structure, modulating synaptic transmission (GO:0098987)	0.00228231
positive regulation of AMPA receptor activity (GO:2000969)	0.0109019
positive regulation of neuron death (GO:1901216)	0.029718
sodium ion transmembrane transport (GO:0035725)	0.0358279
trans-synaptic signaling, modulating synaptic transmission (GO:0099550)	0.00228231
regulation of phosphoprotein phosphatase activity (GO:0043666)	0.00379678
regulation of G-protein coupled receptor protein signaling pathway (GO:0008277)	0.0265732
negative regulation of G-protein coupled receptor protein signaling pathway (GO:0045744)	0.0321925
positive regulation of phosphoprotein phosphatase activity (GO:0032516)	0.0174863
regulation of protein tyrosine phosphatase activity (GO:1903613)	0.00228231
negative regulation by symbiont of host translation (GO:0044074)	0.0302652
regulation of neuromuscular synaptic transmission (GO:1900073)	0.00228231
negative regulation of oskar mRNA translation (GO:0007319)	0.0302652
negative regulation of translation, ncRNA-mediated (GO:0040033)	0.0302652
positive regulation of insulin secretion involved in cellular response to glucose stimulus (GO:0035774)	0.0213226
negative regulation of translational fidelity (GO:0045902)	0.0302652
sucrose catabolic process via 3'-ketosucrose (GO:0019574)	0.0245443
regulation of synaptic transmission, glycinergic (GO:0060092)	0.00228231
negative regulation of mitochondrial translation (GO:0070130)	0.0366138
negative regulation of translational elongation (GO:0045900)	0.0312658
anterograde neuronal dense core vesicle transport (GO:1990048)	0.0135245
negative regulation of translational termination (GO:0045904)	0.0398612
regulation of synaptic transmission, cholinergic (GO:0032222)	0.00228231
negative regulation of translation in response to stress (GO:0032055)	0.0321925
regulation of cell communication by electrical coupling involved in cardiac conduction (GO:1901844)	0.0420001
establishment of mitotic spindle orientation involved in growth plate cartilage chondrocyte division (GO:0003425)	0.0030094
negative regulation of cytoplasmic translation (GO:2000766)	0.0366138
regulation of SA node cell action potential (GO:0098907)	0.0398612
regulation of AV node cell action potential (GO:0098904)	0.0408347
gene silencing by miRNA (GO:0035195)	0.0471765
regulation of Purkinje myocyte action potential (GO:0098906)	0.0398612
Wnt signaling pathway, calcium modulating pathway (GO:0007223)	0.0204729
protein catabolic process, modulating synaptic transmission (GO:0099546)	0.0158962
regulation of atrial cardiac muscle cell action potential (GO:0098910)	0.0471765
negative regulation of cardiac conduction (GO:1903780)	0.0377469
positive regulation of cardiac conduction (GO:1903781)	0.0366138
regulation of bundle of His cell action potential (GO:0098905)	0.0408347
minus-end-directed vesicle transport along microtubule (GO:0072382)	0.00205441
negative regulation of diacylglycerol kinase activity (GO:1905688)	0.00172856
negative regulation of hexokinase activity (GO:1903300)	0.00172856
negative regulation of NAD+ kinase activity (GO:0033671)	0.00172856
anterograde dendritic transport of neurotransmitter receptor complex (GO:0098971)	0.00131347
postsynaptic neurotransmitter receptor diffusion trapping (GO:0098970)	0.00131347
neurotransmitter receptor localization to postsynaptic specialization membrane (GO:0099645)	0.00131347
neurotransmitter receptor transport to postsynaptic membrane (GO:0098969)	0.00131347
receptor localization to synapse (GO:0097120)	0.00131347
regulation of respiratory gaseous exchange by neurological system process (GO:0002087)	0.00131347
regulation of synaptic plasticity by receptor localization to synapse (GO:1900383)	0.00131347
synaptic vesicle transport along microtubule (GO:0099517)	0.00131347
vocal learning (GO:0042297)	0.00131347

## Sheet: ANKRD11
GO Biological process		GO Cellular component		GO Molecular function		KEGG		Reactome		OMIM Disease		OMIM Expanded		Allen Brain Atlas up		Allen Brain Atlas down
negative regulation of cell-cell adhesion by negative regulation of transcription from RNA polymerase II promoter (GO:1900387)	0.00849137	cytoplasmic periphery of the nuclear pore complex (GO:1990723)	0.00785597	21U-RNA binding (GO:0034583)	8.62966e-05	Viral carcinogenesis_Homo sapiens_hsa05203	0.00291632	Developmental Biology_Homo sapiens_R-HSA-1266738	7.72859e-05	spinocerebellar_ataxia	0.00897973
negative regulation of mitochondrial unfolded protein response by negative regulation of transcription from RNA polymerase II promoter (GO:1904490)	0.00849137	perinuclear region of cytoplasm (GO:0048471)	0.00785597	alpha-aminoacyl-tRNA binding (GO:1904678)	8.62966e-05	Hippo signaling pathway_Homo sapiens_hsa04390	0.0070471	IRS-mediated signalling_Homo sapiens_R-HSA-112399	0.0005572	ataxia	0.0116092
negative regulation of transcription from RNA polymerase II promoter (GO:0000122)	0.0119086	perinuclear endoplasmic reticulum (GO:0097038)	0.00785597	base pairing with RNA (GO:0000498)	8.62966e-05	Epstein-Barr virus infection_Homo sapiens_hsa05169	0.0134855	NOTCH1 Intracellular Domain Regulates Transcription_Homo sapiens_R-HSA-2122947	0.000306456
carbon catabolite repression of transcription from RNA polymerase II promoter (GO:0000437)	0.0093617	mutator focus (GO:1990633)	0.00785597	7S RNA binding (GO:0008312)	8.62966e-05	Hepatitis B_Homo sapiens_hsa05161	0.0378611	IGF1R signaling cascade_Homo sapiens_R-HSA-2428924	0.0005572
negative regulation of cellular hyperosmotic salinity response by negative regulation of transcription from RNA polymerase II promoter (GO:1900464)	0.0093617	polysome (GO:0005844)	0.00397215	BRE binding (GO:0042835)	8.62966e-05	PI3K-Akt signaling pathway_Homo sapiens_hsa04151	0.0459191	Insulin receptor signalling cascade_Homo sapiens_R-HSA-74751	0.0005572
negative regulation of filamentous growth of a population of unicellular organisms in response to starvation by negative regulation of transcription from RNA polymerase II promoter (GO:1902352)	0.0093617	Cvt vesicle membrane (GO:0033110)	0.00397215	GU repeat RNA binding (GO:1990605)	8.62966e-05	Cell cycle_Homo sapiens_hsa04110	0.0297285	IRS-related events triggered by IGF1R_Homo sapiens_R-HSA-2428928	0.0005572
negative regulation of cellular response to alkaline pH by negative regulation of transcription from RNA polymerase II promoter (GO:1900463)	0.0093617	focal adhesion (GO:0005925)	0.00785597	AU-rich element binding (GO:0017091)	8.62966e-05			Signaling by Type 1 Insulin-like Growth Factor 1 Receptor (IGF1R)_Homo sapiens_R-HSA-2404192	0.0005572
negative regulation of mating type switching by negative regulation of transcription from RNA polymerase II promoter (GO:1900474)	0.0093617	cytoplasmic vesicle membrane (GO:0030659)	0.00397215	G-quadruplex RNA binding (GO:0002151)	8.62966e-05			Diseases of signal transduction_Homo sapiens_R-HSA-5663202	0.0005572
negative regulation of induction of conjugation with cellular fusion by negative regulation of transcription from RNA polymerase II promoter (GO:1902625)	0.0093617	organellar chromatophore membrane (GO:0070112)	0.00397215	histone pre-mRNA DCP binding (GO:0071208)	8.62966e-05			Signaling by Insulin receptor_Homo sapiens_R-HSA-74752	0.000678395
negative regulation of invasive growth in response to glucose limitation by negative regulation of transcription from RNA polymerase II promoter (GO:1900460)	0.0093617	perinuclear theca (GO:0033011)	0.0112553	misfolded RNA binding (GO:0034336)	8.62966e-05			Constitutive Signaling by NOTCH1 HD+PEST Domain Mutants_Homo sapiens_R-HSA-2894862	0.000306456
negative regulation of phosphatidylcholine biosynthetic process by negative regulation of transcription from RNA polymerase II promoter (GO:1900473)	0.0093617	polysomal ribosome (GO:0042788)	0.00749595	N6-methyladenosine-containing RNA binding (GO:1990247)	8.62966e-05			Constitutive Signaling by NOTCH1 PEST Domain Mutants_Homo sapiens_R-HSA-2644606	0.000306456
negative regulation of oligopeptide transport by negative regulation of transcription from RNA polymerase II promoter (GO:0035952)	0.0093617	NMDA selective glutamate receptor complex (GO:0017146)	0.00785597	snRNA binding (GO:0017069)	8.62966e-05			Signaling by NOTCH1 HD+PEST Domain Mutants in Cancer_Homo sapiens_R-HSA-2894858	0.000306456
negative regulation of ceramide biosynthetic process by negative regulation of transcription from RNA Polymerase II promoter (GO:0061427)	0.0093617	histone methyltransferase complex (GO:0035097)	0.00785597	pre-miRNA binding (GO:0070883)	8.62966e-05			Signaling by NOTCH1 in Cancer_Homo sapiens_R-HSA-2644603	0.000306456
negative regulation of phosphatidylserine biosynthetic process by negative regulation of transcription from RNA polymerase II promoter (GO:1900526)	0.0093617	MLL1/2 complex (GO:0044665)	0.00785597	pre-mRNA binding (GO:0036002)	8.62966e-05			Signaling by NOTCH1 PEST Domain Mutants in Cancer_Homo sapiens_R-HSA-2644602	0.000306456
negative regulation of pseudohyphal growth by negative regulation of transcription from RNA polymerase II promoter (GO:1900462)	0.0093617	MLL3/4 complex (GO:0044666)	0.00785597	piRNA binding (GO:0034584)	8.62966e-05			Signaling by NOTCH1_Homo sapiens_R-HSA-1980143	0.0005572
negative regulation of transcription initiation from RNA polymerase II promoter (GO:0060633)	0.0093617	MLL5-L complex (GO:0070688)	0.00785597	miRNA binding (GO:0035198)	8.62966e-05			Axon guidance_Homo sapiens_R-HSA-422475	0.0011989
negative regulation of snRNA transcription from RNA polymerase II promoter (GO:1905381)	0.0093617	nucleosomal methylation activator complex (GO:0070311)	0.00785597	regulatory region RNA binding (GO:0001069)	8.62966e-05			PI3K Cascade_Homo sapiens_R-HSA-109704	0.0005572
negative regulation of inositol biosynthetic process by negative regulation of transcription from RNA polymerase II promoter (GO:1900471)	0.0093617	Set1C/COMPASS complex (GO:0048188)	0.0104392	RNA stem-loop binding (GO:0035613)	8.62966e-05			Activation of anterior HOX genes in hindbrain development during early embryogenesis_Homo sapiens_R-HSA-5617472	0.000678395
negative regulation of transcription elongation from RNA polymerase II promoter (GO:0034244)	0.0093617	ESC/E(Z) complex (GO:0035098)	0.0183385	RNA cap binding (GO:0000339)	8.62966e-05			Activation of HOX genes during differentiation_Homo sapiens_R-HSA-5619507	0.000678395
negative regulation of termination of RNA polymerase II transcription, poly(A)-coupled (GO:2000805)	0.0093617	CLRC ubiquitin ligase complex (GO:0043494)	0.0112553	ribonuclease P RNA binding (GO:0033204)	8.62966e-05			EGFR downregulation_Homo sapiens_R-HSA-182971	0.000590739
negative regulation of transcription from RNA polymerase II promoter by histone modification (GO:1903758)	0.0093617	kainate selective glutamate receptor complex (GO:0032983)	0.00785597	telomerase RNA binding (GO:0070034)	8.62966e-05			Signal Transduction_Homo sapiens_R-HSA-162582	0.00211922
negative regulation of ribosomal protein gene transcription from RNA polymerase II promoter (GO:0010688)	0.0093617	cytoplasmic stress granule (GO:0010494)	0.040135	snoRNA binding (GO:0030515)	8.62966e-05			Signaling by ERBB4_Homo sapiens_R-HSA-1236394	0.00647451
negative regulation of telomeric RNA transcription from RNA pol II promoter (GO:1901581)	0.0093617	AMPA glutamate receptor complex (GO:0032281)	0.00949683	primary miRNA binding (GO:0070878)	8.62966e-05			Signaling by EGFR_Homo sapiens_R-HSA-177929	0.00757028
negative regulation of transcription from RNA polymerase II promoter by pheromones (GO:0046020)	0.0093617			telomeric repeat-containing RNA binding (GO:0061752)	8.62966e-05			Signaling by NOTCH_Homo sapiens_R-HSA-157118	0.00189854
positive regulation of gluconeogenesis by negative regulation of transcription from RNA polymerase II promoter (GO:0035949)	0.0093617			translation factor activity, RNA binding (GO:0008135)	8.62966e-05			mTOR signalling_Homo sapiens_R-HSA-165159	0.00138431
negative regulation of transcription from RNA polymerase II promoter in response to copper ion (GO:0061398)	0.0093617			rRNA binding (GO:0019843)	8.62966e-05			PKB-mediated events_Homo sapiens_R-HSA-109703	0.00142665
negative regulation of transcription from RNA polymerase II promoter involved in heart development (GO:1901227)	0.0093617			siRNA binding (GO:0035197)	8.62966e-05			Disease_Homo sapiens_R-HSA-1643685	0.00647451
negative regulation of transcription from RNA polymerase II promoter in response to iron (GO:0034396)	0.0093617			RNA binding (GO:0003723)	8.62966e-05			Transcriptional Regulation by TP53_Homo sapiens_R-HSA-3700989	0.00757028
negative regulation of transcription from RNA polymerase II promoter involved in meiotic cell cycle (GO:0010674)	0.0093617			single-stranded RNA binding (GO:0003727)	8.62966e-05			Cell Cycle_Homo sapiens_R-HSA-1640170	0.00783006
negative regulation of transcription from RNA polymerase II promoter during mitotic cell cycle (GO:0007070)	0.0093617			tRNA binding (GO:0000049)	8.62966e-05			Circadian Clock_Homo sapiens_R-HSA-400253	0.00470795
regulation of glycolytic process by negative regulation of transcription from RNA polymerase II promoter (GO:0072362)	0.0093617			mRNA binding (GO:0003729)	8.82356e-05			Antiviral mechanism by IFN-stimulated genes_Homo sapiens_R-HSA-1169410	0.00647451
regulation of cellular ketone metabolic process by negative regulation of transcription from RNA polymerase II promoter (GO:0072365)	0.0093617			double-stranded RNA binding (GO:0003725)	8.62966e-05			ISG15 antiviral mechanism_Homo sapiens_R-HSA-1169408	0.00647451
regulation of lipid transport by negative regulation of transcription from RNA polymerase II promoter (GO:0072368)	0.0093617			cadherin binding (GO:0045296)	0.00112986			GRB2 events in EGFR signaling_Homo sapiens_R-HSA-179812	0.00905884
negative regulation of transcription from RNA polymerase II promoter in response to stress (GO:0097201)	0.0093617			cadherin binding involved in cell-cell adhesion (GO:0098641)	0.00149808			RAF/MAP kinase cascade_Homo sapiens_R-HSA-5673001	0.00905884
transfer RNA gene-mediated silencing (GO:0061587)	0.0093617			RNA polymerase II activating transcription factor binding (GO:0001102)	0.000200509			FRS-mediated FGFR1 signaling_Homo sapiens_R-HSA-5654693	0.00905884
negative regulation of pri-miRNA transcription from RNA polymerase II promoter (GO:1902894)	0.0093617			protein kinase binding (GO:0019901)	0.00315887			SHC1 events in EGFR signaling_Homo sapiens_R-HSA-180336	0.00905884
negative regulation of transcription from RNA polymerase II promoter in response to UV-induced DNA damage (GO:0010768)	0.0093617			RNA polymerase II transcription corepressor activity (GO:0001106)	0.00486045			FRS-mediated FGFR2 signaling_Homo sapiens_R-HSA-5654700	0.00905884
regulation of transport by negative regulation of transcription from RNA polymerase II promoter (GO:1900392)	0.0093617			core promoter binding (GO:0001047)	0.0066006			Signaling by Rho GTPases_Homo sapiens_R-HSA-194315	0.00774994
negative regulation of transcription from RNA polymerase II promoter involved in smooth muscle cell differentiation (GO:2000820)	0.0093617			histone deacetylase binding (GO:0042826)	0.00256378			FRS-mediated FGFR3 signaling_Homo sapiens_R-HSA-5654706	0.00905884
negative regulation of G1/S transition of mitotic cell cycle by negative regulation of transcription from RNA polymerase II promoter (GO:1900477)	0.0095204			protein kinase C binding (GO:0005080)	0.0145387			SHC1 events in ERBB4 signaling_Homo sapiens_R-HSA-1250347	0.00905884
regulation of reactive oxygen species metabolic process by negative regulation of transcription from RNA polymerase II promoter (GO:1904489)	0.0095204			transcription corepressor activity (GO:0003714)	0.0182422			Regulation of mRNA stability by proteins that bind AU-rich elements_Homo sapiens_R-HSA-450531	0.00757028
negative regulation of neuron apoptotic process by negative regulation of transcription from RNA polymerase II promoter (GO:1904089)	0.0120548			carbohydrate response element binding (GO:0035538)	0.0205308			FRS-mediated FGFR4 signaling_Homo sapiens_R-HSA-5654712	0.00905884
mRNA destabilization (GO:0061157)	0.0072071			bacterial-type RNA polymerase regulatory region DNA binding (GO:0001017)	0.0205308			SOS-mediated signalling_Homo sapiens_R-HSA-112412	0.00905884
MAPK import into nucleus (GO:0000189)	0.0093617			mitochondrial heavy strand promoter anti-sense binding (GO:0070362)	0.0205308			ARMS-mediated activation_Homo sapiens_R-HSA-170984	0.00905884
regulation of gene silencing by miRNA (GO:0060964)	0.0072071			intronic transcription regulatory region DNA binding (GO:0044213)	0.0205308			MAPK1/MAPK3 signaling_Homo sapiens_R-HSA-5684996	0.00905884
negative regulation of phosphoprotein phosphatase activity (GO:0032515)	0.0072071			mitochondrial light strand promoter anti-sense binding (GO:0070361)	0.0205308			Frs2-mediated activation_Homo sapiens_R-HSA-170968	0.00905884
mRNA stabilization (GO:0048255)	0.0093617			juvenile hormone response element binding (GO:0070594)	0.0205308			Signalling to p38 via RIT and RIN_Homo sapiens_R-HSA-187706	0.00905884
regulation of mRNA stability involved in cellular response to UV (GO:1902629)	0.0093617			cAMP response element binding (GO:0035497)	0.0205308			Prolonged ERK activation events_Homo sapiens_R-HSA-169893	0.00905884
negative regulation of epidermal growth factor receptor signaling pathway involved in heart process (GO:1905283)	0.00849137			mitochondrial heavy strand promoter sense binding (GO:0070364)	0.0205308			Signaling by Leptin_Homo sapiens_R-HSA-2586552	0.00905884
negative regulation of coreceptor activity involved in epidermal growth factor receptor signaling pathway (GO:0060728)	0.00849137			mitochondrial light strand promoter sense binding (GO:0070363)	0.0205308			Cytokine Signaling in Immune system_Homo sapiens_R-HSA-1280215	0.00905884
ERK5 cascade (GO:0070375)	0.01772			estrogen response element binding (GO:0034056)	0.0205308			Signalling to RAS_Homo sapiens_R-HSA-167044	0.00914525
MAPK cascade (GO:0000165)	0.01772			core promoter proximal region DNA binding (GO:0001159)	0.0205308			Interleukin receptor SHC signaling_Homo sapiens_R-HSA-912526	0.00914525
ERK1 and ERK2 cascade (GO:0070371)	0.0195154			mitochondrial RNA polymerase regulatory region DNA binding (GO:0001018)	0.0205308			VEGFR2 mediated cell proliferation_Homo sapiens_R-HSA-5218921	0.00920821
MAPK cascade involved in innate immune response (GO:0035420)	0.01772			retinoic acid-responsive element binding (GO:0044323)	0.0205308			Chromatin modifying enzymes_Homo sapiens_R-HSA-3247509	0.00905884
MAPK cascade involved in osmosensory signaling pathway (GO:0000161)	0.01772			N-box binding (GO:0071820)	0.0205308			Chromatin organization_Homo sapiens_R-HSA-4839726	0.00905884
epidermal growth factor catabolic process (GO:0007174)	0.0093617			purine-rich negative regulatory element binding (GO:0032422)	0.0205308			TP53 Regulates Metabolic Genes_Homo sapiens_R-HSA-5628897	0.00757028
MAPK cascade involved in axon regeneration (GO:1903616)	0.0179374			transcription regulatory region DNA binding (GO:0044212)	0.0205308			Interleukin-2 signaling_Homo sapiens_R-HSA-451927	0.00962997
stress-activated MAPK cascade (GO:0051403)	0.0206361			plastid RNA polymerase regulatory region DNA binding (GO:0001019)	0.0205308			Signalling to ERKs_Homo sapiens_R-HSA-187687	0.0096357
regulation of translational initiation (GO:0006446)	0.0093617			RNA polymerase I regulatory region DNA binding (GO:0001013)	0.0205308			Interleukin-3, 5 and GM-CSF signaling_Homo sapiens_R-HSA-512988	0.0102351
regulation of protein serine/threonine phosphatase activity (GO:0080163)	0.0093617			vitamin D response element binding (GO:0070644)	0.0205308			NCAM signaling for neurite out-growth_Homo sapiens_R-HSA-375165	0.0105558
negative regulation of epidermal growth factor-activated receptor activity (GO:0007175)	0.0093617			RNA polymerase III regulatory region DNA binding (GO:0001016)	0.0205308			Signalling by NGF_Homo sapiens_R-HSA-166520	0.0105045
negative regulation of epidermal growth factor receptor signaling pathway (GO:0042059)	0.0093617			RNA polymerase II regulatory region DNA binding (GO:0001012)	0.0205308			MAPK family signaling cascades_Homo sapiens_R-HSA-5683057	0.0126074
regulation of protein tyrosine phosphatase activity (GO:1903613)	0.0093617			transcription termination site DNA binding (GO:0001160)	0.0205308			Membrane Trafficking_Homo sapiens_R-HSA-199991	0.00905884
exit of virus from host cell nucleus (GO:0039674)	0.0093617			serum response element binding (GO:0010736)	0.0205308			Cell Cycle, Mitotic_Homo sapiens_R-HSA-69278	0.0110734
synapse assembly (GO:0007416)	0.0305134			enhancer binding (GO:0035326)	0.0213769			RHO GTPase Effectors_Homo sapiens_R-HSA-195258	0.00970872
central nervous system development (GO:0007417)	0.0464912			sterol response element binding (GO:0032810)	0.0205308			FCERI mediated MAPK activation_Homo sapiens_R-HSA-2871796	0.0132747
regulation of cellular response to heat (GO:1900034)	0.0115201			E-box binding (GO:0070888)	0.02733			Spry regulation of FGF signaling_Homo sapiens_R-HSA-1295596	0.00683114
regulation of translation involved in cellular response to UV (GO:1904803)	0.0093617			transcription regulatory region sequence-specific DNA binding (GO:0000976)	0.029932			Constitutive Signaling by Ligand-Responsive EGFR Cancer Variants_Homo sapiens_R-HSA-1236382	0.00757028
regulation of myosin-light-chain-phosphatase activity (GO:0035507)	0.0093617			activating transcription factor binding (GO:0033613)	0.00486045			Signaling by EGFR in Cancer_Homo sapiens_R-HSA-1643713	0.00757028
Golgi disassembly (GO:0090166)	0.0104943			kinase binding (GO:0019900)	0.0205308			Signaling by Ligand-Responsive EGFR Variants in Cancer_Homo sapiens_R-HSA-5637815	0.00757028
Golgi ribbon formation (GO:0090161)	0.0111177			gurken receptor binding (GO:0008317)	0.0051756			VEGFA-VEGFR2 Pathway_Homo sapiens_R-HSA-4420097	0.0175238
negative regulation of translational initiation (GO:0045947)	0.0127688			3-phosphoinositide-dependent protein kinase binding (GO:0043423)	0.041588			Signaling by SCF-KIT_Homo sapiens_R-HSA-1433557	0.0179983
RNA export from nucleus (GO:0006405)	0.0103681			mitogen-activated protein kinase kinase kinase kinase binding (GO:0033161)	0.041588			Downstream signaling of activated FGFR2_Homo sapiens_R-HSA-5654696	0.0179983
entry of bacterium into host cell (GO:0035635)	0.0111177			protein histidine kinase binding (GO:0043424)	0.041588			Chk1/Chk2(Cds1) mediated inactivation of Cyclin B:Cdk1 complex_Homo sapiens_R-HSA-75035	0.00470795
regulation of 3'-UTR-mediated mRNA stabilization (GO:1905868)	0.01772			phosphatidylinositol 3-kinase catalytic subunit binding (GO:0036313)	0.0205308			Downstream signaling of activated FGFR3_Homo sapiens_R-HSA-5654708	0.0179983
regulation of mitochondrial mRNA stability (GO:0044528)	0.01772			JUN kinase binding (GO:0008432)	0.041588			Downstream signaling of activated FGFR4_Homo sapiens_R-HSA-5654716	0.0179983
regulation of mRNA stability (GO:0043488)	0.01772			protein tyrosine kinase binding (GO:1990782)	0.041588			Downstream signaling of activated FGFR1_Homo sapiens_R-HSA-5654687	0.0182267
regulation of mRNA stability involved in response to stress (GO:0010610)	0.01772			histone methyltransferase activity (H3-K27 specific) (GO:0046976)	0.00966786			Signaling by FGFR4_Homo sapiens_R-HSA-5654743	0.0182267
regulation of mRNA stability, ncRNA-mediated (GO:0070928)	0.01772			protein kinase B binding (GO:0043422)	0.041588			Signaling by FGFR3_Homo sapiens_R-HSA-5654741	0.0182445
focal adhesion assembly (GO:0048041)	0.0138027			mitogen-activated protein kinase kinase kinase binding (GO:0031435)	0.041588			Signaling by VEGF_Homo sapiens_R-HSA-194138	0.0179983
histone H3-K4 dimethylation (GO:0044648)	0.0129627			histone methyltransferase activity (H3-K4 specific) (GO:0042800)	0.0111207			Signaling by FGFR1_Homo sapiens_R-HSA-5654736	0.0184786
negative regulation of translation (GO:0017148)	0.0483391			nuclear hormone receptor binding (GO:0035257)	0.00486045			G2/M Checkpoints_Homo sapiens_R-HSA-69481	0.0165256
negative regulation of autophagy (GO:0010507)	0.0103681			thyroid hormone receptor binding (GO:0046966)	0.0144832			Vesicle-mediated transport_Homo sapiens_R-HSA-5653656	0.0138951
histone H3-K4 methylation (GO:0051568)	0.0111177			mitogen-activated protein kinase kinase binding (GO:0031434)	0.041588			Downstream signal transduction_Homo sapiens_R-HSA-186763	0.0191123
histone H3-K4 monomethylation (GO:0097692)	0.0095204			retinoic acid receptor binding (GO:0042974)	0.00708487			DAP12 signaling_Homo sapiens_R-HSA-2424491	0.019355
negative regulation of macroautophagy by TORC1 signaling (GO:1904766)	0.0103681			mitogen-activated protein kinase binding (GO:0051019)	0.041588			Ephrin signaling_Homo sapiens_R-HSA-3928664	0.00757028
negative regulation of macroautophagy (GO:0016242)	0.0187012			protein kinase A catalytic subunit binding (GO:0034236)	0.041588			Activation of BAD and translocation to mitochondria_Homo sapiens_R-HSA-111447	0.00647451
protein stabilization (GO:0050821)	0.0353149			histone methyltransferase activity (H3-K79 specific) (GO:0031151)	0.00896804			mTORC1-mediated signalling_Homo sapiens_R-HSA-166208	0.00905884
endoplasmic reticulum mannose trimming (GO:1904380)	0.0129627			histone methyltransferase activity (H3-K36 specific) (GO:0046975)	0.00931749			Signaling by FGFR2_Homo sapiens_R-HSA-5654738	0.0217618
histone H3-K4 trimethylation (GO:0080182)	0.0179374			histone methyltransferase activity (H3-K9 specific) (GO:0046974)	0.00896804			DAP12 interactions_Homo sapiens_R-HSA-2172127	0.0217168
regulation of translational elongation (GO:0006448)	0.0155662			histone methyltransferase activity (H4-K20 specific) (GO:0042799)	0.00896804			Signaling by PDGF_Homo sapiens_R-HSA-186797	0.0220668
regulation of cytoplasmic translation (GO:2000765)	0.0155662			epidermal growth factor receptor binding (GO:0005154)	0.00641266			Signaling by FGFR_Homo sapiens_R-HSA-190236	0.0220752
trimming of first mannose on A branch (GO:0036511)	0.0137088			histone-lysine N-methyltransferase activity (GO:0018024)	0.0182422			NGF signalling via TRKA from the plasma membrane_Homo sapiens_R-HSA-187037	0.0232334
trimming of terminal mannose on B branch (GO:0036509)	0.0137088			vitamin D receptor binding (GO:0042809)	0.00896804			Generic Transcription Pathway_Homo sapiens_R-HSA-212436	0.019355
modulation by symbiont of host translation (GO:0044073)	0.0144531			steroid hormone receptor binding (GO:0035258)	0.00486045			Regulation of TP53 Activity through Methylation_Homo sapiens_R-HSA-6804760	0.00757028
trimming of second mannose on A branch (GO:0036512)	0.0137088			ubiquitin-specific protease binding (GO:1990381)	0.0342764			Downregulation of SMAD2/3:SMAD4 transcriptional activity_Homo sapiens_R-HSA-2173795	0.00905884
trimming of terminal mannose on C branch (GO:0036510)	0.0137088			mRNA cap binding (GO:0098808)	0.041588			Cellular response to hypoxia_Homo sapiens_R-HSA-2262749	0.00905884
regulation of oskar mRNA translation (GO:0046011)	0.0144531			RNA polymerase II repressing transcription factor binding (GO:0001103)	0.0332212			Regulation of Hypoxia-inducible Factor (HIF) by oxygen_Homo sapiens_R-HSA-1234174	0.00905884
regulation of translation, ncRNA-mediated (GO:0045974)	0.0144531			mRNA 5'-UTR binding (GO:0048027)	0.041588			Negative regulation of FGFR1 signaling_Homo sapiens_R-HSA-5654726	0.010943
regulation of phosphoprotein phosphatase activity (GO:0043666)	0.0095204			core promoter sequence-specific DNA binding (GO:0001046)	0.0470937			Negative regulation of FGFR3 signaling_Homo sapiens_R-HSA-5654732	0.00970872
translational attenuation (GO:0009386)	0.0161194			ionotropic glutamate receptor binding (GO:0035255)	0.00176248			Apoptosis_Homo sapiens_R-HSA-109581	0.0184291
regulation of mitochondrial translation (GO:0070129)	0.0179374			eukaryotic initiation factor 4E binding (GO:0008190)	0.00111052			Negative regulation of FGFR2 signaling_Homo sapiens_R-HSA-5654727	0.0120499
regulation of translation in response to stress (GO:0043555)	0.0161194			guanylate kinase activity (GO:0004385)	0.0498745			Programmed Cell Death_Homo sapiens_R-HSA-5357801	0.0190301
negative regulation of cell-matrix adhesion (GO:0001953)	0.019796			acetyl-CoA synthetase acetyltransferase activity (GO:0043894)	0.041588			Cellular responses to stress_Homo sapiens_R-HSA-2262752	0.0221026
positive regulation of aggrephagy (GO:1905337)	0.0161194			insulin-like growth factor receptor binding (GO:0005159)	0.0498745			Cell Cycle Checkpoints_Homo sapiens_R-HSA-69620	0.0220752
positive regulation of protein insertion into mitochondrial membrane involved in apoptotic signaling pathway (GO:1900740)	0.0348909			C-acetyltransferase activity (GO:0016453)	0.041588			Negative regulation of FGFR4 signaling_Homo sapiens_R-HSA-5654733	0.0105558
regulation of translation at synapse, modulating synaptic transmission (GO:0099547)	0.0231476			alpha-aminoadipate acetyltransferase activity (GO:0043869)	0.041588			G2/M Transition_Homo sapiens_R-HSA-69275	0.020584
negative regulation of stress fiber assembly (GO:0051497)	0.02202			diaminobutyrate acetyltransferase activity (GO:0033816)	0.041588			Mitotic G2-G2/M phases_Homo sapiens_R-HSA-453274	0.0210635
rescue of stalled ribosome (GO:0072344)	0.0231476			acetyltransferase activity (GO:0016407)	0.041588			Fc epsilon receptor (FCERI) signaling_Homo sapiens_R-HSA-2454202	0.0259929
positive regulation of lipophagy (GO:1904504)	0.0179374			phosphate acetyltransferase activity (GO:0008959)	0.041588			Signaling by Interleukins_Homo sapiens_R-HSA-449147	0.0256735
positive regulation of mitophagy (GO:1901526)	0.0187012			S-acetyltransferase activity (GO:0016418)	0.041588			Negative regulation of MAPK pathway_Homo sapiens_R-HSA-5675221	0.0156889
translational readthrough (GO:0006451)	0.0207126			platelet-activating factor acetyltransferase activity (GO:0047179)	0.0442213			Gastrin-CREB signalling pathway via PKC and MAPK_Homo sapiens_R-HSA-881907	0.0343807
astral spindle assembly (GO:0055049)	0.0161194			peptide alpha-N-acetyltransferase activity (GO:0004596)	0.0442213			PKMTs methylate histone lysines_Homo sapiens_R-HSA-3214841	0.0156889
spindle assembly involved in meiosis (GO:0090306)	0.0161194			NAD-dependent protein deacetylase activity (GO:0034979)	0.0470964			Signaling by NOTCH2_Homo sapiens_R-HSA-1980145	0.010943
regulation of translation (GO:0006417)	0.0303967			potassium ion binding (GO:0030955)	0.041588			TCF dependent signaling in response to WNT_Homo sapiens_R-HSA-201681	0.0256735
anastral spindle assembly (GO:0055048)	0.0172372			protein kinase C inhibitor activity (GO:0008426)	0.041588			RORA activates gene expression_Homo sapiens_R-HSA-1368082	0.00914525
viral capsid assembly (GO:0019069)	0.0491877			protein deacetylase activity (GO:0033558)	0.041588			Signaling by ERBB2_Homo sapiens_R-HSA-1227986	0.0179983
viral genome maturation (GO:0019070)	0.0491877			tubulin deacetylase activity (GO:0042903)	0.0442213			Interferon Signaling_Homo sapiens_R-HSA-913531	0.025214
viral genome packaging (GO:0019072)	0.0491877			transcriptional repressor activity, RNA polymerase II transcription factor binding (GO:0001191)	0.041588			Hh mutants that don't undergo autocatalytic processing are degraded by ERAD_Homo sapiens_R-HSA-5362768	0.0220668
viral head-tail joining (GO:0098005)	0.0491877			transcriptional repressor activity, RNA polymerase II activating transcription factor binding (GO:0098811)	0.041588			BMAL1:CLOCK,NPAS2 activates circadian gene expression_Homo sapiens_R-HSA-1368108	0.0165256
viral tail assembly (GO:0098003)	0.0491877			dynactin binding (GO:0034452)	0.041588			Hh mutants abrogate ligand secretion_Homo sapiens_R-HSA-5387390	0.0228776
spindle assembly (GO:0051225)	0.0172372			RNA cap 4 binding (GO:0000342)	0.041588			Transcriptional activity of SMAD2/SMAD3:SMAD4 heterotrimer_Homo sapiens_R-HSA-2173793	0.0177283
ERBB2 signaling pathway (GO:0038128)	0.0392439			RNA trimethylguanosine cap binding (GO:0000341)	0.041588			Hedgehog ligand biogenesis_Homo sapiens_R-HSA-5358346	0.026072
histone H4-K5 acetylation (GO:0043981)	0.0424286			lysine N-acetyltransferase activity, acting on acetyl phosphate as donor (GO:0004468)	0.041588			AUF1 (hnRNP D0) binds and destabilizes mRNA_Homo sapiens_R-HSA-450408	0.0217618
positive regulation of stress fiber assembly (GO:0051496)	0.0464912			peptide N-acetyltransferase activity (GO:0034212)	0.0395605			Intrinsic Pathway for Apoptosis_Homo sapiens_R-HSA-109606	0.0165256
histone H4-K8 acetylation (GO:0043982)	0.0424286			neurotrophin TRKA receptor binding (GO:0005168)	0.0307272			Deactivation of the beta-catenin transactivating complex_Homo sapiens_R-HSA-3769402	0.0165256
regulation of translational termination (GO:0006449)	0.0187012			RNA polymerase II C-terminal domain phosphoserine binding (GO:1990269)	0.0307272			Activation of BH3-only proteins_Homo sapiens_R-HSA-114452	0.00970872
regulation of translation involved in anterior/posterior axis specification (GO:0060815)	0.0207126							Gene Expression_Homo sapiens_R-HSA-74160	0.0380144
positive regulation of phosphoprotein phosphatase activity (GO:0032516)	0.0303967							Formation of TC-NER Pre-Incision Complex_Homo sapiens_R-HSA-6781823	0.0214421
regulation of G-protein coupled receptor protein signaling pathway (GO:0008277)	0.0455638							Asparagine N-linked glycosylation_Homo sapiens_R-HSA-446203	0.0468094
ERBB2-ERBB3 signaling pathway (GO:0038133)	0.0361307							Gap-filling DNA repair synthesis and ligation in TC-NER_Homo sapiens_R-HSA-6782210	0.0254714
ERBB2-ERBB4 signaling pathway (GO:0038135)	0.0348909							G2/M DNA damage checkpoint_Homo sapiens_R-HSA-69473	0.0362844
histone H4-K16 acetylation (GO:0043984)	0.0392439							Dual incision in TC-NER_Homo sapiens_R-HSA-6782135	0.0256735
negative regulation of G-protein coupled receptor protein signaling pathway (GO:0045744)	0.0491877							Transcription-Coupled Nucleotide Excision Repair (TC-NER)_Homo sapiens_R-HSA-6781827	0.0352737
negative regulation by symbiont of host translation (GO:0044074)	0.0483391							RHO GTPases activate PKNs_Homo sapiens_R-HSA-5625740	0.0244721
negative regulation of oskar mRNA translation (GO:0007319)	0.0483391							Translocation of GLUT4 to the plasma membrane_Homo sapiens_R-HSA-1445148	0.0244721
negative regulation of translation, ncRNA-mediated (GO:0040033)	0.0483391							Cytosolic sensors of pathogen-associated DNA_Homo sapiens_R-HSA-1834949	0.0274677
Notch signaling involved in heart development (GO:0061314)	0.0481035							Signaling by TGF-beta Receptor Complex_Homo sapiens_R-HSA-170834	0.033126
negative regulation of translational fidelity (GO:0045902)	0.0483391							Transcriptional regulation of white adipocyte differentiation_Homo sapiens_R-HSA-381340	0.0366588
Notch signaling pathway involved in forebrain neuroblast division (GO:0021876)	0.0464912							Cell death signalling via NRAGE, NRIF and NADE_Homo sapiens_R-HSA-204998	0.0250709
Notch signaling pathway (GO:0007219)	0.0455638							RIG-I/MDA5 mediated induction of IFN-alpha/beta pathways_Homo sapiens_R-HSA-168928	0.0366588
Notch signaling pathway involved in arterial endothelial cell fate commitment (GO:0060853)	0.0455638							Formation of the beta-catenin:TCF transactivating complex_Homo sapiens_R-HSA-201722	0.0232815
Notch signaling pathway involved in camera-type eye photoreceptor fate commitment (GO:0060227)	0.0455638							COPI-mediated anterograde transport_Homo sapiens_R-HSA-6807878	0.0362844
Notch signaling pathway involved in forebrain neuron fate commitment (GO:0021880)	0.0455638							p75 NTR receptor-mediated signalling_Homo sapiens_R-HSA-193704	0.0397381
Notch signaling pathway involved in heart induction (GO:0003137)	0.0455638							Regulation of PLK1 Activity at G2/M Transition_Homo sapiens_R-HSA-2565942	0.0431779
negative regulation of translational elongation (GO:0045900)	0.0491877
Notch signaling pathway involved in negative regulation of venous endothelial cell fate commitment (GO:2000796)	0.0455638
Notch signaling pathway involved in somitogenesis (GO:1902359)	0.0455638
negative regulation of translation in response to stress (GO:0032055)	0.0491877
negative regulation of protein targeting to vacuole involved in autophagy (GO:1904052)	0.0258725
suppression by virus of host autophagy (GO:0039521)	0.0258725
regulation of signal transduction by receptor internalization (GO:0038009)	0.0491877

## Sheet: ARHGEF9
GO Biological process		GO Cellular component		GO Molecular function		KEGG		Reactome		OMIM Disease		OMIM Expanded		Allen Brain Atlas up		Allen Brain Atlas down
positive regulation of synapse maturation by synaptic transmission (GO:0090127)	6.7774e-07	Cvt vesicle membrane (GO:0033110)	3.27826e-06	protein serine/threonine kinase activity (GO:0004674)	0.00061354	Long-term potentiation_Homo sapiens_hsa04720	1.84692e-12	Innate Immune System_Homo sapiens_R-HSA-168249	1.41728e-14					sublayer 6b of PCx	0.0199128	Hindbrain	0.0205085
synaptic transmission, cholinergic (GO:0007271)	9.63559e-07	cytoplasmic vesicle membrane (GO:0030659)	3.27826e-06	protein kinase activity (GO:0004672)	0.00061354	Glutamatergic synapse_Homo sapiens_hsa04724	2.69513e-12	NGF signalling via TRKA from the plasma membrane_Homo sapiens_R-HSA-187037	1.64185e-12
chemical synaptic transmission (GO:0007268)	6.7774e-07	organellar chromatophore membrane (GO:0070112)	3.27826e-06	protein kinase C activity (GO:0004697)	0.000672646	Amphetamine addiction_Homo sapiens_hsa05031	4.28741e-09	Transmission across Chemical Synapses_Homo sapiens_R-HSA-112315	6.52668e-14
excitatory chemical synaptic transmission (GO:0098976)	6.7774e-07	perinuclear theca (GO:0033011)	0.0012377	[acetyl-CoA carboxylase] kinase activity (GO:0050405)	0.00061354	MAPK signaling pathway_Homo sapiens_hsa04010	4.28741e-09	Neuronal System_Homo sapiens_R-HSA-112316	1.36178e-13
inhibitory chemical synaptic transmission (GO:0098977)	6.7774e-07	NMDA selective glutamate receptor complex (GO:0017146)	3.27826e-06	[hydroxymethylglutaryl-CoA reductase (NADPH)] kinase activity (GO:0047322)	0.00061354	Oocyte meiosis_Homo sapiens_hsa04114	5.35477e-09	Immune System_Homo sapiens_R-HSA-168256	4.19875e-13
phenylethylamine metabolic process involved in synaptic transmission (GO:0090507)	6.7774e-07	cytoplasmic periphery of the nuclear pore complex (GO:1990723)	0.0138762	[isocitrate dehydrogenase (NADP+)] kinase activity (GO:0008772)	0.00061354	Circadian entrainment_Homo sapiens_hsa04713	1.1739e-06	Signalling by NGF_Homo sapiens_R-HSA-166520	1.71282e-11
spontaneous synaptic transmission (GO:0098814)	6.7774e-07	perinuclear region of cytoplasm (GO:0048471)	0.0138762	[tyrosine 3-monooxygenase] kinase activity (GO:0050369)	0.00061354	Calcium signaling pathway_Homo sapiens_hsa04020	2.02687e-06	Signaling by EGFR_Homo sapiens_R-HSA-177929	3.70536e-10
synaptic transmission, noradrenergic (GO:0099155)	6.7774e-07	late endosome (GO:0005770)	0.000975509	calcium-dependent protein kinase activity (GO:0010857)	0.00061354	VEGF signaling pathway_Homo sapiens_hsa04370	3.14916e-06	Downstream signaling of activated FGFR2_Homo sapiens_R-HSA-5654696	1.56678e-09
synaptic transmission, serotonergic (GO:0099153)	6.7774e-07	late endosome membrane (GO:0031902)	0.00222187	caldesmon kinase activity (GO:0047764)	0.00061354	Glioma_Homo sapiens_hsa05214	3.35364e-06	Downstream signaling of activated FGFR3_Homo sapiens_R-HSA-5654708	1.56678e-09
synaptic transmission, GABAergic (GO:0051932)	6.7774e-07	perinuclear endoplasmic reticulum (GO:0097038)	0.0143414	[3-methyl-2-oxobutanoate dehydrogenase (acetyl-transferring)] kinase activity (GO:0047323)	0.00061354	Vascular smooth muscle contraction_Homo sapiens_hsa04270	3.14916e-06	Downstream signaling of activated FGFR4_Homo sapiens_R-HSA-5654716	1.56678e-09
synaptic transmission, glutamatergic (GO:0035249)	6.7774e-07	multivesicular body (GO:0005771)	0.0012377	dephospho-[reductase kinase] kinase activity (GO:0047848)	0.00061354	Rap1 signaling pathway_Homo sapiens_hsa04015	3.48436e-06	Downstream signaling of activated FGFR1_Homo sapiens_R-HSA-5654687	1.56678e-09
chemical synaptic transmission, postsynaptic (GO:0099565)	6.7774e-07	mutator focus (GO:1990633)	0.0159737	beta-adrenergic receptor kinase activity (GO:0047696)	0.00061354	Ras signaling pathway_Homo sapiens_hsa04014	5.26834e-06	Signaling by FGFR4_Homo sapiens_R-HSA-5654743	1.56678e-09
synaptic transmission, dopaminergic (GO:0001963)	6.7774e-07	late endosome lumen (GO:0031906)	0.00125975	low-density-lipoprotein particle receptor kinase activity (GO:0050063)	0.00061354	Hepatitis B_Homo sapiens_hsa05161	6.47105e-06	Signaling by FGFR3_Homo sapiens_R-HSA-5654741	1.56678e-09
neuron-neuron synaptic transmission (GO:0007270)	6.7774e-07	kainate selective glutamate receptor complex (GO:0032983)	0.000467045	protein arginine kinase activity (GO:1990424)	0.00061354	Oxytocin signaling pathway_Homo sapiens_hsa04921	8.9949e-06	Gastrin-CREB signalling pathway via PKC and MAPK_Homo sapiens_R-HSA-881907	1.56678e-09
synaptic transmission, glycinergic (GO:0060012)	6.7774e-07	AMPA glutamate receptor complex (GO:0032281)	0.000879707	cyclin-dependent protein kinase activity (GO:0097472)	0.00061354	Synaptic vesicle cycle_Homo sapiens_hsa04721	3.14916e-06	Signaling by FGFR1_Homo sapiens_R-HSA-5654736	1.63339e-09
neuromuscular synaptic transmission (GO:0007274)	7.77355e-07	actin cytoskeleton (GO:0015629)	0.025706	protein serine/threonine/tyrosine kinase activity (GO:0004712)	0.000669968	Insulin secretion_Homo sapiens_hsa04911	8.9949e-06	DAP12 signaling_Homo sapiens_R-HSA-2424491	1.73401e-09
positive regulation of protein insertion into mitochondrial membrane involved in apoptotic signaling pathway (GO:1900740)	1.67082e-06	basilar dendrite (GO:0097441)	0.0241887	protein histidine kinase activity (GO:0004673)	0.00061354	ErbB signaling pathway_Homo sapiens_hsa04012	9.37241e-06	Downstream signal transduction_Homo sapiens_R-HSA-186763	1.6513e-09
synaptic vesicle budding from presynaptic endocytic zone membrane (GO:0016185)	0.000184292	CA3 pyramidal cell dendrite (GO:0097442)	0.0241887	rhodopsin kinase activity (GO:0050254)	0.00061354	GnRH signaling pathway_Homo sapiens_hsa04912	1.02945e-05	VEGFR2 mediated cell proliferation_Homo sapiens_R-HSA-5218921	1.63659e-09
negative regulation of stress-activated MAPK cascade (GO:0032873)	0.000824392	dendrite (GO:0030425)	0.0241887	histone kinase activity (GO:0035173)	0.00061354	Alzheimer's disease_Homo sapiens_hsa05010	1.02945e-05	Axon guidance_Homo sapiens_R-HSA-422475	1.05426e-09
synaptic vesicle uncoating (GO:0016191)	0.000288006	cortical cytoskeleton (GO:0030863)	0.0241887	protein kinase activity involved in regulation of protein localization to cell division site involved in cytokinesis (GO:1901916)	0.00061354	Gap junction_Homo sapiens_hsa04540	9.37241e-06	Signaling by FGFR2_Homo sapiens_R-HSA-5654738	2.66464e-09
dendritic spine morphogenesis (GO:0060997)	0.000660603	dendritic branch point (GO:1990033)	0.0241887	pyruvate dehydrogenase (acetyl-transferring) kinase activity (GO:0004740)	0.00061354	Melanogenesis_Homo sapiens_hsa04916	1.44594e-05	Signaling by FGFR_Homo sapiens_R-HSA-190236	2.75312e-09
ERK1 and ERK2 cascade (GO:0070371)	0.00575655	dendrite membrane (GO:0032590)	0.0243321	transmembrane receptor protein kinase activity (GO:0019199)	0.00061354	Fc gamma R-mediated phagocytosis_Homo sapiens_hsa04666	1.05733e-05	DAP12 interactions_Homo sapiens_R-HSA-2172127	2.61663e-09
ERK5 cascade (GO:0070375)	0.00531404	sensory dendrite (GO:0071683)	0.0241887	tropomyosin kinase activity (GO:0050359)	0.00061354	Choline metabolism in cancer_Homo sapiens_hsa05231	1.4528e-05	Signaling by PDGF_Homo sapiens_R-HSA-186797	2.69382e-09
MAPK cascade (GO:0000165)	0.00531404	apical dendrite (GO:0097440)	0.0243321	protein kinase binding (GO:0019901)	0.00155506	Chemokine signaling pathway_Homo sapiens_hsa04062	1.5978e-05	Neurotransmitter Receptor Binding And Downstream Transmission In The Postsynaptic Cell_Homo sapiens_R-HSA-112314	6.70096e-10
MAPK cascade involved in innate immune response (GO:0035420)	0.00531404	dendritic filopodium (GO:1902737)	0.0404277	tau-protein kinase activity (GO:0050321)	0.000669968	Serotonergic synapse_Homo sapiens_hsa04726	2.22461e-05	IRS-mediated signalling_Homo sapiens_R-HSA-112399	4.24416e-09
MAPK cascade involved in osmosensory signaling pathway (GO:0000161)	0.00531404	flotillin complex (GO:0016600)	0.0407458	cyclin-dependent protein kinase activating kinase activity (GO:0019912)	0.000824269	Natural killer cell mediated cytotoxicity_Homo sapiens_hsa04650	4.77884e-05	IGF1R signaling cascade_Homo sapiens_R-HSA-2428924	4.27329e-09
MAPK cascade involved in axon regeneration (GO:1903616)	0.00542471	caveola (GO:0005901)	0.0356802	kinase binding (GO:0019900)	0.00061354	Non-small cell lung cancer_Homo sapiens_hsa05223	3.28022e-05	IRS-related events triggered by IGF1R_Homo sapiens_R-HSA-2428928	4.27329e-09
stress-activated MAPK cascade (GO:0051403)	0.00582123	caveolar macromolecular signaling complex (GO:0002095)	0.0356802	phosphatidylinositol 3-kinase catalytic subunit binding (GO:0036313)	0.00061354	cGMP-PKG signaling pathway_Homo sapiens_hsa04022	0.000120993	Insulin receptor signalling cascade_Homo sapiens_R-HSA-74751	4.27329e-09
MAPK import into nucleus (GO:0000189)	0.00719718	platelet alpha granule membrane (GO:0031092)	0.0235924	protein tyrosine kinase activity (GO:0004713)	0.00353035	Long-term depression_Homo sapiens_hsa04730	4.01879e-05	CREB phosphorylation through the activation of Ras_Homo sapiens_R-HSA-442742	6.70096e-10
protein localization to postsynaptic membrane (GO:1903539)	0.000419671	juxtaparanode region of axon (GO:0044224)	0.00304558	3-phosphoinositide-dependent protein kinase activity (GO:0004676)	0.00411723	mTOR signaling pathway_Homo sapiens_hsa04150	4.01879e-05	Signaling by Type 1 Insulin-like Growth Factor 1 Receptor (IGF1R)_Homo sapiens_R-HSA-2404192	4.27329e-09
JUN phosphorylation (GO:0007258)	0.0121621			cyclic nucleotide-dependent protein kinase activity (GO:0004690)	0.00411723	B cell receptor signaling pathway_Homo sapiens_hsa04662	8.19652e-05	FCERI mediated MAPK activation_Homo sapiens_R-HSA-2871796	4.28976e-09
peptidyl-serine phosphorylation (GO:0018105)	0.0148093			calcium-dependent protein serine/threonine kinase activity (GO:0009931)	0.00411723	Hippo signaling pathway_Homo sapiens_hsa04390	8.19652e-05	Fc epsilon receptor (FCERI) signaling_Homo sapiens_R-HSA-2454202	4.67784e-09
regulation of JNK cascade (GO:0046328)	0.000660603			Fas-activated serine/threonine kinase activity (GO:0033867)	0.00411723	Alcoholism_Homo sapiens_hsa05034	0.000158721	Signaling by Interleukins_Homo sapiens_R-HSA-449147	4.55386e-09
G-protein coupled receptor catabolic process (GO:1990172)	0.000824392			G-protein coupled receptor kinase activity (GO:0004703)	0.00411723	cAMP signaling pathway_Homo sapiens_hsa04024	0.000241343	Uptake and actions of bacterial toxins_Homo sapiens_R-HSA-5339562	6.70096e-10
negative regulation of protein kinase activity by protein phosphorylation (GO:0100002)	0.0154369			Goodpasture-antigen-binding protein kinase activity (GO:0033868)	0.00411723	Inflammatory mediator regulation of TRP channels_Homo sapiens_hsa04750	0.00021823	Signaling by Insulin receptor_Homo sapiens_R-HSA-74752	7.42809e-09
positive regulation of excitatory postsynaptic potential (GO:2000463)	0.00214839			DNA-dependent protein kinase activity (GO:0004677)	0.00411723	Epstein-Barr virus infection_Homo sapiens_hsa05169	0.00024577	VEGFA-VEGFR2 Pathway_Homo sapiens_R-HSA-4420097	9.54824e-09
enzyme active site formation via O-phospho-L-serine (GO:0018331)	0.00582123			eukaryotic translation initiation factor 2alpha kinase activity (GO:0004694)	0.00411723	Viral carcinogenesis_Homo sapiens_hsa05203	0.000256922	Developmental Biology_Homo sapiens_R-HSA-1266738	4.67784e-09
histone H2A SQE motif phosphorylation (GO:1990853)	0.00582123			histone serine kinase activity (GO:0035174)	0.00411723	Salivary secretion_Homo sapiens_hsa04970	0.000158721	Signaling by VEGF_Homo sapiens_R-HSA-194138	1.01284e-08
synaptic vesicle endocytosis (GO:0048488)	0.00279151			AMP-activated protein kinase activity (GO:0004679)	0.00411723	Morphine addiction_Homo sapiens_hsa05032	0.0001679	GRB2 events in EGFR signaling_Homo sapiens_R-HSA-179812	1.01284e-08
amphisome-lysosome fusion (GO:0061911)	0.00588202			GTP-dependent protein kinase activity (GO:0034211)	0.00411723	HIF-1 signaling pathway_Homo sapiens_hsa04066	0.00024577	Post NMDA receptor activation events_Homo sapiens_R-HSA-438064	1.6513e-09
autophagosome-endosome fusion (GO:0061910)	0.00588202			histone threonine kinase activity (GO:0035184)	0.00411723	Cholinergic synapse_Homo sapiens_hsa04725	0.000290097	RAF/MAP kinase cascade_Homo sapiens_R-HSA-5673001	1.01284e-08
autophagosome-lysosome fusion (GO:0061909)	0.00588202			transmembrane receptor protein serine/threonine kinase activity (GO:0004675)	0.00411723	Toll-like receptor signaling pathway_Homo sapiens_hsa04620	0.000259548	FRS-mediated FGFR1 signaling_Homo sapiens_R-HSA-5654693	1.01284e-08
histone-serine phosphorylation (GO:0035404)	0.00611482			Rho-dependent protein serine/threonine kinase activity (GO:0072518)	0.00411723	TNF signaling pathway_Homo sapiens_hsa04668	0.000286593	FRS-mediated FGFR2 signaling_Homo sapiens_R-HSA-5654700	1.01284e-08
serine phosphorylation of STAT protein (GO:0042501)	0.00588202			ribosomal protein S6 kinase activity (GO:0004711)	0.00411723	Neurotrophin signaling pathway_Homo sapiens_hsa04722	0.000367318	SHC1 events in EGFR signaling_Homo sapiens_R-HSA-180336	1.01284e-08
vesicle fusion (GO:0006906)	0.00576182			myosin light chain kinase activity (GO:0004687)	0.00411723	Thyroid hormone signaling pathway_Homo sapiens_hsa04919	0.000359507	FRS-mediated FGFR3 signaling_Homo sapiens_R-HSA-5654706	1.01284e-08
neurotransmitter receptor transport postsynaptic membrane to endosome (GO:0098968)	0.00684675			RNA polymerase II carboxy-terminal domain kinase activity (GO:0008353)	0.00440227	Endocytosis_Homo sapiens_hsa04144	0.000590112	SHC1 events in ERBB4 signaling_Homo sapiens_R-HSA-1250347	1.01284e-08
activation of JUN kinase activity (GO:0007257)	0.00642387			calmodulin-dependent protein kinase activity (GO:0004683)	0.00440227	Sphingolipid signaling pathway_Homo sapiens_hsa04071	0.000367318	FRS-mediated FGFR4 signaling_Homo sapiens_R-HSA-5654712	1.01284e-08
endosome to plasma membrane protein transport (GO:0099638)	0.0148093			cyclin-dependent protein serine/threonine kinase activity (GO:0004693)	0.00476978	Dopaminergic synapse_Homo sapiens_hsa04728	0.000456314	SOS-mediated signalling_Homo sapiens_R-HSA-112412	1.01284e-08
regulation of p38MAPK cascade (GO:1900744)	0.00642387			protein phosphatase binding (GO:0019903)	0.000716681	Influenza A_Homo sapiens_hsa05164	0.00131029	ARMS-mediated activation_Homo sapiens_R-HSA-170984	1.08905e-08
peptidyl-serine autophosphorylation (GO:0036289)	0.017194			insulin-like growth factor receptor binding (GO:0005159)	0.00061354	PI3K-Akt signaling pathway_Homo sapiens_hsa04151	0.0018557	MAPK1/MAPK3 signaling_Homo sapiens_R-HSA-5684996	1.12915e-08
negative regulation of early endosome to late endosome transport (GO:2000642)	0.00542471			syntaxin-1 binding (GO:0017075)	0.00411723	Proteoglycans in cancer_Homo sapiens_hsa05205	0.00211451	Frs2-mediated activation_Homo sapiens_R-HSA-170968	1.10882e-08
endosome organization (GO:0007032)	0.00542471			ionotropic glutamate receptor binding (GO:0035255)	0.00061354	Focal adhesion_Homo sapiens_hsa04510	0.00211125	Prolonged ERK activation events_Homo sapiens_R-HSA-169893	1.15005e-08
positive regulation of early endosome to late endosome transport (GO:2000643)	0.0092645			protein kinase C binding (GO:0005080)	0.0204233	Pathways in cancer_Homo sapiens_hsa05200	0.00311144	Signalling to p38 via RIT and RIN_Homo sapiens_R-HSA-187706	1.08905e-08
negative regulation of thrombin-activated receptor signaling pathway (GO:0070495)	0.00724368			4-(cytidine 5'-diphospho)-2-C-methyl-D-erythritol kinase activity (GO:0050515)	0.0204233	Aldosterone synthesis and secretion_Homo sapiens_hsa04925	0.00167669	Signaling by Leptin_Homo sapiens_R-HSA-2586552	1.17152e-08
toll-like receptor 9 signaling pathway (GO:0034162)	0.00542471			5-dehydro-2-deoxygluconokinase activity (GO:0047590)	0.0204233	Progesterone-mediated oocyte maturation_Homo sapiens_hsa04914	0.00263651	Signalling to RAS_Homo sapiens_R-HSA-167044	1.26045e-08
positive regulation of synaptic transmission (GO:0050806)	0.00753664			(S)-lactate 2-kinase activity (GO:0043841)	0.0204233	Fc epsilon RI signaling pathway_Homo sapiens_hsa04664	0.00105998	Interleukin receptor SHC signaling_Homo sapiens_R-HSA-912526	1.23718e-08
peptidyl-arginine phosphorylation (GO:0018109)	0.0299975			acyl-phosphate-hexose phosphotransferase activity (GO:0047328)	0.0204233	Estrogen signaling pathway_Homo sapiens_hsa04915	0.00267243	Signal Transduction_Homo sapiens_R-HSA-162582	6.21458e-09
peptidyl-aspartic acid phosphorylation (GO:0018217)	0.0299975			adenosylcobinamide kinase activity (GO:0043752)	0.0204233	Gastric acid secretion_Homo sapiens_hsa04971	0.00131029	Toll-Like Receptors Cascades_Homo sapiens_R-HSA-168898	4.98742e-09
peptidyl-cysteine phosphorylation (GO:0018218)	0.0299975			2-phosphoglycerate kinase activity (GO:0036357)	0.0204233	Phosphatidylinositol signaling system_Homo sapiens_hsa04070	0.00263651	Interleukin-2 signaling_Homo sapiens_R-HSA-451927	1.53089e-08
peptidyl-tyrosine phosphorylation (GO:0018108)	0.0360576			(deoxy)adenylate kinase activity (GO:0047506)	0.0204233	Retrograde endocannabinoid signaling_Homo sapiens_hsa04723	0.00278741	Signalling to ERKs_Homo sapiens_R-HSA-187687	1.55892e-08
inhibitory G-protein coupled receptor phosphorylation (GO:0002030)	0.0299975			alkylglycerol kinase activity (GO:0047649)	0.0204233	T cell receptor signaling pathway_Homo sapiens_hsa04660	0.00298635	Interleukin-3, 5 and GM-CSF signaling_Homo sapiens_R-HSA-512988	2.01381e-08
peptidyl-histidine phosphorylation (GO:0018106)	0.0299975			ADP-specific phosphofructokinase activity (GO:0043844)	0.0204233	Pancreatic secretion_Homo sapiens_hsa04972	0.00256561	Activation of NMDA receptor upon glutamate binding and postsynaptic events_Homo sapiens_R-HSA-442755	2.69382e-09
protein phosphorylation involved in protein localization to spindle microtubule (GO:1990803)	0.0299975			ADP-thymidine kinase activity (GO:0047628)	0.0204233	Osteoclast differentiation_Homo sapiens_hsa04380	0.00532788	NCAM signaling for neurite out-growth_Homo sapiens_R-HSA-375165	2.3025e-08
regulation of translational initiation by eIF2 alpha phosphorylation (GO:0010998)	0.0299975			5-methyldeoxycytidine-5'-phosphate kinase activity (GO:0047336)	0.0204233	Cell cycle_Homo sapiens_hsa04110	0.00465428	MAPK family signaling cascades_Homo sapiens_R-HSA-5683057	3.89019e-08
actin phosphorylation (GO:0031289)	0.0299975			aminoglycoside phosphotransferase activity (GO:0034071)	0.0204233	MicroRNAs in cancer_Homo sapiens_hsa05206	0.00626188	Cytokine Signaling in Immune system_Homo sapiens_R-HSA-1280215	2.36713e-08
histone phosphorylation (GO:0016572)	0.0299975			agmatine kinase activity (GO:0047633)	0.0204233	Insulin signaling pathway_Homo sapiens_hsa04910	0.00590618	Signaling by SCF-KIT_Homo sapiens_R-HSA-1433557	1.19328e-07
protein phosphorylation involved in DNA double-strand break processing (GO:1990802)	0.0317481			alkylglycerone kinase activity (GO:0047650)	0.0204233	Renin secretion_Homo sapiens_hsa04924	0.000903234	Signaling by ERBB4_Homo sapiens_R-HSA-1236394	1.32563e-07
pathway-restricted SMAD protein phosphorylation (GO:0060389)	0.0308651			AMP-thymidine kinase activity (GO:0047667)	0.0204233	Tight junction_Homo sapiens_hsa04530	0.00590618	Toll Like Receptor 4 (TLR4) Cascade_Homo sapiens_R-HSA-166016	3.66606e-08
common-partner SMAD protein phosphorylation (GO:0007182)	0.0299975			cobinamide kinase activity (GO:0008819)	0.0204233	Wnt signaling pathway_Homo sapiens_hsa04310	0.00604828	Signaling by GPCR_Homo sapiens_R-HSA-372790	1.63723e-07
protein autophosphorylation (GO:0046777)	0.0458278			acetate kinase (diphosphate) activity (GO:0047601)	0.0204233	Phospholipase D signaling pathway_Homo sapiens_hsa04072	0.00621195	RHO GTPase Effectors_Homo sapiens_R-HSA-195258	2.50506e-07
positive regulation of inhibitory postsynaptic potential (GO:0097151)	0.0084473			acetylglutamate kinase activity (GO:0003991)	0.0204233	Tuberculosis_Homo sapiens_hsa05152	0.0107948	Toll Like Receptor 9 (TLR9) Cascade_Homo sapiens_R-HSA-168138	1.50476e-07
peptidyl-threonine phosphorylation (GO:0018107)	0.0341254			acetate kinase activity (GO:0008776)	0.0204233	Huntington's disease_Homo sapiens_hsa05016	0.0130051	MAP2K and MAPK activation_Homo sapiens_R-HSA-5674135	8.62736e-08
protein phosphorylation involved in mitotic spindle assembly (GO:1990801)	0.0348208			beta-glucoside kinase activity (GO:0047700)	0.0204233	Regulation of actin cytoskeleton_Homo sapiens_hsa04810	0.0152604	MyD88-independent TLR3/TLR4 cascade_Homo sapiens_R-HSA-166166	2.41156e-07
I-kappaB phosphorylation (GO:0007252)	0.0415115			dehydrogluconokinase activity (GO:0047841)	0.0204233	Aldosterone-regulated sodium reabsorption_Homo sapiens_hsa04960	0.000259548	Toll Like Receptor 3 (TLR3) Cascade_Homo sapiens_R-HSA-168164	2.41156e-07
protein phosphorylation involved in cellular protein catabolic process (GO:1902002)	0.0314423			D-arabinokinase activity (GO:0047814)	0.0204233	Endocrine and other factor-regulated calcium reabsorption_Homo sapiens_hsa04961	0.000398144	TRIF-mediated TLR3/TLR4 signaling_Homo sapiens_R-HSA-937061	2.41156e-07
central nervous system development (GO:0007417)	0.0379579			diphosphate-serine phosphotransferase activity (GO:0047332)	0.0204233	Neuroactive ligand-receptor interaction_Homo sapiens_hsa04080	0.0269206	Activated TLR4 signalling_Homo sapiens_R-HSA-166054	5.43886e-07
macroautophagy (GO:0016236)	0.0153538			alpha-glucan, water dikinase activity (GO:0050521)	0.0204233	Cocaine addiction_Homo sapiens_hsa05030	0.000441826	L1CAM interactions_Homo sapiens_R-HSA-373760	2.36301e-07
selective autophagy (GO:0061912)	0.0153538			amino acid kinase activity (GO:0019202)	0.0204233	Apoptosis_Homo sapiens_hsa04210	0.0430954	Signaling by Rho GTPases_Homo sapiens_R-HSA-194315	3.43053e-06
establishment or maintenance of epithelial cell apical/basal polarity (GO:0045197)	0.00542471			ammonia kinase activity (GO:0047666)	0.0204233	Amyotrophic lateral sclerosis (ALS)_Homo sapiens_hsa05014	0.000478385	Intrinsic Pathway for Apoptosis_Homo sapiens_R-HSA-109606	1.35337e-07
autophagosome organization (GO:1905037)	0.0154369			diphosphate-glycerol phosphotransferase activity (GO:0047331)	0.0204233	Adrenergic signaling in cardiomyocytes_Homo sapiens_hsa04261	0.0468512	MAP kinase activation in TLR cascade_Homo sapiens_R-HSA-450294	6.92651e-07
protein localization to plasma membrane (GO:0072659)	0.00754733			carbamate kinase activity (GO:0008804)	0.0204233	Signaling pathways regulating pluripotency of stem cells_Homo sapiens_hsa04550	0.04384	TRAF6 Mediated Induction of proinflammatory cytokines_Homo sapiens_R-HSA-168180	1.68427e-06
regulation of amacrine cell differentiation (GO:1902869)	0.0104477			erythritol kinase activity (GO:0047878)	0.0204233	FoxO signaling pathway_Homo sapiens_hsa04068	0.0395902	Activation of BH3-only proteins_Homo sapiens_R-HSA-114452	2.2348e-08
Wnt signalosome assembly (GO:1904887)	0.0154369			autoinducer-2 kinase activity (GO:0071518)	0.0204233	Hepatitis C_Homo sapiens_hsa05160	0.0395902	Opioid Signalling_Homo sapiens_R-HSA-111885	3.00789e-06
positive regulation of neurotransmitter secretion (GO:0001956)	0.0092645			ATP:2-methylpropanoate phosphotransferase activity (GO:0047758)	0.0204233	AGE-RAGE signaling pathway in diabetic complications_Homo sapiens_hsa04933	0.0253345	MyD88 cascade initiated on plasma membrane_Homo sapiens_R-HSA-975871	3.0982e-06
ankyrin repeat-mediated complex assembly (GO:0071533)	0.0154369			butyrate kinase activity (GO:0047761)	0.0204233	Axon guidance_Homo sapiens_hsa04360	0.0370275	MyD88 dependent cascade initiated on endosome_Homo sapiens_R-HSA-975155	3.55861e-06
ATG1/ULK1 kinase complex assembly (GO:1904745)	0.0154369			glucosamine kinase activity (GO:0047931)	0.0204233	Insulin resistance_Homo sapiens_hsa04931	0.028415	TRAF6 mediated induction of NFkB and MAP kinases upon TLR7/8 or 9 activation_Homo sapiens_R-HSA-975138	3.25764e-06
negative regulation of phosphoprotein phosphatase activity (GO:0032515)	0.0109			diphosphate-protein phosphotransferase activity (GO:0047321)	0.0204233	Leukocyte transendothelial migration_Homo sapiens_hsa04670	0.0326265	Toll Like Receptor 10 (TLR10) Cascade_Homo sapiens_R-HSA-168142	3.0982e-06
SH2 domain-mediated complex assembly (GO:0071538)	0.0154369			galacturonokinase activity (GO:0047912)	0.0204233	Glucagon signaling pathway_Homo sapiens_hsa04922	0.0253345	Toll Like Receptor 7/8 (TLR7/8) Cascade_Homo sapiens_R-HSA-168181	3.55861e-06
apoptosome assembly (GO:0097314)	0.0154369			formate kinase activity (GO:0047900)	0.0204233	Amoebiasis_Homo sapiens_hsa05146	0.0253345	Toll Like Receptor 5 (TLR5) Cascade_Homo sapiens_R-HSA-168176	3.0982e-06
C3HC4-type RING finger domain-mediated complex assembly (GO:0071537)	0.0154369			carbohydrate kinase activity (GO:0019200)	0.0204233	Chagas disease (American trypanosomiasis)_Homo sapiens_hsa05142	0.0265133	MyD88:Mal cascade initiated on plasma membrane_Homo sapiens_R-HSA-166058	4.8855e-06
ciliary transition fiber assembly (GO:1905353)	0.0154369			farnesyl diphosphate kinase activity (GO:0047887)	0.0204233	Prostate cancer_Homo sapiens_hsa05215	0.0207419	Toll Like Receptor 2 (TLR2) Cascade_Homo sapiens_R-HSA-181438	4.8855e-06
regulation of dopaminergic neuron differentiation (GO:1904338)	0.0092645			gluconokinase activity (GO:0046316)	0.0204233	NF-kappa B signaling pathway_Homo sapiens_hsa04064	0.0223204	Toll Like Receptor TLR1:TLR2 Cascade_Homo sapiens_R-HSA-168179	4.8855e-06
ciliary necklace assembly (GO:1905352)	0.0154369			glucose-1-phosphate phosphodismutase activity (GO:0047937)	0.0204233	GABAergic synapse_Homo sapiens_hsa04727	0.0205022	Toll Like Receptor TLR6:TLR2 Cascade_Homo sapiens_R-HSA-168188	4.8855e-06
eukaryotic translation initiation factor 2 complex assembly (GO:1905143)	0.0154369			glycerol-3-phosphate-glucose phosphotransferase activity (GO:0047327)	0.0204233	Chronic myeloid leukemia_Homo sapiens_hsa05220	0.0152604	Membrane Trafficking_Homo sapiens_R-HSA-199991	8.03273e-05
protein phosphorylation involved in double-strand break repair via nonhomologous end joining (GO:1990804)	0.040339			fructosamine-3-kinase activity (GO:0030387)	0.0204233	Melanoma_Homo sapiens_hsa05218	0.014937	Programmed Cell Death_Homo sapiens_R-HSA-5357801	7.7952e-05
ESCRT complex assembly (GO:1904895)	0.0154369			glucuronokinase activity (GO:0047940)	0.0204233	Salmonella infection_Homo sapiens_hsa05132	0.019823	Apoptosis_Homo sapiens_R-HSA-109581	7.20115e-05
ripoptosome assembly (GO:0097343)	0.0154369			ligand-gated ion channel activity (GO:0015276)	0.0200956	Prolactin signaling pathway_Homo sapiens_hsa04917	0.0151798	Infectious disease_Homo sapiens_R-HSA-5663205	0.000236127
protein complex oligomerization (GO:0035786)	0.0154369			acylglycerol kinase activity (GO:0047620)	0.0204233	Central carbon metabolism in cancer_Homo sapiens_hsa05230	0.0138077	Cellular responses to stress_Homo sapiens_R-HSA-2262752	0.000311152
DNA recombinase mediator complex assembly (GO:1903871)	0.0154369			glycerone kinase activity (GO:0004371)	0.0204233	Pancreatic cancer_Homo sapiens_hsa05212	0.0135644	Vesicle-mediated transport_Homo sapiens_R-HSA-5653656	0.000200403
eukaryotic translation initiation factor 2B complex assembly (GO:1905173)	0.0154369			dolichol kinase activity (GO:0004168)	0.0204233	Bacterial invasion of epithelial cells_Homo sapiens_hsa05100	0.0166287	PLC beta mediated events_Homo sapiens_R-HSA-112043	7.32087e-06
FACT complex assembly (GO:1905635)	0.0154369			glutamate 1-kinase activity (GO:0047944)	0.0204233	Leishmaniasis_Homo sapiens_hsa05140	0.0152604	Ca-dependent events_Homo sapiens_R-HSA-111996	1.36848e-06
exon-exon junction complex assembly (GO:1903040)	0.0154369			glucose-1,6-bisphosphate synthase activity (GO:0047933)	0.0204233	Renal cell carcinoma_Homo sapiens_hsa05211	0.0135644	G-protein mediated events_Homo sapiens_R-HSA-112040	7.9503e-06
gamma-tubulin complex assembly (GO:1902481)	0.0154369			diphosphoinositol-pentakisphosphate kinase activity (GO:0033857)	0.0204233	RIG-I-like receptor signaling pathway_Homo sapiens_hsa04622	0.0148554	Translocation of GLUT4 to the plasma membrane_Homo sapiens_R-HSA-1445148	2.47494e-05
FHA domain-mediated complex assembly (GO:0071530)	0.0154369			hydroxylysine kinase activity (GO:0047992)	0.0204233	Thyroid hormone synthesis_Homo sapiens_hsa04918	0.014937	Beta-catenin independent WNT signaling_Homo sapiens_R-HSA-3858494	0.000605592
heterotrimeric G-protein complex assembly (GO:1902605)	0.0154369			guanidinoacetate kinase activity (GO:0047973)	0.0204233	Adherens junction_Homo sapiens_hsa04520	0.0153446	Platelet activation, signaling and aggregation_Homo sapiens_R-HSA-76002	0.000486061
LRR domain-mediated complex assembly (GO:0071571)	0.0154369			phosphatidylinositol 3-kinase activity (GO:0035004)	0.0204233	Colorectal cancer_Homo sapiens_hsa05210	0.0125891	Neurotransmitter Release Cycle_Homo sapiens_R-HSA-112310	1.30924e-05
mitotic checkpoint complex assembly (GO:1905660)	0.0154369			glycerate 2-kinase activity (GO:0043798)	0.0204233	Pertussis_Homo sapiens_hsa05133	0.0155846	Disease_Homo sapiens_R-HSA-1643685	0.00180351
lateral cortical node assembly (GO:1903359)	0.0154369			hypotaurocyamine kinase activity (GO:0047715)	0.0204233	Shigellosis_Homo sapiens_hsa05131	0.013474	Hemostasis_Homo sapiens_R-HSA-109582	0.00234643
NLRP1 inflammasome complex assembly (GO:1904784)	0.0154369			kinase activity (GO:0016301)	0.0204233	Acute myeloid leukemia_Homo sapiens_hsa05221	0.0108248	G2/M DNA damage checkpoint_Homo sapiens_R-HSA-69473	0.00141203
protein complex assembly involved in synapse maturation (GO:0090126)	0.0154369			ADP-specific glucokinase activity (GO:0043843)	0.0204233	Endometrial cancer_Homo sapiens_hsa05213	0.00927569	Signaling by Wnt_Homo sapiens_R-HSA-195721	0.00730304
origin recognition complex assembly (GO:1902561)	0.0154369			ligand-gated anion channel activity (GO:0099095)	0.0171752	Bladder cancer_Homo sapiens_hsa05219	0.00604828	Negative regulation of MAPK pathway_Homo sapiens_R-HSA-5675221	0.000220183
positive regulation of long-term synaptic potentiation (GO:1900273)	0.00542471			inositol pentakisphosphate 2-kinase activity (GO:0035299)	0.0204233	Nicotine addiction_Homo sapiens_hsa05033	0.00590618	G2/M Checkpoints_Homo sapiens_R-HSA-69481	0.00807539
protein complex assembly (GO:0006461)	0.0154369			lombricine kinase activity (GO:0050059)	0.0204233	African trypanosomiasis_Homo sapiens_hsa05143	0.00485113	Integration of energy metabolism_Homo sapiens_R-HSA-163685	0.00349685
RING-like zinc finger domain-mediated complex assembly (GO:0071536)	0.0154369			phosphomevalonate kinase activity (GO:0004631)	0.0204233	Prion diseases_Homo sapiens_hsa05020	0.00485113	Dopamine Neurotransmitter Release Cycle_Homo sapiens_R-HSA-212676	6.16808e-07
pyroptosome complex assembly (GO:1904270)	0.0154369			hamamelose kinase activity (GO:0047976)	0.0204233	Regulation of autophagy_Homo sapiens_hsa04140	0.00584629	Cell Cycle_Homo sapiens_R-HSA-1640170	0.0135454
TCR signalosome assembly (GO:0036399)	0.0154369			ATP-gated ion channel activity (GO:0035381)	0.0146663	Thyroid cancer_Homo sapiens_hsa05216	0.00348245	TP53 Regulates Metabolic Genes_Homo sapiens_R-HSA-5628897	0.00171884
RIP homotypic interaction motif-mediated complex assembly (GO:0071552)	0.0154369			adenylylsulfate kinase activity (GO:0004020)	0.0204233	Dorso-ventral axis formation_Homo sapiens_hsa04320	0.00310903	Regulation of insulin secretion_Homo sapiens_R-HSA-422356	0.00150066
Rel homology domain-mediated complex assembly (GO:0071531)	0.0154369			hydroxyethylthiazole kinase activity (GO:0004417)	0.0204233			Glutamate Neurotransmitter Release Cycle_Homo sapiens_R-HSA-210500	7.22592e-07
starch utilization system complex assembly (GO:0044574)	0.0154369			selenide, water dikinase activity (GO:0004756)	0.0204233			Adaptive Immune System_Homo sapiens_R-HSA-1280218	0.0106433
pore complex assembly (GO:0046931)	0.0162269			inosine kinase activity (GO:0008906)	0.0204233			EPH-Ephrin signaling_Homo sapiens_R-HSA-2682334	0.00235007
TORC1 complex assembly (GO:1905669)	0.0154369			lipid kinase activity (GO:0001727)	0.0204233			RHO GTPases activate PKNs_Homo sapiens_R-HSA-5625740	0.000683976
TIR domain-mediated complex assembly (GO:0071523)	0.0154369			N2-acetyl-L-aminoadipate kinase activity (GO:0043744)	0.0204233			Phospholipase C-mediated cascade; FGFR3_Homo sapiens_R-HSA-5654227	0.000286965
Y-shaped link assembly (GO:1905350)	0.0154369			fucokinase activity (GO:0050201)	0.0204233			Cell Cycle Checkpoints_Homo sapiens_R-HSA-69620	0.0134919
VCP-NPL4-UFD1 AAA ATPase complex assembly (GO:1904210)	0.0154369			cyclic nucleotide-gated ion channel activity (GO:0043855)	0.0146663			Cellular Senescence_Homo sapiens_R-HSA-2559583	0.00972462
zf-TRAF domain-mediated complex assembly (GO:0071534)	0.0154369			D-erythro-sphingosine kinase activity (GO:0017050)	0.0204233			Phospholipase C-mediated cascade; FGFR4_Homo sapiens_R-HSA-5654228	0.000323211
Wnt-Frizzled-LRP5/6 complex assembly (GO:1904701)	0.0154369			extracellular ligand-gated ion channel activity (GO:0005230)	0.0154079			Phospholipase C-mediated cascade; FGFR2_Homo sapiens_R-HSA-5654221	0.000384985
beta-catenin destruction complex assembly (GO:1904885)	0.0162269			glycerate kinase activity (GO:0008887)	0.0204233			SALM protein interactions at the synapse_Homo sapiens_R-HSA-8849932	5.22201e-07
regulation of early endosome to late endosome transport (GO:2000641)	0.0092645			opheline kinase activity (GO:0050154)	0.0204233			Response to elevated platelet cytosolic Ca2+_Homo sapiens_R-HSA-76005	0.00349685
podosome assembly (GO:0071800)	0.01751			intracellular ligand-gated ion channel activity (GO:0005217)	0.0146663			Phospholipase C-mediated cascade: FGFR1_Homo sapiens_R-HSA-5654219	0.00034227
maintenance of epithelial cell apical/basal polarity (GO:0045199)	0.0121621			riboflavin kinase activity (GO:0008531)	0.0204233			Macroautophagy_Homo sapiens_R-HSA-1632852	0.000931302
integrin activation (GO:0033622)	0.0170331			phenol, water dikinase activity (GO:0043749)	0.0204233			Signaling by the B Cell Receptor (BCR)_Homo sapiens_R-HSA-983705	0.0252057
autophagosome maturation (GO:0097352)	0.0154369			macrolide 2'-kinase activity (GO:0050073)	0.0204233			Activation of Kainate Receptors upon glutamate binding_Homo sapiens_R-HSA-451326	9.92532e-05
death-inducing signaling complex assembly (GO:0071550)	0.0250436			inositol trisphosphate kinase activity (GO:0051766)	0.0204233			CLEC7A (Dectin-1) signaling_Homo sapiens_R-HSA-5607764	0.0335729
detection of lipopolysaccharide (GO:0032497)	0.0121621			triokinase activity (GO:0050354)	0.0204233			Hedgehog 'on' state_Homo sapiens_R-HSA-5632684	0.0263974
cellular protein complex assembly (GO:0043623)	0.0187728			phosphatidylinositol phosphate kinase activity (GO:0016307)	0.0204233			PCP/CE pathway_Homo sapiens_R-HSA-4086400	0.0294025
NMS complex assembly (GO:0044768)	0.0172708			hydroxymethylpyrimidine kinase activity (GO:0008902)	0.0204233			Oxidative Stress Induced Senescence_Homo sapiens_R-HSA-2559580	0.0294025
vesicle budding from membrane (GO:0006900)	0.0154115			NAD+ kinase activity (GO:0003951)	0.0204233			MAPK targets/ Nuclear events mediated by MAP kinases_Homo sapiens_R-HSA-450282	9.92532e-05
long-term synaptic potentiation (GO:0060291)	0.0121621			nucleobase-containing compound kinase activity (GO:0019205)	0.0204233			Platelet homeostasis_Homo sapiens_R-HSA-418346	0.0272936
regulation of cerebellar neuron development (GO:1905079)	0.00753664			ligand-gated ion channel activity involved in regulation of presynaptic membrane potential (GO:0099507)	0.0146663			PLC-gamma1 signalling_Homo sapiens_R-HSA-167021	0.000138703
response to lipopolysaccharide (GO:0032496)	0.0148093			inositol tetrakisphosphate kinase activity (GO:0051765)	0.0204233			Senescence-Associated Secretory Phenotype (SASP)_Homo sapiens_R-HSA-2559582	0.0223517
positive regulation of mini excitatory postsynaptic potential (GO:0061885)	0.0121621			NADH kinase activity (GO:0042736)	0.0204233			Mitotic Prophase_Homo sapiens_R-HSA-68875	0.0369327
regulation of photoreceptor cell differentiation (GO:0046532)	0.00753664			inositol 5-diphosphate pentakisphosphate 5-kinase activity (GO:0052836)	0.0204233			C-type lectin receptors (CLRs)_Homo sapiens_R-HSA-5621481	0.045811
regulation of glutamatergic neuron differentiation (GO:0120006)	0.00753664			pantetheine kinase activity (GO:0050165)	0.0204233			EGFR interacts with phospholipase C-gamma_Homo sapiens_R-HSA-212718	0.000138703
regulation of mechanoreceptor differentiation (GO:0045631)	0.00753664			phosphoglycerate kinase (GTP) activity (GO:0050191)	0.0204233			Ca2+ pathway_Homo sapiens_R-HSA-4086398	0.0145252
regulation of neuron maturation (GO:0014041)	0.0084473			phosphomethylpyrimidine kinase activity (GO:0008972)	0.0204233			MHC class II antigen presentation_Homo sapiens_R-HSA-2132295	0.0356009
positive regulation of myosin light chain kinase activity (GO:0035505)	0.0154369			inositol 3-kinase activity (GO:0019140)	0.0204233			Glutamate Binding, Activation of AMPA Receptors and Synaptic Plasticity_Homo sapiens_R-HSA-399721	0.000107981
regulation of forebrain neuron differentiation (GO:2000977)	0.00753664			phosphoglucan, water dikinase activity (GO:0051752)	0.0204233			PI3K Cascade_Homo sapiens_R-HSA-109704	0.023217
regulation of Golgi inheritance (GO:0090170)	0.00582123			inositol diphosphate tetrakisphosphate kinase activity (GO:0052839)	0.0204233			Regulation of actin dynamics for phagocytic cup formation_Homo sapiens_R-HSA-2029482	0.0329871
regulation of timing of neuron differentiation (GO:0060164)	0.00753664			pyridoxal kinase activity (GO:0008478)	0.0204233			RIG-I/MDA5 mediated induction of IFN-alpha/beta pathways_Homo sapiens_R-HSA-168928	0.023217
regulation of spinal cord association neuron differentiation (GO:1902829)	0.00753664			phenol kinase activity (GO:0018720)	0.0204233			Trafficking of AMPA receptors_Homo sapiens_R-HSA-399719	0.000107981
positive regulation of dopamine secretion (GO:0033603)	0.0131103			phosphatidylinositol kinase activity (GO:0052742)	0.0204233			Fcgamma receptor (FCGR) dependent phagocytosis_Homo sapiens_R-HSA-2029480	0.0441866
cellular response to lipopolysaccharide (GO:0071222)	0.0250436			phytol kinase activity (GO:0010276)	0.0204233			Serotonin Neurotransmitter Release Cycle_Homo sapiens_R-HSA-181429	2.36301e-07
beta-catenin-TCF complex assembly (GO:1904837)	0.0250436			phosphoenolpyruvate-glycerone phosphotransferase activity (GO:0047324)	0.0204233			FCERI mediated Ca+2 mobilization_Homo sapiens_R-HSA-2871809	0.0149058
positive regulation of cAMP-dependent protein kinase activity (GO:2000481)	0.0165827			phosphatidylinositol bisphosphate kinase activity (GO:0052813)	0.0204233			CREB phosphorylation through the activation of CaMKII_Homo sapiens_R-HSA-442729	1.19328e-07
late endosome to vacuole transport (GO:0045324)	0.0262027			polyphosphate kinase activity (GO:0008976)	0.0204233			DAG and IP3 signaling_Homo sapiens_R-HSA-1489509	0.000118037
protein oligomerization (GO:0051259)	0.0316525			dephospho-CoA kinase activity (GO:0004140)	0.0204233			Norepinephrine Neurotransmitter Release Cycle_Homo sapiens_R-HSA-181430	2.36301e-07
positive regulation of synaptic transmission, GABAergic (GO:0032230)	0.00753664			sedoheptulokinase activity (GO:0050277)	0.0204233			Activation of BAD and translocation to mitochondria_Homo sapiens_R-HSA-111447	1.19328e-07
establishment of epithelial cell apical/basal polarity (GO:0045198)	0.0139593			mevalonate kinase activity (GO:0004496)	0.0204233			Ras activation uopn Ca2+ infux through NMDA receptor_Homo sapiens_R-HSA-442982	1.91248e-07
positive regulation of ERK1 and ERK2 cascade via TNFSF11-mediated signaling (GO:0071848)	0.0307952			propionate kinase activity (GO:0008980)	0.0204233			G alpha (z) signalling events_Homo sapiens_R-HSA-418597	0.00862511
positive regulation of dendritic spine development (GO:0060999)	0.0154115			choline kinase activity (GO:0004103)	0.0204233			Calmodulin induced events_Homo sapiens_R-HSA-111933	6.66302e-05
neurotransmitter receptor catabolic process (GO:0097019)	0.00582123			glycine betaine-activated nonselective monovalent cation channel activity (GO:0090686)	0.0204233			Interleukin-1 signaling_Homo sapiens_R-HSA-446652	0.00799682
COPII vesicle coating (GO:0048208)	0.0380003			phosphoglucokinase activity (GO:0050190)	0.0204233			CaM pathway_Homo sapiens_R-HSA-111997	6.66302e-05
positive regulation of protein kinase C activity (GO:1900020)	0.0160048			pyruvate, water dikinase activity (GO:0008986)	0.0204233			EPHB-mediated forward signaling_Homo sapiens_R-HSA-3928662	0.0073408
receptor catabolic process (GO:0032801)	0.00582123			ribosylnicotinamide kinase activity (GO:0050262)	0.0204233			GABA synthesis, release, reuptake and degradation_Homo sapiens_R-HSA-888590	2.81268e-07
positive regulation of synaptic transmission, glutamatergic (GO:0051968)	0.0160048			phosphoramidate-hexose phosphotransferase activity (GO:0047329)	0.0204233			Acetylcholine Neurotransmitter Release Cycle_Homo sapiens_R-HSA-264642	1.91248e-07
protein destabilization (GO:0031648)	0.0160048			ligand-gated cation channel activity (GO:0099094)	0.0204233			Nuclear Events (kinase and transcription factor activation)_Homo sapiens_R-HSA-198725	5.33703e-05
regulation of neuron differentiation (GO:0045664)	0.0154369			taurocyamine kinase activity (GO:0050324)	0.0204233			Recycling pathway of L1_Homo sapiens_R-HSA-437239	6.66302e-05
negative regulation of exocytosis (GO:0045920)	0.0154369			pantothenate kinase activity (GO:0004594)	0.0204233
positive regulation of mast cell activation by Fc-epsilon receptor signaling pathway (GO:0038097)	0.0454939			thiamine-phosphate kinase activity (GO:0009030)	0.0204233
secretory granule organization (GO:0033363)	0.0131103			T2-induced deoxynucleotide kinase activity (GO:0050316)	0.0204233
late endosome to vacuole transport via multivesicular body sorting pathway (GO:0032511)	0.00531404			inositol heptakisphosphate kinase activity (GO:0000829)	0.0204233
vesicle organization (GO:0016050)	0.0131103			phosphoribokinase activity (GO:0050195)	0.0204233
contractile vacuole organization (GO:0033298)	0.0154115			inositol hexakisphosphate kinase activity (GO:0000828)	0.0204233
Fc-epsilon receptor signaling pathway (GO:0038095)	0.0449889			riboflavin phosphotransferase activity (GO:0050257)	0.0204233
regulation of translation in response to nitrogen starvation (GO:0070321)	0.00431891			polyphosphate-glucose phosphotransferase activity (GO:0047330)	0.0204233
regulation of neuron projection development (GO:0010975)	0.0148093			inositol-1,3,4,5,6-pentakisphosphate kinase activity (GO:0000827)	0.0204233
extracellular exosome assembly (GO:0071971)	0.0148093			thiamine-diphosphate kinase activity (GO:0050331)	0.0204233
late endosome to lysosome transport via multivesicular body sorting pathway (GO:0061764)	0.00531404			protein phosphatase 2B binding (GO:0030346)	0.0204233
caveolin-mediated endocytosis of virus by host cell (GO:0075513)	0.00431891			pseudouridine kinase activity (GO:0050225)	0.0204233
gephyrin clustering involved in postsynaptic density assembly (GO:0097116)	0.00542471			phosphoribulokinase activity (GO:0008974)	0.0204233
ciliary vesicle assembly (GO:1905556)	0.0139593			guanylate kinase activity (GO:0004385)	0.00411723
Cvt vesicle assembly (GO:0071255)	0.0139593			creatine kinase activity (GO:0004111)	0.0204233
anterograde dendritic transport of neurotransmitter receptor complex (GO:0098971)	0.00336999			tetraacyldisaccharide 4'-kinase activity (GO:0009029)	0.0204233
positive regulation of synaptic transmission, dopaminergic (GO:0032226)	0.00431891			scyllo-inosamine 4-kinase activity (GO:0050276)	0.0204233
gut granule assembly (GO:1902900)	0.0139593			thiamine kinase activity (GO:0019165)	0.0204233
vesicle coating (GO:0006901)	0.0154369			tagatose-6-phosphate kinase activity (GO:0009024)	0.0204233
positive regulation of 1-phosphatidylinositol-3-kinase activity (GO:0061903)	0.0165827			S-methyl-5-thioribose kinase activity (GO:0046522)	0.0204233
negative regulation of protein autoubiquitination (GO:1905524)	0.0244999			tagatose kinase activity (GO:0050317)	0.0204233
negative regulation of protein monoubiquitination (GO:1902526)	0.0224906			shikimate kinase activity (GO:0004765)	0.0204233
negative regulation of protein polyubiquitination (GO:1902915)	0.0224906			ethanolamine kinase activity (GO:0004305)	0.0208278
negative regulation of histone ubiquitination (GO:0033183)	0.0236881			phosphatase binding (GO:0019902)	0.0204233
negative regulation of interferon-alpha production (GO:0032687)	0.0244999			phosphoglycerate kinase activity (GO:0004618)	0.0204233
regulation of stress-activated MAPK cascade (GO:0032872)	0.0292731			xylitol kinase activity (GO:0050400)	0.0204233
postsynaptic neurotransmitter receptor diffusion trapping (GO:0098970)	0.00336999			undecaprenol kinase activity (GO:0009038)	0.0204233
neurotransmitter receptor transport to postsynaptic membrane (GO:0098969)	0.00336999			glycerol kinase activity (GO:0004370)	0.0208278
neurotransmitter receptor localization to postsynaptic specialization membrane (GO:0099645)	0.00336999			kinesin binding (GO:0019894)	0.0127022
detection of calcium ion (GO:0005513)	0.0244999			viomycin kinase activity (GO:0050394)	0.0204233
regulation of cytokinetic process (GO:0032954)	0.0121621			ribosylnicotinate kinase activity (GO:0061769)	0.0204233
suppression by virus of host type I interferon production (GO:0039501)	0.0215598			cysteine-type endopeptidase inhibitor activity involved in apoptotic process (GO:0043027)	0.0204233
negative regulation of interferon-beta production (GO:0032688)	0.0292731			kinesin-associated melanosomal adaptor activity (GO:0035656)	0.0127022
regulation of FtsZ-dependent cytokinesis (GO:2000244)	0.0121621			protein phosphatase 5 binding (GO:1990634)	0.0204233
positive regulation of inositol 1,4,5-trisphosphate-sensitive calcium-release channel activity (GO:0031587)	0.028312			kinesin-associated mitochondrial adaptor activity (GO:0019895)	0.0127022
positive regulation of endocytosis (GO:0045807)	0.0261225			diacylglycerol kinase activity (GO:0004143)	0.0224679
negative regulation of ubiquitin-protein transferase activity (GO:0051444)	0.0292731			calcium-dependent protein kinase C activity (GO:0004698)	0.00473482
negative regulation of nitric-oxide synthase activity (GO:0051001)	0.0154369			protein phosphatase 1 binding (GO:0008157)	0.0204233
negative regulation of neuron differentiation (GO:0045665)	0.0250436			calcium ion binding involved in regulation of cytosolic calcium ion concentration (GO:0099510)	0.0362784
negative regulation of protein ubiquitination (GO:0031397)	0.0299975			calcium ion sensor activity (GO:0061891)	0.0362784
receptor clustering (GO:0043113)	0.0165827			calcium ion binding (GO:0005509)	0.0458354
negative regulation of type I interferon production (GO:0032480)	0.034694			ubiquitin protein ligase binding (GO:0031625)	0.0451714
regulation of synaptic plasticity by receptor localization to synapse (GO:1900383)	0.00336999			protein phosphatase 2A binding (GO:0051721)	0.0213355
negative regulation of protein ubiquitination involved in ubiquitin-dependent protein catabolic process (GO:2000059)	0.0323881			calcium-independent protein kinase C activity (GO:0004699)	0.00242003
positive regulation of transcription from RNA polymerase II promoter in response to glucose starvation (GO:0061406)	0.0261225			guanyl-nucleotide exchange factor adaptor activity (GO:0005091)	0.0463543
positive regulation of protein export from nucleus in response to glucose starvation (GO:0036279)	0.0316525			GTPase regulator activity (GO:0030695)	0.0463543
stress fiber assembly (GO:0043149)	0.0173633			thioesterase binding (GO:0031996)	0.0489432
neuron projection arborization (GO:0140058)	0.0215598			magnesium ion transmembrane transporter activity (GO:0015095)	0.0489432
rhabdomere morphogenesis (GO:0061541)	0.0215598			protein kinase C inhibitor activity (GO:0008426)	0.0489432
intralumenal vesicle formation (GO:0070676)	0.0272121			MAP kinase activity (GO:0004707)	0.0489432
inhibition of cysteine-type endopeptidase activity involved in apoptotic process (GO:1990001)	0.0397507			MAP kinase activity involved in cell wall organization or biogenesis (GO:0038067)	0.0489432
[truncated: 44 more rows]

## Sheet: ARID1B
GO Biological process		GO Cellular component		GO Molecular function		KEGG		Reactome		OMIM Disease		OMIM Expanded		Allen Brain Atlas up		Allen Brain Atlas down
[truncated: 761 more rows]

[truncated: 104 more sheets: ASH1L, ASXL3, BAZ2B, BCKDK, BCL11A, CACNA1D, CACNA1H, CACNB4, CDKL5, CHD2, CHD8, CHRNB2, CIC, CNTNAP2, CTNND2, CUL3, DDX3X, DEPDC5, DIP2C, DNM1 …]
