# Supplementary material for: Dissecting the genetic basis of comorbid epilepsy phenotypes in neurodevelopmental disorders
Source: Genome Med. 2019 Oct 25;11:65. doi: 10.1186/s13073-019-0678-y (PMC6815046; doi:10.1186/s13073-019-0678-y)
Supplement: Supplementary file 6 — Additional file 6: Contains Table S5. Selective expression profiles for union of modules based on strength of epilepsy association (Classes 1, 2, and 3 as C1, C2, and C3, respectively), including: Cell-type specific Expression Analyses (CSEA), Specific Expression Analyses (SEA) for adult brain regions and development, and Tissue-Specific Expression Analyses (TSEA). [file 13073_2019_678_MOESM6_ESM.xlsx]

## Sheet: C1_CSEA
Of the inputed 578 genes,
504 genes exist in the brain cell type expression dataset, 74 genes do not, which are:
HDAC1,KMT2C,MT-CO2,BAG6,MAP1A,SPTAN1,EPB41L3,PSMD2,BEGAIN,TAF4,USF1,CDC2,CDK2AP1,SPTBN1,AP2M1,RERE,PEBP1,KIAA1549L,MAML3,KLHL42,CDKL5,AMER1,YWHAH,KIF4A,KMT2A,RAB1A,SCN2A,GUCY1A2,ENSG00000188223,ZNF74,COPG1,PSMC1,AC002398.9,PPP1R9B,MAPK3,NCKAP1,KLF8,UNKL,LARP1,RAB7A,RAB5A,RNPS1,KMT2D,MT-CYB,CKS2,LRRC7,KANSL1,PRKCG,DMTN,SYNGAP1,HIST1H3C,MAP2,HTR2A,PPP6R2,VCP,ZNF764,ORC1,SHANK2,HIST1H1B,HID1,RPS6KA3…
Interpretation of CSEA results table:
The first row lists the pSI thresholds, and the first column lists the brain cell types
The values in the tables are the Fisher's Exact p-values, followed by the Benjamini-Hochberg (BH) corrected values in parentheses.
Click the linked p-values to see the overlapped genes for the corresponding brain cell types and thresholds.
Brain Cell Types and P-Values	0.05	0.01	0.001	0.0001
RetR.Rods	0.046 ( 0.202)	0.235 ( 1.000)	0.705 ( 1.000)	0.752 ( 1.000)
Hyp	0.898 ( 1.000)	1.000 ( 1.000)	1.000 ( 1.000)	1.000 ( 1.000)
Hyp.Hcrt	1.000 ( 1.000)	1.000 ( 1.000)	1.000 ( 1.000)	1.000 ( 1.000)
BF	0.937 ( 1.000)	1.000 ( 1.000)	1.000 ( 1.000)	1.000 ( 1.000)
BF.Chat	1.000 ( 1.000)	1.000 ( 1.000)	1.000 ( 1.000)	1.000 ( 1.000)
BS	0.999 ( 1.000)	1.000 ( 1.000)	1.000 ( 1.000)	1.000 ( 1.000)
BS.Chat	0.951 ( 1.000)	0.803 ( 1.000)	0.932 ( 1.000)	1.000 ( 1.000)
BS.Slc6a4	1.000 ( 1.000)	1.000 ( 1.000)	1.000 ( 1.000)	1.000 ( 1.000)
Cb	0.559 ( 1.000)	0.993 ( 1.000)	1.000 ( 1.000)	1.000 ( 1.000)
Cb.Septin4	1.000 ( 1.000)	0.993 ( 1.000)	0.917 ( 1.000)	0.879 ( 1.000)
Cb.Pcp2	0.994 ( 1.000)	0.973 ( 1.000)	1.000 ( 1.000)	1.000 ( 1.000)
Cb.Neurod1	0.402 ( 1.000)	0.757 ( 1.000)	1.000 ( 1.000)	1.000 ( 1.000)
Cb.Lypd6	0.669 ( 1.000)	0.906 ( 1.000)	0.853 ( 1.000)	1.000 ( 1.000)
Cb.Grp	0.991 ( 1.000)	1.000 ( 1.000)	1.000 ( 1.000)	1.000 ( 1.000)
Cb.Grm2	0.888 ( 1.000)	0.865 ( 1.000)	1.000 ( 1.000)	1.000 ( 1.000)
Cb.Fthfd	1.000 ( 1.000)	0.960 ( 1.000)	1.000 ( 1.000)	1.000 ( 1.000)
Cb.Cnp	1.000 ( 1.000)	1.000 ( 1.000)	1.000 ( 1.000)	1.000 ( 1.000)
Cpu	0.177 ( 0.689)	0.665 ( 1.000)	1.000 ( 1.000)	1.000 ( 1.000)
Cpu.D2	1.118e-06 ( 1.956e-05)	0.050 ( 0.593)	0.707 ( 1.000)	0.707 ( 1.000)
Cpu.D1	5.319e-09 ( 1.862e-07)	0.062 ( 0.593)	0.879 ( 1.000)	0.601 ( 1.000)
Cpu.Chat	0.996 ( 1.000)	0.981 ( 1.000)	1.000 ( 1.000)	1.000 ( 1.000)
Ctx	0.008 ( 0.046)	0.161 ( 1.000)	1.000 ( 1.000)	1.000 ( 1.000)
Ctx.Pdgfrajd340	0.828 ( 1.000)	0.068 ( 0.593)	0.042 ( 1.000)	0.144 ( 1.000)
Ctx.Etv1_ts88	0.016 ( 0.080)	0.929 ( 1.000)	0.917 ( 1.000)	1.000 ( 1.000)
Ctx.Pnoc	0.333 ( 1.000)	0.443 ( 1.000)	0.758 ( 1.000)	1.000 ( 1.000)
Ctx.Ntsr	4.065e-05 ( 3.557e-04)	0.707 ( 1.000)	1.000 ( 1.000)	1.000 ( 1.000)
Ctx.Glt25d2	2.453e-05 ( 2.862e-04)	0.013 ( 0.440)	1.000 ( 1.000)	1.000 ( 1.000)
Ctx.Fthfd	1.000 ( 1.000)	0.998 ( 1.000)	0.982 ( 1.000)	1.000 ( 1.000)
Ctx.Cort	0.007 ( 0.046)	0.883 ( 1.000)	1.000 ( 1.000)	1.000 ( 1.000)
Ctx.Cnp	0.947 ( 1.000)	0.974 ( 1.000)	0.995 ( 1.000)	1.000 ( 1.000)
Epi	0.964 ( 1.000)	0.984 ( 1.000)	0.847 ( 1.000)	0.616 ( 1.000)
Epi.Chat	1.000 ( 1.000)	0.999 ( 1.000)	0.982 ( 1.000)	1.000 ( 1.000)
Spc	1.000 ( 1.000)	1.000 ( 1.000)	1.000 ( 1.000)	1.000 ( 1.000)
Spc.Chat	0.876 ( 1.000)	0.927 ( 1.000)	0.520 ( 1.000)	1.000 ( 1.000)
RetC.Cones	0.560 ( 1.000)	0.555 ( 1.000)	0.413 ( 1.000)	0.363 ( 1.000)
The overlapped genes for every cell type ( pSI threshold 0.05 ) are:
RetR.Rods : ANAPC1, MAP2K7, DYRK2, STK35, DDB1, DLG4, SREBF2, KCNB1, SIRPA, MAP3K2, TRRAP, WDTC1, AP2A2, CCNA2, DUSP7, AP1G1, RABGEF1, SETD5, ULK1, DPYSL3, SPEN, MAPK8IP1, HCFC1, PITPNM3, SIN3A, ANK2, VPS18, HGS, CCNT1
Hyp : CACNA1C, AR, PCDH19, PRKCD, CHD3, EIF4G1
Hyp.Hcrt : PRKCD
BF : GRM5, WIPF3, CNKSR2, GDA, SH3KBP1
BF.Chat : none
BS : NEFM, SCN1A
BS.Chat : HABP4, E2F1, VAMP1, CPEB1, NEFM, RET, NEFH
BS.Slc6a4 : none
Cb : CBFA2T3, SP1, SIRT1, FBXO5, PRRT2, PITPNM3, CRTC3, KCNT1, CASP2, EHMT1, SOCS7, SPEN, CREBBP, JUP, HCN1, MAP3K3, ZC3H7B, CCNT1, CCNE2
Cb.Septin4 : EPS15, GNAO1, MAPKAPK3, SIRPA, VIM, CTDSP1, TCF7L1
Cb.Pcp2 : WIZ, CKS1B, MTSS1, ITPKA, BCL11A, NCOA7
Cb.Neurod1 : CBFA2T3, CAMKK2, EPN1, PRRT2, ARHGEF7, ADRBK1, SH3GL2, ETS2, SKI, NRXN1, KLC2, SRGAP3, JUP, CCNE2, SCN1B
Cb.Lypd6 : GABRA1, EPHB2, RET, HEY2, PRKCD, HCN1, CACNG2
Cb.Grp : VIM, TCF7L1, MAPKAPK3
Cb.Grm2 : SYT13, RCAN2, RET, KLC2, UBQLN2, EFNA5, DVL1
Cb.Fthfd : RRM2, EPS15, MAPKAPK3, CASP7, SIRPA, VIM, CTDSP1, TCF7L1
Cb.Cnp : SHB, SMAD7, BIN1, ABL1, RELA, TCF3, JUP, GNAO1, CDKN2C, DUSP7
Cpu : GABRA4, FANCB, MN1, GRIN2B, KCNQ5, CAMK2B, GRM5, WIPF3, HOMER1, PPP3CA, DOCK4, NRGN, RUNX1T1
Cpu.D2 : MARK1, DLG2, ATXN1, PPP3CA, SOCS7, SNPH, JAKMIP1, DOCK4, HDAC4, NCOA3, THRA, PTK2B, FANCB, MLLT1, PML, MAP3K3, CHN1, PIK3R4, CAMKK2, ZC3H7B, BCR, MN1, DLGAP3, WIPF3, SPEN, ITPKA, GIT1, ARHGAP33, DOK4, CACNA1H, CRTC1, KCNQ3, RUNX1T1, SRF, BAI2, SHB, CAMK2B, MAPK8IP1, NRGN
Cpu.D1 : ATXN1, SMURF1, UBQLN4, PPP3CA, SOCS7, SNPH, LPHN1, KCNQ5, PPP3R1, JAKMIP1, DOCK4, HDAC4, KCNV1, CPLX2, PTK2B, MARK1, PIK3R2, MLLT1, MAPK8IP3, MAP3K3, MAP3K5, DLGAP3, THRA, CAMKK2, GABRA4, ZC3H7B, BCR, MN1, GRIN2B, CHN1, WIPF3, ITPKA, GIT1, ARHGAP33, CACNA1C, DOK4, ELK1, CACNA1H, CRTC1, KCNQ3, SRF, BAI2, SHB, CAMK2B, FANCB, MAPK8IP1, MAPK1, CAMK2A
Cpu.Chat : RCAN2, CDK5R2, VAMP2
Ctx : CAMK2A, CAMKK2, HOMER1, PRRT2, STX1A, KCNQ5, KCNH1, WIPF3, ITPKA, MEF2C, ZBTB16, EFNA5, DLGAP1, KCNV1, NRGN, GDA
Ctx.Pdgfrajd340 : RRM2, CCNA2, ELF1, RAD51, FBXO5, ASF1B, MCM2, HEY2, CDCA3, CDK2, MELK, CASP2, CCND1, CDKN2C, CCNB1, FYN
Ctx.Etv1_ts88 : DLGAP2, PACS1, FASN, SYN1, KCNV1, CRMP1, PTK2B, STX1A, KCNQ5, GDA, MAP3K5, SLC25A22, AP3B2, IRS2, GRIN1, L1CAM, DLG3, VPS18, KCNH1, PLCB1, PITPNM3, AP1G1, RGS4, USP22, MEF2C, CLSTN1, CAMK2A, DNM1
Ctx.Pnoc : DLGAP2, DUSP3, UBTF, SYT1, TBL1X, ZBTB16, PTPN11
Ctx.Ntsr : DLGAP2, GABRG2, GRIA2, FASN, ANKRD11, SYN1, PRKCE, NOS1AP, KCNV1, PTK2B, STX1A, MAP3K5, BCL11A, GRIA3, GRIN1, PCDH19, CNKSR2, NRXN1, LGI1, SV2B, NOTCH1, E2F1, GRM5, NRGN
Ctx.Glt25d2 : DLGAP2, GRIA2, NOS1AP, KCNV1, PTK2B, SYT1, GDA, CHN1, ATP1A1, GRIA3, HOMER1, SV2B, MAP3K5, DLG3, VPS18, ITPKA, AP1G1, CACNA1C, MAPK1, RGS4, DUSP3, SLC25A22, MEF2C, CLSTN1, CAMK2A, DNM1, UBE2O
Ctx.Fthfd : CDKN2C, MAPKAPK3, HEY2
Ctx.Cort : DLGAP2, EPN1, RCAN2, KCNV1, GRIA3, KCNQ5, KLC2, UBQLN2, CNKSR2, DLGAP1, REPS2, NRGN, NLGN3, PITPNM3, MAPK14
Ctx.Cnp : ANK2, ABL1, MCM2, ELF1, PTPRD, SMAD7, BIN1, ERBB2IP, YWHAQ, FASN, TCF3, RELA, JUP, GNAO1, CDKN2C, MAML1
Epi : CACNA1C, GABRA4, AR, KCNMA1, PRKCD, TAF1
Epi.Chat : NRGN, KCNMA1, DOK4, APBB1
Spc : SCN1A, NEFH, NEFM, ELF1, PTPRD
Spc.Chat : TNFRSF21, PPM1F, RET, VAMP1, CPEB1, KCNH2, NEFM, NEFH, SCN1A, CDK9
RetC.Cones : ADRB1, NF2, XIAP, ZDHHC17, EIF4G1, RFX1, DYRK1A, SLC8A3, ZFAND5, CASP7, SYT1, VIM, CHRNB2, ATXN7, APLP2, DNAJC6, SV2B, OGT, NFKB1, TNPO2, HCN1, CDC23, DNAJC5, CTNNB1, CLSTN1, IKBKB, CACNA1H, BAZ1B, ARNT, MAP4K2, MAPK14, CEBPB
The overlapped genes for every cell type ( pSI threshold 0.01 ) are:
RetR.Rods : AP1G1, DLG4, SETD5, KCNB1, DPYSL3, DYRK2, STK35, WDTC1, HCFC1, CCNA2, CCNT1
Hyp : none
Hyp.Hcrt : none
BF : none
BF.Chat : none
BS : none
BS.Chat : NEFH, VAMP1, NEFM, RET
BS.Slc6a4 : none
Cb : CBFA2T3
Cb.Septin4 : VIM, CTDSP1, TCF7L1
Cb.Pcp2 : CKS1B, MTSS1, ITPKA
Cb.Neurod1 : KLC2, CCNE2, JUP, CBFA2T3
Cb.Lypd6 : PRKCD, HCN1
Cb.Grp : none
Cb.Grm2 : EFNA5, KLC2
Cb.Fthfd : VIM, CTDSP1, TCF7L1, MAPKAPK3, RRM2
Cb.Cnp : ABL1, BIN1, TCF3
Cpu : GRM5, WIPF3
Cpu.D2 : PIK3R4, CAMKK2, DOK4, CRTC1, SHB, MN1, MLLT1, BAI2, KCNQ3, WIPF3, SNPH
Cpu.D1 : DOK4, ELK1, CRTC1, BCR, MN1, DLGAP3, ATXN1, KCNQ3, WIPF3, ITPKA, DOCK4
Cpu.Chat : RCAN2
Ctx : CAMK2A, GDA, MEF2C
Ctx.Pdgfrajd340 : CDKN2C, ELF1, RAD51, FBXO5, ASF1B, MCM2, CDCA3, RRM2, MELK, CDK2, CCND1, CCNA2, CCNB1
Ctx.Etv1_ts88 : SYN1, KCNV1, PTK2B
Ctx.Pnoc : PTPN11, SYT1, ZBTB16
Ctx.Ntsr : GRM5, GRIA3
Ctx.Glt25d2 : SV2B, PTK2B, MEF2C, MAP3K5, NOS1AP, CLSTN1, KCNV1
Ctx.Fthfd : MAPKAPK3, HEY2
Ctx.Cort : DLGAP2
Ctx.Cnp : GNAO1, BIN1, ERBB2IP, ABL1, RELA, JUP
Epi : PRKCD
Epi.Chat : KCNMA1
Spc : none
Spc.Chat : NEFH, NEFM, RET
RetC.Cones : RFX1, CTNNB1, NFKB1, CHRNB2, CACNA1H, DNAJC6, ADRB1, OGT, ZFAND5, XIAP, SYT1, CASP7, ARNT, ATXN7, SLC8A3, CLSTN1, CEBPB
The overlapped genes for every cell type ( pSI threshold 0.001 ) are:
RetR.Rods : DYRK2, STK35, WDTC1
Hyp : none
Hyp.Hcrt : none
BF : none
BF.Chat : none
BS : none
BS.Chat : RET
BS.Slc6a4 : none
Cb : none
Cb.Septin4 : VIM, TCF7L1
Cb.Pcp2 : none
Cb.Neurod1 : none
Cb.Lypd6 : PRKCD
Cb.Grp : none
Cb.Grm2 : none
Cb.Fthfd : none
Cb.Cnp : none
Cpu : none
Cpu.D2 : MN1, WIPF3
Cpu.D1 : MN1
Cpu.Chat : none
Ctx : none
Ctx.Pdgfrajd340 : MCM2, CDCA3, RRM2, MELK, CCNB1, CCND1, CCNA2, CDK2
Ctx.Etv1_ts88 : PTK2B
Ctx.Pnoc : ZBTB16
Ctx.Ntsr : none
Ctx.Glt25d2 : none
Ctx.Fthfd : MAPKAPK3
Ctx.Cort : none
Ctx.Cnp : ABL1
Epi : PRKCD
Epi.Chat : KCNMA1
Spc : none
Spc.Chat : NEFH, NEFM, RET
RetC.Cones : ADRB1, CACNA1H, SLC8A3, ZFAND5, XIAP, SYT1, CASP7, ARNT, CLSTN1
The overlapped genes for every cell type ( pSI threshold 0.0001 ) are:
RetR.Rods : DYRK2, STK35
Hyp : none
Hyp.Hcrt : none
BF : none
BF.Chat : none
BS : none
BS.Chat : none
BS.Slc6a4 : none
Cb : none
Cb.Septin4 : TCF7L1
Cb.Pcp2 : none
Cb.Neurod1 : none
Cb.Lypd6 : none
Cb.Grp : none
Cb.Grm2 : none
Cb.Fthfd : none
Cb.Cnp : none
Cpu : none
Cpu.D2 : MN1
Cpu.D1 : MN1
Cpu.Chat : none
Ctx : none
Ctx.Pdgfrajd340 : CCND1, RRM2, MELK, CCNB1
Ctx.Etv1_ts88 : none
Ctx.Pnoc : none
Ctx.Ntsr : none
Ctx.Glt25d2 : none
Ctx.Fthfd : none
Ctx.Cort : none
Ctx.Cnp : none
Epi : PRKCD
Epi.Chat : none
Spc : none
Spc.Chat : none
RetC.Cones : CACNA1H, SLC8A3, CASP7, SYT1, XIAP, CLSTN1

## Sheet: C1_SEA
Of the inputed 578 genes,
548 genes exist in the brain region and development expression dataset, 30 genes do not, which are:
KMT2C,MT-CO2,BAG6,ENSG00000188223,CDC2,STRIP1,KIAA1549L,KLHL42,TADA2A,CDK14,COPG1,UNKL,KMT2A,KMT2D,MT-CYB,KANSL1,DMTN,HID1,AC002398.9,PPP6R2,ORC1,RBFOX2,TUBB4A,APOPT1,ARHGAP33,ARHGAP35,AMER1,CDC45,KAT6A,ZBTB21
Interpretation of SEA brain region and development results table:
The first row lists the pSI thresholds, and the first column lists the adult brain regions and development
The values in the tables are the Fisher's Exact p-values, followed by the Benjamini-Hochberg (BH) corrected values in parentheses.
Click the linked p-values to see the overlapped genes for the corresponding adult brain regions and development and thresholds.
The BH corrected p-values are also illustrated graphically in the figure at the end.
Brain Regions and Development and P-Values	0.05	0.01	0.001	0.0001
Amygdala.Young.Adulthood	0.996 ( 1.000)	1.000 ( 1.000)	1.000 ( 1.000)	1.000 ( 1.000)
Cerebellum.Young.Adulthood	0.683 ( 1.000)	0.994 ( 1.000)	1.000 ( 1.000)	1.000 ( 1.000)
Cortex.Young.Adulthood	4.662e-19 ( 2.797e-18)	4.656e-07 ( 2.793e-06)	0.072 ( 0.435)	1.000 ( 1.000)
Hippocampus.Young.Adulthood	1.000 ( 1.000)	1.000 ( 1.000)	1.000 ( 1.000)	1.000 ( 1.000)
Striatum.Young.Adulthood	1.000 ( 1.000)	0.995 ( 1.000)	1.000 ( 1.000)	1.000 ( 1.000)
Thalamus.Young.Adulthood	0.684 ( 1.000)	0.998 ( 1.000)	1.000 ( 1.000)	1.000 ( 1.000)
The overlapped genes for every brain region and development (pSI threshold 0.05 ) are:
Amygdala.Young.Adulthood : DPYSL3
Cerebellum.Young.Adulthood : EPHB1, PAXIP1, KCNJ11, MCM2, DAB1, CACNB4, KCNA1, SS18L1, MAML3, CCNT1, ATP1A1, KLC2, RFX1, SKI, SMARCB1, REL, CAMKK2, FBXO5, CASP2, L1CAM, CACNG2, SETD1B, ARNT, ASB13, CBFA2T3, WEE1, SCN2A, PRRT2, DOK4, APLP2, SOCS7, SH3GL2, STX1B, MAML1, MAP3K12, MTSS1, ZNF764, RUNX1T1, RIMS1, SP1
Cortex.Young.Adulthood : ADRB1, MAP1A, CAMK2A, KCNMA1, PACSIN1, MAP2, KCNB1, CHN1, EFNA5, PIK3R1, ITPKA, CHRM3, SV2B, STX1A, GDA, KCNH1, GABRG2, CLSTN1, PITPNM2, ERC2, ETS2, DUSP7, SYT1, HOMER1, PPFIA2, PITPNM3, GRIA3, ZBTB16, GABRB3, SCN8A, KCNT1, ADRBK2, MEF2C, SYN1, GRIN2B, PAK3, NCKIPSD, SYP, MAP2K4, RGS4, KCNQ5, PPARGC1A, YWHAG, CDKL5, DLGAP2, HCN1, THRB, RASA1, NRGN, STXBP5, CAMK2G, GRIN1, …
Hippocampus.Young.Adulthood : WIPF3, SYNGAP1, PRKCG
Striatum.Young.Adulthood : SHB, TBL1X, ERBB2, TYMS, GABRA4, BCR, MN1, JAKMIP1, HEY2, CACNA1H
Thalamus.Young.Adulthood : DLGAP3, NEFH, KCNQ3, NEFM, CHRNB2, TNFRSF21, AR, KCNH2, STK35, AAK1, EPB41L3, SCN1A, RCAN2, CCND1, SH3KBP1, PIK3CD, RET, INA, LRRC7, CACNA1C, SLC8A3
The overlapped genes for every brain region and development (pSI threshold 0.01 ) are:
Amygdala.Young.Adulthood : none
Cerebellum.Young.Adulthood : CAMKK2, MAML3, PAXIP1, DAB1, RUNX1T1, SKI, RIMS1
Cortex.Young.Adulthood : RGS4, CHN1, STX1A, KCNQ5, ZBTB16, HTR2A, PLCB1, KCNB1, PRKCB, KCNV1, EFNA5, GRIN2A, DLGAP2, THRB, MEF2C, NLK, HOMER1, GRIN2B, NRGN, CHRM3
Hippocampus.Young.Adulthood : none
Striatum.Young.Adulthood : MN1, CACNA1H
Thalamus.Young.Adulthood : NEFH, NEFM
The overlapped genes for every brain region and development (pSI threshold 0.001 ) are:
Amygdala.Young.Adulthood : none
Cerebellum.Young.Adulthood : none
Cortex.Young.Adulthood : RGS4, MEF2C, HTR2A
Hippocampus.Young.Adulthood : none
Striatum.Young.Adulthood : none
Thalamus.Young.Adulthood : none
The overlapped genes for every brain region and development (pSI threshold 0.0001 ) are:
Amygdala.Young.Adulthood : none
Cerebellum.Young.Adulthood : none
Cortex.Young.Adulthood : none
Hippocampus.Young.Adulthood : none
Striatum.Young.Adulthood : none
Thalamus.Young.Adulthood : none

## Sheet: C1_SEA_dev
Of the inputed 578 genes,
548 genes exist in the brain region and development expression dataset, 30 genes do not, which are:
KMT2C,MT-CO2,BAG6,ENSG00000188223,CDC2,STRIP1,KIAA1549L,KLHL42,TADA2A,CDK14,COPG1,UNKL,KMT2A,KMT2D,MT-CYB,KANSL1,DMTN,HID1,AC002398.9,PPP6R2,ORC1,RBFOX2,TUBB4A,APOPT1,ARHGAP33,ARHGAP35,AMER1,CDC45,KAT6A,ZBTB21
Interpretation of SEA brain region and development results table:
The first row lists the pSI thresholds, and the first column lists the adult brain regions and development
The values in the tables are the Fisher's Exact p-values, followed by the Benjamini-Hochberg (BH) corrected values in parentheses.
Click the linked p-values to see the overlapped genes for the corresponding adult brain regions and development and thresholds.
The BH corrected p-values are also illustrated graphically in the figure at the end.
Brain Regions and Development and P-Values	0.05	0.01	0.001	0.0001
Amygdala.Adolescence	0.004 ( 0.025)	0.283 ( 1.000)	1.000 ( 1.000)	1.000 ( 1.000)
Cerebellum.Adolescence	9.308e-04 ( 0.007)	0.812 ( 1.000)	1.000 ( 1.000)	1.000 ( 1.000)
Cortex.Adolescence	3.754e-21 ( 1.126e-19)	0.006 ( 0.087)	1.000 ( 1.000)	1.000 ( 1.000)
Hippocampus.Adolescence	0.952 ( 1.000)	0.919 ( 1.000)	1.000 ( 1.000)	1.000 ( 1.000)
Striatum.Adolescence	0.787 ( 1.000)	0.989 ( 1.000)	1.000 ( 1.000)	1.000 ( 1.000)
Thalamus.Adolescence	0.468 ( 1.000)	0.886 ( 1.000)	1.000 ( 1.000)	1.000 ( 1.000)
Amygdala.Early.Childhood	0.980 ( 1.000)	1.000 ( 1.000)	1.000 ( 1.000)	1.000 ( 1.000)
Cerebellum.Early.Childhood	0.639 ( 1.000)	1.000 ( 1.000)	1.000 ( 1.000)	1.000 ( 1.000)
Cortex.Early.Childhood	7.916e-04 ( 0.007)	0.183 ( 1.000)	1.000 ( 1.000)	1.000 ( 1.000)
Hippocampus.Early.Childhood	1.000 ( 1.000)	1.000 ( 1.000)	1.000 ( 1.000)	1.000 ( 1.000)
Striatum.Early.Childhood	0.086 ( 0.300)	1.000 ( 1.000)	1.000 ( 1.000)	1.000 ( 1.000)
Thalamus.Early.Childhood	1.000 ( 1.000)	1.000 ( 1.000)	1.000 ( 1.000)	1.000 ( 1.000)
Amygdala.Early.Fetal	0.090 ( 0.300)	1.530e-04 ( 0.005)	1.000 ( 1.000)	1.000 ( 1.000)
Cerebellum.Early.Fetal	0.680 ( 1.000)	0.965 ( 1.000)	1.000 ( 1.000)	1.000 ( 1.000)
Cortex.Early.Fetal	0.193 ( 0.550)	0.790 ( 1.000)	1.000 ( 1.000)	1.000 ( 1.000)
Hippocampus.Early.Fetal	0.393 ( 0.874)	0.007 ( 0.087)	1.000 ( 1.000)	1.000 ( 1.000)
Striatum.Early.Fetal	0.314 ( 0.741)	5.267e-04 ( 0.011)	0.002 ( 0.096)	0.430 ( 1.000)
Thalamus.Early.Fetal	3.980e-04 ( 0.004)	0.355 ( 1.000)	0.675 ( 1.000)	1.000 ( 1.000)
Amygdala.Early.Mid.Fetal	0.007 ( 0.038)	0.064 ( 0.638)	1.000 ( 1.000)	1.000 ( 1.000)
Cerebellum.Early.Mid.Fetal	0.995 ( 1.000)	1.000 ( 1.000)	1.000 ( 1.000)	1.000 ( 1.000)
Cortex.Early.Mid.Fetal	2.395e-07 ( 3.592e-06)	0.473 ( 1.000)	1.000 ( 1.000)	1.000 ( 1.000)
Hippocampus.Early.Mid.Fetal	0.124 ( 0.392)	1.000 ( 1.000)	1.000 ( 1.000)	1.000 ( 1.000)
Striatum.Early.Mid.Fetal	0.014 ( 0.072)	0.293 ( 1.000)	1.000 ( 1.000)	1.000 ( 1.000)
Thalamus.Early.Mid.Fetal	0.136 ( 0.407)	0.838 ( 1.000)	1.000 ( 1.000)	1.000 ( 1.000)
Amygdala.Late.Fetal	1.000 ( 1.000)	1.000 ( 1.000)	1.000 ( 1.000)	1.000 ( 1.000)
Cerebellum.Late.Fetal	1.000 ( 1.000)	1.000 ( 1.000)	1.000 ( 1.000)	1.000 ( 1.000)
Cortex.Late.Fetal	0.021 ( 0.089)	0.911 ( 1.000)	0.180 ( 1.000)	1.000 ( 1.000)
Hippocampus.Late.Fetal	0.999 ( 1.000)	1.000 ( 1.000)	1.000 ( 1.000)	1.000 ( 1.000)
Striatum.Late.Fetal	0.041 ( 0.163)	0.946 ( 1.000)	1.000 ( 1.000)	1.000 ( 1.000)
Thalamus.Late.Fetal	1.000 ( 1.000)	1.000 ( 1.000)	1.000 ( 1.000)	1.000 ( 1.000)
Amygdala.Late.Infancy	1.000 ( 1.000)	1.000 ( 1.000)	1.000 ( 1.000)	1.000 ( 1.000)
Cerebellum.Late.Infancy	1.000 ( 1.000)	1.000 ( 1.000)	1.000 ( 1.000)	1.000 ( 1.000)
Cortex.Late.Infancy	0.931 ( 1.000)	1.000 ( 1.000)	1.000 ( 1.000)	1.000 ( 1.000)
Hippocampus.Late.Infancy	1.000 ( 1.000)	1.000 ( 1.000)	1.000 ( 1.000)	1.000 ( 1.000)
Striatum.Late.Infancy	1.000 ( 1.000)	1.000 ( 1.000)	1.000 ( 1.000)	1.000 ( 1.000)
Thalamus.Late.Infancy	0.986 ( 1.000)	1.000 ( 1.000)	1.000 ( 1.000)	1.000 ( 1.000)
Amygdala.Late.Mid.Fetal	0.903 ( 1.000)	1.000 ( 1.000)	1.000 ( 1.000)	1.000 ( 1.000)
Cerebellum.Late.Mid.Fetal	0.606 ( 1.000)	0.998 ( 1.000)	1.000 ( 1.000)	1.000 ( 1.000)
Cortex.Late.Mid.Fetal	0.077 ( 0.288)	0.936 ( 1.000)	1.000 ( 1.000)	1.000 ( 1.000)
Hippocampus.Late.Mid.Fetal	1.000 ( 1.000)	1.000 ( 1.000)	1.000 ( 1.000)	1.000 ( 1.000)
Striatum.Late.Mid.Fetal	0.921 ( 1.000)	1.000 ( 1.000)	1.000 ( 1.000)	1.000 ( 1.000)
Thalamus.Late.Mid.Fetal	1.000 ( 1.000)	1.000 ( 1.000)	1.000 ( 1.000)	1.000 ( 1.000)
Amygdala.Middle.Late.Childhood	0.270 ( 0.694)	1.000 ( 1.000)	1.000 ( 1.000)	1.000 ( 1.000)
Cerebellum.Middle.Late.Childhood	0.016 ( 0.075)	0.987 ( 1.000)	1.000 ( 1.000)	1.000 ( 1.000)
Cortex.Middle.Late.Childhood	2.215e-06 ( 2.658e-05)	0.125 ( 1.000)	0.448 ( 1.000)	0.206 ( 1.000)
Hippocampus.Middle.Late.Childhood	0.321 ( 0.741)	1.000 ( 1.000)	1.000 ( 1.000)	1.000 ( 1.000)
Striatum.Middle.Late.Childhood	1.000 ( 1.000)	0.995 ( 1.000)	1.000 ( 1.000)	1.000 ( 1.000)
Thalamus.Middle.Late.Childhood	0.737 ( 1.000)	0.905 ( 1.000)	1.000 ( 1.000)	1.000 ( 1.000)
Amygdala.Neotal.Early.Infancy	0.997 ( 1.000)	1.000 ( 1.000)	1.000 ( 1.000)	1.000 ( 1.000)
Cerebellum.Neotal.Early.Infancy	0.998 ( 1.000)	1.000 ( 1.000)	1.000 ( 1.000)	1.000 ( 1.000)
Cortex.Neotal.Early.Infancy	7.652e-08 ( 1.530e-06)	0.620 ( 1.000)	0.391 ( 1.000)	1.000 ( 1.000)
Hippocampus.Neotal.Early.Infancy	0.999 ( 1.000)	1.000 ( 1.000)	1.000 ( 1.000)	1.000 ( 1.000)
Striatum.Neotal.Early.Infancy	0.798 ( 1.000)	0.975 ( 1.000)	1.000 ( 1.000)	1.000 ( 1.000)
Thalamus.Neotal.Early.Infancy	0.005 ( 0.030)	0.764 ( 1.000)	1.000 ( 1.000)	1.000 ( 1.000)
Amygdala.Young.Adulthood	0.990 ( 1.000)	1.000 ( 1.000)	1.000 ( 1.000)	1.000 ( 1.000)
Cerebellum.Young.Adulthood	0.206 ( 0.561)	0.996 ( 1.000)	1.000 ( 1.000)	1.000 ( 1.000)
Cortex.Young.Adulthood	8.074e-23 ( 4.845e-21)	4.928e-10 ( 2.957e-08)	0.125 ( 1.000)	1.000 ( 1.000)
Hippocampus.Young.Adulthood	1.000 ( 1.000)	1.000 ( 1.000)	1.000 ( 1.000)	1.000 ( 1.000)
Striatum.Young.Adulthood	1.000 ( 1.000)	1.000 ( 1.000)	1.000 ( 1.000)	1.000 ( 1.000)
Thalamus.Young.Adulthood	0.277 ( 0.694)	0.243 ( 1.000)	0.411 ( 1.000)	1.000 ( 1.000)
The overlapped genes for every brain region and development (pSI threshold 0.05 ) are:
Amygdala.Adolescence : SYN2, CAMK2A, PACSIN1, PRKCD, GRIN2A, SIRPA, GDA, PITPNM2, ETS2, CAMKK1, PITPNM3, MAPK3, SMAD3, CNKSR2, SYN1, PRNP, NCKIPSD, GRIN1, KCNJ4, DNM1, YWHAH, SLC25A22, PRKCG, KCNV1, HTR2A
Cerebellum.Adolescence : PAXIP1, KCNJ11, GABRB2, CACNB4, SV2B, DNM1, KCNH1, RET, GABRA1, MAML3, MAP2K7, ATP1A1, KLC2, ZBTB7A, CNKSR2, SKI, PRNP, REL, CAMKK2, CAMK2B, RASGRF1, CPLX2, SMAD7, NAPA, NCOA7, KCNT1, NR3C1, CACNG2, MAPK8IP3, CRTC1, KCNA1, PTK2B, ASB13, SNAP25, STXBP1, SCN2A, PRRT2, APLP2, SOCS7, SH3GL2, STX1B, SCN1B, MAP3K12, RIMS1, KCNA2
Cortex.Adolescence : SYN2, ADRB1, MAP1A, CAMK2A, STX1A, PACSIN1, KCNB1, DLGAP2, CHRM3, PIK3R1, ITPKA, SV2B, SIRPA, GDA, KCNH1, GABRA1, PITPNM2, NEFH, ETS2, SYP, DUSP7, SYT1, PLCB1, PITPNM3, ZBTB16, SCN8A, ZBTB7A, RCAN2, KCNT1, SYN1, RASGRF1, NCKIPSD, GRIN1, RGS4, KCNQ5, GABRB2, DUSP3, KCNJ4, HCN1, THRB, DNM1, NRGN, CAMK2G, SNAP25, SMAD3, CHN1, VAMP1, REPS2, SCN1B, CAMKK1, NLK, PRKCB, KCNV1, SCN1A…
Hippocampus.Adolescence : SLC25A22, CAMK2A, CPLX2, ZBTB16, ELK1, PRKCG, CEBPB, SHANK1, SNPH, BAI2, GIT1
Striatum.Adolescence : ADRB1, KCNJ4, CACNA1H, ITPKA, PPP3CA, PRKCB, KCNQ5, PLCB1, DOCK4, ZBTB7A, KCNT1, DLGAP3, PRKCD, CAMK2B, DUSP7, SORBS2, DLGAP2, NRGN, GABRA4, CPLX1, BCR, ULK1, WIPF3, HABP4
Thalamus.Adolescence : AAK1, MAP4K2, CPEB1, SH3KBP1, RET, CHRNB2, NEFH, NEFM, EPB41L3, RCAN2, DLGAP3, RASGRF1, CYFIP2, KCNH2, SCN1A, PTK2B, VAMP1, DYNLL2, TNFRSF21, AR, SCN1B, RPH3A
Amygdala.Early.Childhood : GRIN2A, GDA
Cerebellum.Early.Childhood : MAP3K5, PAXIP1, KCNJ11, GABRB2, GABRA1, MAML3, ATP1A1, KLC2, KCNT1, SKI, CAMKK2, RASGRF1, CACNG2, CRTC1, KCNA1, SNAP25, SCN2A, SOCS7, SH3GL2, STX1B, SCN1B, MAP3K12, RIMS1, KCNA2
Cortex.Early.Childhood : RGS4, HTR2A, STX1A, KCNQ5, ZBTB16, GABRA4, KCNB1, CDKL5, PITPNM2, KCNV1, KCNH1, ITPKA, GRIN2A, DLGAP2, GDA, THRB, NRGN, GRIN2B, CAMK1, CHRM3
Hippocampus.Early.Childhood : CEBPB, MAP3K11, CAMK2A
Striatum.Early.Childhood : SMAD3, ADRB1, DLGAP2, KCNQ5, DUSP7, PLCB1, GABRA4, CAMK2B, KCNT1, TBL1X, KCNB1, BCR, ITPKA, KCNJ4, PPP3CA, WIPF3, PRKCB, NRGN, HOMER1
Thalamus.Early.Childhood : NEFH, SCN1A, NEFM
Amygdala.Early.Fetal : RAD51, CDK2, MCM2, CCNB1, CDCA3, HIST1H1B, NOTCH1, PLK1, KIF4A, CCNA2, CDKN2C, HDAC2, MYBL2, E2F1, RBBP4, FBXO5, HIST1H3C, ASF1B, TYMS, MELK, KIF23, MN1, SP1, TRIM28, CCNE2, PCNA, EPHB2, WEE1, FANCB, KHDRBS1, TUBB, CKS1B, CKS2, TCF3, VIM, DPYSL3, RRM2
Cerebellum.Early.Fetal : EPHB1, JUP, RALGPS1, PPARGC1A, DAB1, GNAQ, SRC, CCNT1, KCTD7, CLASP1, NCOA6, VHL, APC2, MN1, CACNG2, CBFA2T3, EPHB2, SETD1B, BCL11A, DPYSL5, KLF8, INA, RUNX1T1, DPYSL3, CHRM3
Cortex.Early.Fetal : CCNT1, RAD51, CDK2, MCM2, DAB1, MYBL2, HIST1H1B, NOTCH1, PLK1, KIF4A, CCNA2, SRC, HDAC2, CDCA3, NCOA2, MEF2C, TCF7L1, AFF4, FBXO5, HIST1H3C, ASF1B, TYMS, MELK, KIF23, CASP2, MN1, DYRK2, NCOA3, WEE1, FANCB, SHB, MAPK8, BCL11A, CKS2, MYC, KLF8, GUCY1A2, VIM, TCF3, RRM2
Hippocampus.Early.Fetal : CCNT1, RAD51, CDK2, MCM2, CCNB1, DAB1, CDCA3, HIST1H1B, NOTCH1, PLK1, KIF4A, CCNA2, HDAC2, MYBL2, RBBP4, TCF7L1, FBXO5, HIST1H3C, ASF1B, TYMS, MELK, KIF23, SP1, HEY2, PCNA, EPHB2, WEE1, FANCB, SHB, CKS1B, ERBB2, CKS2, VIM, TCF3, RRM2
Striatum.Early.Fetal : RAD51, CDK2, MCM2, CCNB1, CDCA3, HIST1H1B, NOTCH1, PLK1, KIF4A, CCNA2, CDKN2C, HDAC2, MYBL2, E2F1, RBBP4, FBXO5, HIST1H3C, ASF1B, TYMS, MELK, KIF23, CASP2, MN1, SP1, TRIM28, CCNE2, PCNA, EPHB2, WEE1, FANCB, KHDRBS1, RB1, CKS1B, ABL1, CKS2, SIN3A, MAML1, VIM, TCF3, RRM2
Thalamus.Early.Fetal : JUP, RALGPS1, MAPT, MYBL2, HIST1H1B, SS18L1, PLK1, ERC2, SRGAP3, FASN, CCNA2, MAML3, HDAC2, KCTD7, CDCA3, IRS2, DPYSL2, MYC, PAK3, YWHAQ, FBXO5, HIST1H3C, ASF1B, CRMP1, TYMS, KIF4A, MELK, KIF23, SREBF2, L1CAM, CASK, DYRK2, DOK4, CTNNB1, CARM1, EPHB2, KHDRBS1, TUBB, CKS1B, MAPK8, AP2B1, DPYSL5, KLF8, INA, RUNX1T1, RRM2, GSK3B, DPYSL3, SYT13
Amygdala.Early.Mid.Fetal : RAD51, CDK2, MCM2, CCNB1, MYBL2, HIST1H1B, CREBBP, NOTCH1, PLK1, KIF4A, CCNA2, ZNF74, HDAC2, CDCA3, NCOA6, E2F1, CHD3, SPEN, FBXO5, HIST1H3C, ASF1B, TYMS, MELK, KIF23, CASP2, MN1, CCNE2, PCNA, CENPJ, EPHB2, WEE1, SHB, CKS2, TCF3, DPYSL3, RRM2
Cerebellum.Early.Mid.Fetal : EPHB2, MAML3, KIF4A, TCF7L1, JUP, ASF1B, ERBB2, CDK2, TYMS, MCM2, MYBL2, DAB1, PLK1, VIM, TCF3, RRM2
Cortex.Early.Mid.Fetal : EPHB1, CHFR, JUP, DYRK2, RALGPS1, PTPRD, EFNA5, MAPT, DAB1, CSNK1E, CREBBP, SS18L1, FASN, GNAI1, LRRC7, WASF1, KCTD7, CLASP1, NCOA6, NCOA2, VHL, MEF2C, MYC, EXOC4, GRIN2B, CHD3, MARK1, HDAC2, CRMP1, CASP2, MN1, L1CAM, PCDH19, DOK4, ZNF74, NCOA3, APC2, SHB, TUBB, MAPK8, BCL11A, SETD1B, SRC, DPYSL5, KLF8, RUNX1T1, GUCY1A2, DPYSL3, SYT13
Hippocampus.Early.Mid.Fetal : WEE1, KIF4A, CDCA3, CCNA2, TUBB, RAD51, ASF1B, CDK2, MCM2, MELK, HIST1H3C, KIF23, DAB1, MYBL2, HIST1H1B, PLK1, VIM, ZNF74, NOTCH1, TCF3, RRM2
Striatum.Early.Mid.Fetal : EPHB1, LPHN1, CACNA1H, SS18L1, MAML3, SRC, RARA, DOK4, CHD3, HDAC2, MN1, SETD1B, ZNF74, CBFA2T3, APC2, EHMT1, SHB, BCL11A, WIZ, MTSS1, MYC, KLF8, ZNF764, RUNX1T1, RFX1, DPYSL3, FGD1
Thalamus.Early.Mid.Fetal : CDC42, RALGPS1, MAPT, DPYSL2, PIK3CD, SS18L1, ERC2, SRGAP3, FASN, SLC8A3, PAK3, FHL3, CRMP1, MYC, PCDH19, DOK4, TUBB, TBC1D24, AP2B1, DPYSL5, KLF8, INA, RUNX1T1, DPYSL3, SYT13
Amygdala.Late.Fetal : VIM, NOTCH1, MN1
Cerebellum.Late.Fetal : EPHB2, MTSS1, CTNNB1, HEY2, PRKCB
Cortex.Late.Fetal : JUP, RALGPS1, PIK3R2, PCDH19, PIK3R1, DAB1, DPYSL2, FASN, PACS1, MEF2C, EXOC4, MARK1, ACTB, CRMP1, MN1, DYRK2, LRRC7, DOK4, TUBB, MAPK8, KCNV1, DPYSL5, DPYSL3, SYT13
Hippocampus.Late.Fetal : ASF1B, ACTB, MYBL2, MELK, TUBB
Striatum.Late.Fetal : EPHB1, RAD51, CDK2, MCM2, CCNB1, MYBL2, PIK3CD, NOTCH1, PLK1, KIF4A, CCNA2, CDKN2C, CDCA3, RARA, HCFC1, ACTB, FBXO5, HIST1H3C, ASF1B, TYMS, MELK, KIF23, CASP2, MN1, CCNE2, PCNA, WEE1, MTSS1, KLF8, CACNA1H, FGD1, RRM2
Thalamus.Late.Fetal : ACTB, CDC42, FHL3, PRKCD, TUBB
Amygdala.Late.Infancy : none
Cerebellum.Late.Infancy : RBBP6, SOCS7, PAXIP1, KCNJ11, MAP3K12, SCN1B, RIMS1
Cortex.Late.Infancy : RGS4, SYP, CHN1, ITPKA, STX1A, NRGN, CAMK1
Hippocampus.Late.Infancy : CDK2AP1, CASP7
Striatum.Late.Infancy : HTR2A, GUCY1A2
Thalamus.Late.Infancy : DLGAP3, USP5, NEFH, NEFM, VAMP2, PTK2B, RPH3A
Amygdala.Late.Mid.Fetal : RBBP6, SPEN, DYRK2, CLASP1, VHL, BPTF, DPYSL5, CHD3, HIST1H1B, THRB, MEF2C, PCDH19, CENPJ, DPYSL3
Cerebellum.Late.Mid.Fetal : TPR, CDK2, MCM2, PTPRD, DAB1, PLK1, TAF1, RET, GNAQ, KIF4A, CCNA2, MAML3, MYBL2, ESR2, RAD51, CBFA2T2, TCF7L1, FBXO5, ASF1B, TYMS, MELK, KIF23, CASP2, HEY2, CENPJ, CBFA2T3, EPHB2, WEE1, FANCB, CKS1B, TCF3, RRM2
Cortex.Late.Mid.Fetal : JUP, RALGPS1, PCDH19, MAPT, DAB1, SYNGAP1, FASN, PACS1, VHL, MEF2C, MYC, EXOC4, CHD3, MARK1, CRMP1, MN1, DYRK2, LRRC7, APC2, DOK4, ANK2, DPYSL5, RUNX1T1, DPYSL3
Hippocampus.Late.Mid.Fetal : none
Striatum.Late.Mid.Fetal : EPHB1, SHB, HIST1H3C, CKS1B, BCL11A, MYBL2, CACNA1H, DTX1, RARA, MN1, HIST1H1B, MYC, FGD1, CHD3, CBFA2T3
Thalamus.Late.Mid.Fetal : none
Amygdala.Middle.Late.Childhood : SYN2, SNCA, MAPK3, PRKCG, CHN1, SIRPA, MAPK1, SYN1, HTR2A
Cerebellum.Middle.Late.Childhood : PAXIP1, KCNJ11, GABRB2, UBC, CACNB4, SIRPA, KCNH1, KCNA1, PHC3, MAML3, PITPNM3, ATP1A1, KLC2, ATXN7, ZBTB7A, KCNT1, SKI, REL, CAMKK2, RASGRF1, CPLX2, SMAD7, NR3C1, CACNG2, HCN1, CRTC1, ARNT, PTK2B, SNAP25, STXBP1, SCN2A, PRRT2, APLP2, SOCS7, SH3GL2, STX1B, SCN1B, MAP3K12, RERE, RIMS1, KCNA2
Cortex.Middle.Late.Childhood : CAMK2A, PPP3R1, CHN1, PIK3R1, ITPKA, STX1A, GDA, KCNH1, GABRA1, ETS2, KCNQ5, PLCB1, RCAN2, VAMP7, DUSP3, DLGAP2, HCN1, THRB, NRGN, SNAP25, RGS4, VAMP1, NLK, PRKCB, KCNV1, GRIN2A, PRKACB, HTR2A, RPH3A, HOMER1
Hippocampus.Middle.Late.Childhood : RGS4, NCKAP1, GNAI1, PPP3R1, MAP2K4, DOCK4, PRKCG, CHN1, MAP2K1, GDA, CAMK2A, WASL, WIPF3
Striatum.Middle.Late.Childhood : NRGN, GABRA4
Thalamus.Middle.Late.Childhood : RPH3A, NEFH, VAMP1, GABRG2, NEFM, PRKAR1A, TNFRSF21, SCN1B, MAP1A, EPB41L3, SCN1A, RCAN2, CPEB1, SH3KBP1, LGI1, RET, GABRA1, PTK2B, CHRNB2, CHRM3
Amygdala.Neotal.Early.Infancy : SHANK1, CPLX1, PITPNM3
Cerebellum.Neotal.Early.Infancy : MAP3K5, APLP2, SH3GL2, SCN1B, MAP3K12, ATP1A1, ITPKA, SNCB, RET, KCNA1
Cortex.Neotal.Early.Infancy : DLGAP2, RAB3A, SYP, CHN1, GRIN2A, SYNGAP1, STX1A, GDA, PRKCB, ERC2, RASGRF1, PLCB1, CDK5R2, DLG2, JAKMIP1, ADRBK2, MEF2C, CAMK1, NUMBL, GRIN1, RGS4, DUSP7, SHANK2, BEGAIN, KCNJ4, THRB, NRGN, SNCA, PITPNM2, KCNV1, PITPNM3, HTR2A, CHRM3, DLGAP1, HOMER1
Hippocampus.Neotal.Early.Infancy : TRAF3, ADRB1, CPLX2
Striatum.Neotal.Early.Infancy : SMAD3, CPLX2, SMAD7, CDK5R2, KCNT1, TBL1X, CPLX1, BCR, JAKMIP1, KCNJ4, PPP3CA, NRGN, CACNA1H, CCND1
Thalamus.Neotal.Early.Infancy : GRIN1, RAB3A, PRKCD, VAMP2, CACNB4, SH3KBP1, CLSTN1, CHRNB2, NEFH, NEFM, CDK5R2, MAP1A, SLC25A22, EPB41L3, SLC8A3, SNCB, DLGAP3, SYP, KCNQ3, MAP2K4, RASGRF1, KCNH2, CDKL5, SCN1A, PTK2B, LRRC7, YWHAH, VAMP1, TNFRSF21, PRKCG, RPH3A, YWHAG, LARP1, RIMS1, KCNA2
Amygdala.Young.Adulthood : SYN2, RGS4, HTR2A, MAPK3, GDA
Cerebellum.Young.Adulthood : PAXIP1, KCNJ11, GABRB2, CACNB4, SV2B, KCNH1, RET, GABRA1, ATP1A1, KLC2, ZBTB7A, KCNT1, SKI, REL, CAMKK2, NAPA, NR3C1, CACNG2, KCNA1, PTK2B, ASB13, SNAP25, STXBP1, SCN2A, PRRT2, SOCS7, SH3GL2, STX1B, SCN1B, MAP3K12, RIMS1, KCNA2
Cortex.Young.Adulthood : SYN2, ADRB1, MAP1A, CAMK2A, SIRPA, PACSIN1, AAK1, SNCB, PPARGC1A, KCNB1, CHN1, PIK3R1, ITPKA, SV2B, STX1A, GDA, KCNH1, GABRG2, GABRA1, PITPNM2, KCNA1, KCNV1, NEFH, ETS2, RASGRF1, SYT1, PLCB1, PITPNM3, GRIA3, ZBTB16, MAPK8IP3, SCN8A, ZBTB7A, RCAN2, IRS2, KCNT1, SYN1, SNPH, NCKIPSD, GRIN1, MAP2K4, KCNQ5, KCNMA1, GABRB2, SCN1A, DLGAP2, HCN1, THRB, DNM1, NRGN, CAMK2G, SNAP25,…
Hippocampus.Young.Adulthood : CAMK2A, CPEB1, PRKCG
Striatum.Young.Adulthood : ADRB1, MAP3K5, ERBB2IP, GABRA4, BCR, HABP4
Thalamus.Young.Adulthood : AAK1, MAP4K2, CPEB1, RET, GABRA1, CHRNB2, NEFH, NEFM, EPB41L3, RCAN2, DLGAP3, KCNQ3, RASGRF1, CYFIP2, KCNH2, SCN1A, CCND1, VAMP1, REPS2, TNFRSF21, AR, CPLX1, SCN1B, RPH3A, KCNA2
The overlapped genes for every brain region and development (pSI threshold 0.01 ) are:
Amygdala.Adolescence : SYN2, SIRPA, PACSIN1
Cerebellum.Adolescence : CAMKK2, STX1B, SCN1B, ATP1A1, KCNT1, KCNA1
Cortex.Adolescence : RGS4, ADRB1, ETS2, CAMK2A, KCNQ5, GRIN2A, HTR2A
Hippocampus.Adolescence : CAMK2A
Striatum.Adolescence : ADRB1, GABRA4, KCNQ5
Thalamus.Adolescence : NEFH, SCN1A, RCAN2
Amygdala.Early.Childhood : none
Cerebellum.Early.Childhood : none
Cortex.Early.Childhood : GRIN2A, DLGAP2
Hippocampus.Early.Childhood : none
Striatum.Early.Childhood : none
Thalamus.Early.Childhood : none
Amygdala.Early.Fetal : WEE1, CCNB1, CDCA3, CCNA2, FBXO5, RAD51, ASF1B, CDK2, TYMS, CKS2, MYBL2, MCM2, MELK, KIF23, HIST1H3C, PLK1, HIST1H1B, KIF4A, RRM2
Cerebellum.Early.Fetal : EPHB2, EPHB1, DAB1
Cortex.Early.Fetal : HIST1H3C, BCL11A, DAB1, CCNA2, RRM2
Hippocampus.Early.Fetal : WEE1, PLK1, CDCA3, CCNA2, RAD51, ASF1B, CDK2, TYMS, CKS2, MELK, MCM2, KIF23, MYBL2, TCF7L1, KIF4A, VIM, TCF3, RRM2
Striatum.Early.Fetal : RAD51, CDK2, MCM2, CCNB1, MYBL2, HIST1H1B, NOTCH1, PLK1, KIF4A, CCNA2, CDCA3, E2F1, FBXO5, HIST1H3C, ASF1B, TYMS, MELK, KIF23, CCNE2, PCNA, WEE1, FANCB, CKS1B, CKS2, TCF3, RRM2
Thalamus.Early.Fetal : EPHB2, HIST1H3C, DPYSL5, KLF8, INA, RUNX1T1, DPYSL3, SYT13
Amygdala.Early.Mid.Fetal : RAD51, MELK, HIST1H3C, MYBL2, HIST1H1B, RRM2
Cerebellum.Early.Mid.Fetal : none
Cortex.Early.Mid.Fetal : DYRK2, MEF2C, DAB1, BCL11A, MN1
Hippocampus.Early.Mid.Fetal : none
Striatum.Early.Mid.Fetal : EPHB1, RUNX1T1, MYC, MN1, CBFA2T3
Thalamus.Early.Mid.Fetal : DPYSL5, DOK4, SYT13
Amygdala.Late.Fetal : none
Cerebellum.Late.Fetal : none
Cortex.Late.Fetal : MEF2C
Hippocampus.Late.Fetal : none
Striatum.Late.Fetal : ASF1B, CDCA3
Thalamus.Late.Fetal : none
Amygdala.Late.Infancy : none
Cerebellum.Late.Infancy : none
Cortex.Late.Infancy : none
Hippocampus.Late.Infancy : none
Striatum.Late.Infancy : none
Thalamus.Late.Infancy : none
Amygdala.Late.Mid.Fetal : none
Cerebellum.Late.Mid.Fetal : EPHB2, ESR2
Cortex.Late.Mid.Fetal : MEF2C
Hippocampus.Late.Mid.Fetal : none
Striatum.Late.Mid.Fetal : none
Thalamus.Late.Mid.Fetal : none
Amygdala.Middle.Late.Childhood : none
Cerebellum.Middle.Late.Childhood : KCNA1, CAMKK2, SOCS7
Cortex.Middle.Late.Childhood : CHN1, RGS4, HTR2A, ITPKA
Hippocampus.Middle.Late.Childhood : none
Striatum.Middle.Late.Childhood : GABRA4
Thalamus.Middle.Late.Childhood : NEFH, RCAN2, NEFM
Amygdala.Neotal.Early.Infancy : none
Cerebellum.Neotal.Early.Infancy : none
Cortex.Neotal.Early.Infancy : STX1A, GDA
Hippocampus.Neotal.Early.Infancy : none
Striatum.Neotal.Early.Infancy : NRGN
Thalamus.Neotal.Early.Infancy : PRKCD, PTK2B, RPH3A, RASGRF1, NEFH
Amygdala.Young.Adulthood : none
Cerebellum.Young.Adulthood : SCN1B, CAMKK2
Cortex.Young.Adulthood : RGS4, NCKIPSD, VAMP1, CAMK2A, SV2B, KCNQ5, PACSIN1, CAMKK1, ZBTB16, KCNB1, SCN8A, KCNH1, GRIN2A, ETS2, DLGAP2, HCN1, THRB, HTR2A, RPH3A, KCNA2
Hippocampus.Young.Adulthood : none
Striatum.Young.Adulthood : none
Thalamus.Young.Adulthood : NEFH, VAMP1, NEFM, SCN1B, SCN1A, RCAN2
The overlapped genes for every brain region and development (pSI threshold 0.001 ) are:
Amygdala.Adolescence : none
Cerebellum.Adolescence : none
Cortex.Adolescence : none
Hippocampus.Adolescence : none
Striatum.Adolescence : none
Thalamus.Adolescence : none
Amygdala.Early.Childhood : none
Cerebellum.Early.Childhood : none
Cortex.Early.Childhood : none
Hippocampus.Early.Childhood : none
Striatum.Early.Childhood : none
Thalamus.Early.Childhood : none
Amygdala.Early.Fetal : none
Cerebellum.Early.Fetal : none
Cortex.Early.Fetal : none
Hippocampus.Early.Fetal : none
Striatum.Early.Fetal : KIF4A, CDCA3, CCNA2, RAD51, ASF1B, PLK1, MELK, KIF23, MYBL2, HIST1H1B, RRM2
Thalamus.Early.Fetal : RUNX1T1
Amygdala.Early.Mid.Fetal : none
Cerebellum.Early.Mid.Fetal : none
Cortex.Early.Mid.Fetal : none
Hippocampus.Early.Mid.Fetal : none
Striatum.Early.Mid.Fetal : none
Thalamus.Early.Mid.Fetal : none
Amygdala.Late.Fetal : none
Cerebellum.Late.Fetal : none
Cortex.Late.Fetal : MEF2C
Hippocampus.Late.Fetal : none
Striatum.Late.Fetal : none
Thalamus.Late.Fetal : none
Amygdala.Late.Infancy : none
Cerebellum.Late.Infancy : none
Cortex.Late.Infancy : none
Hippocampus.Late.Infancy : none
Striatum.Late.Infancy : none
Thalamus.Late.Infancy : none
Amygdala.Late.Mid.Fetal : none
Cerebellum.Late.Mid.Fetal : none
Cortex.Late.Mid.Fetal : none
Hippocampus.Late.Mid.Fetal : none
Striatum.Late.Mid.Fetal : none
Thalamus.Late.Mid.Fetal : none
Amygdala.Middle.Late.Childhood : none
Cerebellum.Middle.Late.Childhood : none
Cortex.Middle.Late.Childhood : RGS4
Hippocampus.Middle.Late.Childhood : none
Striatum.Middle.Late.Childhood : none
Thalamus.Middle.Late.Childhood : none
Amygdala.Neotal.Early.Infancy : none
Cerebellum.Neotal.Early.Infancy : none
Cortex.Neotal.Early.Infancy : GDA
Hippocampus.Neotal.Early.Infancy : none
Striatum.Neotal.Early.Infancy : none
Thalamus.Neotal.Early.Infancy : none
Amygdala.Young.Adulthood : none
Cerebellum.Young.Adulthood : none
Cortex.Young.Adulthood : VAMP1, KCNQ5
Hippocampus.Young.Adulthood : none
Striatum.Young.Adulthood : none
Thalamus.Young.Adulthood : NEFH
The overlapped genes for every brain region and development (pSI threshold 0.0001 ) are:
Amygdala.Adolescence : none
Cerebellum.Adolescence : none
Cortex.Adolescence : none
Hippocampus.Adolescence : none
Striatum.Adolescence : none
Thalamus.Adolescence : none
Amygdala.Early.Childhood : none
Cerebellum.Early.Childhood : none
Cortex.Early.Childhood : none
Hippocampus.Early.Childhood : none
Striatum.Early.Childhood : none
Thalamus.Early.Childhood : none
Amygdala.Early.Fetal : none
Cerebellum.Early.Fetal : none
Cortex.Early.Fetal : none
Hippocampus.Early.Fetal : none
Striatum.Early.Fetal : CCNA2
Thalamus.Early.Fetal : none
Amygdala.Early.Mid.Fetal : none
Cerebellum.Early.Mid.Fetal : none
Cortex.Early.Mid.Fetal : none
Hippocampus.Early.Mid.Fetal : none
Striatum.Early.Mid.Fetal : none
Thalamus.Early.Mid.Fetal : none
Amygdala.Late.Fetal : none
Cerebellum.Late.Fetal : none
Cortex.Late.Fetal : none
Hippocampus.Late.Fetal : none
Striatum.Late.Fetal : none
Thalamus.Late.Fetal : none
Amygdala.Late.Infancy : none
Cerebellum.Late.Infancy : none
Cortex.Late.Infancy : none
Hippocampus.Late.Infancy : none
Striatum.Late.Infancy : none
Thalamus.Late.Infancy : none
Amygdala.Late.Mid.Fetal : none
Cerebellum.Late.Mid.Fetal : none
Cortex.Late.Mid.Fetal : none
Hippocampus.Late.Mid.Fetal : none
Striatum.Late.Mid.Fetal : none
Thalamus.Late.Mid.Fetal : none
Amygdala.Middle.Late.Childhood : none
Cerebellum.Middle.Late.Childhood : none
Cortex.Middle.Late.Childhood : RGS4
Hippocampus.Middle.Late.Childhood : none
Striatum.Middle.Late.Childhood : none
Thalamus.Middle.Late.Childhood : none
Amygdala.Neotal.Early.Infancy : none
Cerebellum.Neotal.Early.Infancy : none
Cortex.Neotal.Early.Infancy : none
Hippocampus.Neotal.Early.Infancy : none
Striatum.Neotal.Early.Infancy : none
Thalamus.Neotal.Early.Infancy : none
Amygdala.Young.Adulthood : none
Cerebellum.Young.Adulthood : none
Cortex.Young.Adulthood : none
Hippocampus.Young.Adulthood : none
Striatum.Young.Adulthood : none
Thalamus.Young.Adulthood : none

## Sheet: C1_TSEA
Of the inputed 578 genes,
563 genes exist in the tissue expression dataset, 15 genes do not, which are:
KMT2C,STRIP1,MT-CO2,KMT2D,MT-CYB,AMER1,KIAA1549L,DMTN,HID1,KLHL42,AC002398.9,ENSG00000188223,KMT2A,CDC2,ZBTB21
Interpretation of TSEA results table:
The first row lists the pSI thresholds, and the first column lists the tissues
The values in the tables are the Fisher's Exact p-values, followed by the Benjamini-Hochberg (BH) corrected values in parentheses.
The overlapped genes for the corresponding tissues and thresholds are listed at the end.
Tissues and P-Values	0.05	0.01	0.001	0.0001
Adipose Tissue	1.0 ( 1.0 )	0.975 ( 1.0 )	0.637 ( 1.0 )	1.0 ( 1.0 )
Adrenal Gland	0.158 ( 0.989 )	0.95 ( 1.0 )	1.0 ( 1.0 )	1.0 ( 1.0 )
Blood	0.934 ( 1.0 )	1.0 ( 1.0 )	1.0 ( 1.0 )	1.0 ( 1.0 )
Blood Vessel	0.21 ( 1.0 )	0.448 ( 1.0 )	1.0 ( 1.0 )	1.0 ( 1.0 )
Brain	1.626e-25 ( 4.065e-24 )	6.078e-24 ( 1.52e-22 )	2.201e-17 ( 5.502e-16 )	7.539e-07 ( 1.885e-05 )
Breast	1.0 ( 1.0 )	0.989 ( 1.0 )	1.0 ( 1.0 )	1.0 ( 1.0 )
Colon	0.995 ( 1.0 )	1.0 ( 1.0 )	1.0 ( 1.0 )	1.0 ( 1.0 )
Esophagus	1.0 ( 1.0 )	1.0 ( 1.0 )	1.0 ( 1.0 )	1.0 ( 1.0 )
Fallopian Tube	0.785 ( 1.0 )	0.623 ( 1.0 )	1.0 ( 1.0 )	1.0 ( 1.0 )
Heart	0.746 ( 1.0 )	0.77 ( 1.0 )	1.0 ( 1.0 )	1.0 ( 1.0 )
Kidney	1.0 ( 1.0 )	1.0 ( 1.0 )	1.0 ( 1.0 )	1.0 ( 1.0 )
Liver	1.0 ( 1.0 )	1.0 ( 1.0 )	1.0 ( 1.0 )	1.0 ( 1.0 )
Lung	1.0 ( 1.0 )	0.998 ( 1.0 )	1.0 ( 1.0 )	1.0 ( 1.0 )
Muscle	0.029 ( 0.242 )	0.662 ( 1.0 )	1.0 ( 1.0 )	1.0 ( 1.0 )
Nerve	0.287 ( 1.0 )	0.645 ( 1.0 )	1.0 ( 1.0 )	1.0 ( 1.0 )
Ovary	0.939 ( 1.0 )	0.981 ( 1.0 )	1.0 ( 1.0 )	1.0 ( 1.0 )
Pancreas	0.992 ( 1.0 )	0.944 ( 1.0 )	1.0 ( 1.0 )	1.0 ( 1.0 )
Pituitary	2.13e-07 ( 2.663e-06 )	6.066e-05 ( 0.0007582 )	0.978 ( 1.0 )	1.0 ( 1.0 )
Prostate	0.997 ( 1.0 )	0.998 ( 1.0 )	0.719 ( 1.0 )	0.533 ( 1.0 )
Skin	1.0 ( 1.0 )	1.0 ( 1.0 )	1.0 ( 1.0 )	1.0 ( 1.0 )
Stomach	0.989 ( 1.0 )	1.0 ( 1.0 )	1.0 ( 1.0 )	1.0 ( 1.0 )
Testis	1.0 ( 1.0 )	1.0 ( 1.0 )	1.0 ( 1.0 )	1.0 ( 1.0 )
Thyroid	1.0 ( 1.0 )	1.0 ( 1.0 )	1.0 ( 1.0 )	1.0 ( 1.0 )
Uterus	0.291 ( 1.0 )	0.538 ( 1.0 )	1.0 ( 1.0 )	1.0 ( 1.0 )
Vagina	1.0 ( 1.0 )	1.0 ( 1.0 )	1.0 ( 1.0 )	1.0 ( 1.0 )
The overlapped genes for every tissue ( pSI threshold 0.05 ) are:
Adipose Tissue : GNAI1, PCDH19, CDKN2C, SYN2, VIM, SH3KBP1, FASN, FYN, KCNQ3, ADRBK2, DTX1
Adrenal Gland : DNAJC6, SHANK1, NLGN3, CACNA1B, GRIA3, DDB1, SYP, SNCB, RPH3A, EPB41L3, KCNQ2, DLGAP1, GABRG2, GABRB2, TUBB4A, CDK5, CPLX2, ESR2, MAPK8IP2, CDK5R2, INA, RET, PEBP1, CAMK1, NEFH, SYN1, DLG2, NLK, CHRNB2, CKS2, MAP3K5, REPS2, PIK3R2, SORBS2, RGS4
Blood : ORC1, SIRPA, MAP2K3, PIK3CD, FANCB, MCM2, SLC8A3, NRGN, GRB2, PTK2B, RPH3A, MELK, CCNB1, RAD51, MYBL2, CDC45, MAPK14, SH3KBP1, PRKCB, PLK1, KIF4A, TYMS, CYFIP2, KCNQ5, CDCA3, CSK, ADRBK1, RARA, RRM2, ASF1B, SNCA, CCNA2, HIST1H1B, MAP4K2, REL, PRKCD
Blood Vessel : YWHAH, ZBTB16, MEF2C, PPFIA2, CRTC3, PJA2, MN1, ACTN4, CACNA1C, HEY2, SMURF1, MARK1, CAMK2G, SRF, DPYSL3, GABRA4, HABP4, ARHGEF9, ZFAND5, GADD45A, THRB, VIM, SMAD7, SETD1B, RCAN2, SKI, KCNMA1, HTR2A, ACTB, SORBS2
Brain : STXBP1, NLGN3, APC2, CACNA1B, SNAP25, MAPK8IP1, ADRB1, SLC8A3, CNKSR2, DTX1, GDA, PTK2B, CAMKK1, DPYSL2, DLGAP2, DNAJC6, CALM1, GRIN2A, HOMER1, HCN1, KCNH1, GRIN2B, CAMK2A, LRRC7, CLIP2, CYFIP2, BRSK2, DAB1, SYT13, RAB3A, KIF1B, PITPNM3, SNCB, SYN1, PLCB1, NEFM, GRM5, PRRT2, SH3GL2, CAMKK2, MAPT, NRXN1, ABI2, RGS4, KCNA1, PCDH19, PPFIA2, PRNP, CLSTN1, BAI2, MAP1A, DOCK4, NRGN, GABRG2, CPL…
Breast : ESR1, ADRBK2, SYN2, FASN
Colon : ATP1A1, RRM2, ASF1B, MELK, CCNB1, RAD51, ITPKA, CDC45, SYT13, CDCA3, HDAC1, GDA, GRIN1, EPHB2, CASP7, DYRK2, HIST1H1B, DOK4, PLK1, KIF4A
Esophagus : JUP, ARF6, CACNA1H, CHRM3, DPYSL3, RIMS1, PITPNM3, TNFRSF21, KCNB1
Fallopian Tube : VAMP1, ESR1, MYC, CAMK2G, SETD1B, HTR2A, DAB1, HEY2, PPFIA2, PIK3R1, MN1, RAI2, ZBTB16, FHL3, KCNMA1, KCNB1
Heart : ADRB1, CAMK2B, CACNA1C, HEY2, SCN1B, UQCRC2, KCNH2, SORBS2, GRIN2A, HOMER1, ANK2, GABRA4, MFN2, RAB3A, EEF1A2, DUSP3, KCNJ4, CAMK2A, PPARGC1A, PRKACA, PRKAR1A, RCAN2, MAPKAPK3, KCNJ11, PACSIN1
Kidney : SCN2A, CYFIP2, BIN1, DLGAP2, GADD45A, RASGRF1, SYT13, REPS2, PEBP1, GDA, SH3GL2, ASB13, DOK4
Liver : SHB, CEBPB, CDC45, RRM2, GDA, HIST1H3C, AR
Lung : ADRB1, GABRB2, DPYSL2, ARRB1, SCN1A, PRKCE, RASGRF1, DOCK4, KCNQ3, NRGN
Muscle : WIPF3, YWHAG, MEF2C, BIN1, CARM1, NPLOC4, MAPT, MN1, PSMD1, CAMK2B, SLC8A3, PSMD3, KCNB1, DVL1, UQCRC2, SCN1B, PSMC1, HOMER1, RPS6KA3, RERE, EIF4G1, PPARGC1A, ZFAND5, PSMD2, GADD45A, MFN2, RAD23B, KIF1B, KCNT1, EEF1A2, APOPT1, DUSP3, PSMC2, CAMK2A, KCNQ5, PRKACA, EPS15L1, PRKAR1A, HDAC4, MAPKAPK3, PSMD7, KCNJ11, UBC, FHL3
Nerve : KCNA1, PCDH19, NLGN3, APC2, FANCB, MAPK8IP1, PAK3, GIT1, PIK3R1, TUBB4A, L1CAM, RUNX1T1, ZFAND5, CNKSR2, HCN1, LRRC7, NUMBL, DAB1, VIM, GRIA2, LGI1, CPEB1, MAP3K11, KCNJ4, KCNA2, SNCA, SV2B, NRXN1, SPTBN1
Ovary : CDK9, CASP9, SNAP25, EPHB2, ELK1, PITPNM2, ERC2, NLGN2, ESR2, WASF1, MAPK8IP2, SYNGAP1, CACNA1H, PTPRD, KCNT1, VIM, PITPNM3, NEFH, WIPF3, ALDH7A1, TMEM8B, PRRT2, MAP3K5
Pancreas : SHANK2, TBC1D24, CDK5R2, MYBL2, BEGAIN, SLC25A22, CBFA2T3, DLG3, BRSK2, CHRM3, CPLX2, ESR2, CTNND2, KCNJ11, GRB10, RASGRF1, OGT, HCN1, PAK3, SV2B, HTT
Pituitary : STXBP1, BRSK2, CACNA1B, SNAP25, MAPK8IP1, ARHGAP33, CAMKK1, DLGAP2, DNAJC6, HCN1, CYFIP2, APC2, SYT13, RAB3A, SNCB, SYN1, NEFM, GRM5, PRRT2, SH3GL2, NRXN1, RGS4, SHANK1, CASP9, PPFIA2, MAPT, DNM1, CAMK2B, GABRG2, STX1A, ZNF74, CHN1, GABRB3, APBB1, GABRA4, CACNG2, NUMBL, INA, THRB, AMPH, SYT1, NEFH, AP3B2, CPEB1, KCNA2, PRKCG, PACSIN1, DLGAP3, SCN8A, SCN2A, GRIA2, SCN1A, STX1B, KCNH2, …
Prostate : CHD3, ADRB1, JAKMIP1, DPYSL3, GRIN1, SYT1, NEFH, KCNQ2, AR, DLGAP1
Skin : MYC, ERBB2, JUP, EPHB1, ETS2, WEE1, CCND1, DLG2, SH3GL1, EFNA5, BCL11A, KLF8, DUSP7
Stomach : KCNA1, ASF1B, KIF4A, MYBL2, CDCA3, ITPKA, ARRB1, CHRM3, RRM2, KCNJ11, GNAO1, TNFRSF21, SH3GL2, PLK1, RGS4
Testis : ORC1, CACNA1B, SCN1A, CHRNB2, RPH3A, KCNQ2, DLGAP1, SRPK2, MYBL2, MELK, CCNB1, RAD51, DLGAP2, KCNH2, CDC45, WASF1, ESR2, TCF3, GRIN2A, E2F1, APOPT1, KCNH1, GRIN2B, PLK1, DPYSL5, TYMS, JAKMIP1, INA, CDCA3, GGA1, CENPJ, HIST1H3C, WIPF3, KIF23, CPEB1, KCNJ4, NEFM, GRM5, ASF1B, ADRBK2, CCNE2, SOCS7, ITPKA, CKS2, MAPK8IP2, PRKCG, CDKL5, DLGAP3, LRRC7, TUBB4A
Thyroid : ATP1A1, PPARGC1A, SHANK2, LRRC7, KCNQ5, GABRB3, HOMER1, EPHB2, CENPJ, CAMK2B, PAK3
Uterus : UNKL, RBFOX2, GRIA2, CLSTN1, MAML3, LPHN1, CACNA1C, FGD1, CPLX1, NLGN2, DPYSL3, GRIN2A, KCNH1, SYNGAP1, CRMP1, GUCY1A2, SYT1, RERE, ESR1, PRRT2, KCNMA1, TBL1X, RAI2, TRIM9, FHL3
Vagina : ESR1, JUP, GUCY1A2, AR, GRIA3, DUSP7, DNM1, KLF8, BCL11A
The overlapped genes for every tissue ( pSI threshold 0.01 ) are:
Adipose Tissue : SYN2, FASN
Adrenal Gland : GRIA3, MAP3K5, TUBB4A, PEBP1, RET
Blood : PIK3CD, PRKCB, RPH3A, RRM2, MYBL2
Blood Vessel : SMAD7, RCAN2, HEY2, HTR2A, MN1, ACTN4, SORBS2
Brain : TUBB4A, STXBP1, NLGN3, APC2, CACNA1B, SYN2, SNAP25, RASGRF1, SLC8A3, RPH3A, DLGAP2, DNAJC6, GRIN2A, HCN1, KCNH1, GRIN2B, LRRC7, BRSK2, KCNQ5, RIMS1, PTPRD, SNCB, SYN1, NEFM, GRM5, SH3GL2, NRXN1, SV2B, RGS4, KCNA1, SHANK1, PPFIA2, MAPT, BAI2, MAP1A, CAMK2B, NRGN, GABRG2, CPLX1, GABRB2, GABRA1, ITPKA, CHN1, GABRB3, CNKSR2, ANK2, GABRA4, CACNG2, INA, AMPH, SYT1, NEFH, AP3B2, KCNA2, SNCA, CAC…
Breast : FASN
Colon : HIST1H1B, EPHB2
Esophagus : none
Fallopian Tube : DAB1, RAI2
Heart : GABRA4, ADRB1, MAPKAPK3, SORBS2, EEF1A2, KCNJ4
Kidney : GDA
Liver : none
Lung : ADRB1, RASGRF1, SCN1A
Muscle : MEF2C, BIN1, KCNQ5, KCNJ11, KIF1B, MN1, FHL3, SLC8A3, SCN1B, EEF1A2
Nerve : LRRC7, KCNA2, SNCA, L1CAM, MAPK8IP1, NRXN1, LGI1, HCN1
Ovary : PITPNM3, WIPF3
Pancreas : PAK3, BRSK2, CHRM3, BEGAIN
Pituitary : SCN2A, SYP, SHANK1, CACNA1B, SCN1A, SNAP25, MAPK8IP1, SH3GL2, KCNQ2, GABRG2, STX1A, ERC2, DLGAP2, DNAJC6, KCNH2, CPLX2, GABRB3, MAPK8IP2, SYNGAP1, CACNG2, CRMP1, CDK5R2, JAKMIP1, INA, SYT13, KCNT1, AMPH, GRIA2, SNCB, SYN1, AP3B2, CPEB1, CTNND2, GRM5, BEGAIN, CHRNB2, GNAO1, DPYSL5, TRIM9, SCN8A
Prostate : NEFH
Skin : JUP, BCL11A
Stomach : none
Testis : GRM5, ASF1B, MELK, SOCS7, RAD51, DLGAP2, CKS2, MYBL2, CACNA1B, CDC45, CDCA3, PRKCG, DPYSL5, DLGAP3, GRIN2B, HIST1H3C, KCNQ2, CPEB1, TUBB4A, PLK1
Thyroid : CENPJ
Uterus : ESR1, CACNA1C, SYT1, KCNMA1, GUCY1A2
Vagina : ESR1
The overlapped genes for every tissue ( pSI threshold 0.001 ) are:
Adipose Tissue : FASN
Adrenal Gland : none
Blood : none
Blood Vessel : none
Brain : KCNA1, SCN2A, SYP, SHANK1, GRIA2, CACNA1B, SCN1A, SYN2, BAI2, SNAP25, CHRNB2, RASGRF1, SH3GL2, MAP2, RPH3A, KCNQ2, DLGAP1, GABRG2, NRGN, GABRB2, RAB3A, STX1B, ERC2, TUBB4A, DNAJC6, PRKCG, CPLX2, CHN1, GRIN2A, GRIN1, MAPK8IP2, GABRA4, CACNG2, JAKMIP1, CDK5R2, TRIM9, INA, CTNND2, RIMS1, KCNT1, SYT1, LGI1, SNCB, SYN1, KCNJ4, CAMK2A, NEFM, GRM5, KCNA2, GABRA1, KCNV1, DPYSL5, PACSIN1, DLGAP3, …
Breast : none
Colon : none
Esophagus : none
Fallopian Tube : none
Heart : none
Kidney : none
Liver : none
Lung : none
Muscle : none
Nerve : none
Ovary : none
Pancreas : none
Pituitary : INA, CDK5R2
Prostate : NEFH
Skin : none
Stomach : none
Testis : GRIN2B, SOCS7, CDC45
Thyroid : none
Uterus : none
Vagina : none
The overlapped genes for every tissue ( pSI threshold 0.0001 ) are:
Adipose Tissue : none
Adrenal Gland : none
Blood : none
Blood Vessel : none
Brain : GABRG2, CACNG2, GRM5, GABRB2, NEFM, TUBB4A, GABRA1, INA, SCN1A, CAMK2A, SNAP25, PRKCG, DPYSL5, PACSIN1, CPLX2, GRIN1, SYT1, SNCB, RPH3A, KCNV1, SCN2A
Breast : none
Colon : none
Esophagus : none
Fallopian Tube : none
Heart : none
Kidney : none
Liver : none
Lung : none
Muscle : none
Nerve : none
Ovary : none
Pancreas : none
Pituitary : none
Prostate : NEFH
Skin : none
Stomach : none
Testis : none
Thyroid : none
Uterus : none
Vagina : none

## Sheet: C2_CSEA
Of the inputed 674 genes,
560 genes exist in the brain cell type expression dataset, 114 genes do not, which are:
ZRANB1,RAD9A,SUMO2,ZFYVE9,SRSF11,MFAP1,BORA,PEBP1,KIAA0907,ZNF382,ZNF148,GOT2,ZC3H18,LARP1,ENSG00000188223,HSPA8,RAB5A,PRRC2A,TONSL,ADRM1,C17ORF85,KPNA2,UBC,ZBTB21,YBX1,KMT2C,DDI2,RAB6A,HSP90AA2P,SEPT6,NCKAP1,SRSF4,KANSL1,SRSF6,SRSF1,MAML3,U2AF1,AMER1,TUBA1A,U2AF2,SRSF9,HTR2A,H3F3B,TFE3,ZNF764,MAP1A,RNPS1,MMS22L,PPP1R10,POLR2M,DDX39B,ORC1,GET4,VCP,TAF4,TP53,RBFOX2,TUBB,KLHL42,HNRNPK,AGO2,HDAC1,UB…
Interpretation of CSEA results table:
The first row lists the pSI thresholds, and the first column lists the brain cell types
The values in the tables are the Fisher's Exact p-values, followed by the Benjamini-Hochberg (BH) corrected values in parentheses.
Click the linked p-values to see the overlapped genes for the corresponding brain cell types and thresholds.
Brain Cell Types and P-Values	0.05	0.01	0.001	0.0001
RetR.Rods	0.010 ( 0.117)	0.155 ( 1.000)	1.000 ( 1.000)	1.000 ( 1.000)
Hyp	0.800 ( 1.000)	0.923 ( 1.000)	1.000 ( 1.000)	1.000 ( 1.000)
Hyp.Hcrt	0.996 ( 1.000)	0.995 ( 1.000)	0.932 ( 1.000)	1.000 ( 1.000)
BF	0.988 ( 1.000)	1.000 ( 1.000)	1.000 ( 1.000)	1.000 ( 1.000)
BF.Chat	1.000 ( 1.000)	1.000 ( 1.000)	1.000 ( 1.000)	1.000 ( 1.000)
BS	1.000 ( 1.000)	1.000 ( 1.000)	1.000 ( 1.000)	1.000 ( 1.000)
BS.Chat	0.999 ( 1.000)	0.986 ( 1.000)	1.000 ( 1.000)	1.000 ( 1.000)
BS.Slc6a4	1.000 ( 1.000)	1.000 ( 1.000)	1.000 ( 1.000)	1.000 ( 1.000)
Cb	0.310 ( 1.000)	0.974 ( 1.000)	1.000 ( 1.000)	1.000 ( 1.000)
Cb.Septin4	0.999 ( 1.000)	0.999 ( 1.000)	1.000 ( 1.000)	1.000 ( 1.000)
Cb.Pcp2	1.000 ( 1.000)	0.997 ( 1.000)	1.000 ( 1.000)	1.000 ( 1.000)
Cb.Neurod1	0.763 ( 1.000)	0.927 ( 1.000)	1.000 ( 1.000)	1.000 ( 1.000)
Cb.Lypd6	0.939 ( 1.000)	0.988 ( 1.000)	0.882 ( 1.000)	1.000 ( 1.000)
Cb.Grp	1.000 ( 1.000)	1.000 ( 1.000)	1.000 ( 1.000)	1.000 ( 1.000)
Cb.Grm2	0.990 ( 1.000)	0.980 ( 1.000)	0.775 ( 1.000)	0.516 ( 1.000)
Cb.Fthfd	1.000 ( 1.000)	1.000 ( 1.000)	1.000 ( 1.000)	1.000 ( 1.000)
Cb.Cnp	1.000 ( 1.000)	1.000 ( 1.000)	1.000 ( 1.000)	1.000 ( 1.000)
Cpu	0.995 ( 1.000)	1.000 ( 1.000)	1.000 ( 1.000)	1.000 ( 1.000)
Cpu.D2	3.224e-04 ( 0.006)	0.161 ( 1.000)	0.938 ( 1.000)	1.000 ( 1.000)
Cpu.D1	5.442e-05 ( 0.002)	0.435 ( 1.000)	0.905 ( 1.000)	1.000 ( 1.000)
Cpu.Chat	0.998 ( 1.000)	0.988 ( 1.000)	1.000 ( 1.000)	1.000 ( 1.000)
Ctx	0.895 ( 1.000)	0.794 ( 1.000)	1.000 ( 1.000)	1.000 ( 1.000)
Ctx.Pdgfrajd340	0.953 ( 1.000)	0.426 ( 1.000)	0.267 ( 1.000)	0.665 ( 1.000)
Ctx.Etv1_ts88	0.221 ( 1.000)	0.883 ( 1.000)	0.761 ( 1.000)	0.794 ( 1.000)
Ctx.Pnoc	0.877 ( 1.000)	0.761 ( 1.000)	1.000 ( 1.000)	1.000 ( 1.000)
Ctx.Ntsr	0.074 ( 0.650)	0.938 ( 1.000)	1.000 ( 1.000)	1.000 ( 1.000)
Ctx.Glt25d2	0.125 ( 0.872)	0.534 ( 1.000)	1.000 ( 1.000)	1.000 ( 1.000)
Ctx.Fthfd	1.000 ( 1.000)	0.986 ( 1.000)	0.989 ( 1.000)	0.929 ( 1.000)
Ctx.Cort	0.570 ( 1.000)	1.000 ( 1.000)	1.000 ( 1.000)	1.000 ( 1.000)
Ctx.Cnp	0.996 ( 1.000)	0.999 ( 1.000)	0.997 ( 1.000)	1.000 ( 1.000)
Epi	0.994 ( 1.000)	0.990 ( 1.000)	0.877 ( 1.000)	0.656 ( 1.000)
Epi.Chat	1.000 ( 1.000)	0.994 ( 1.000)	0.937 ( 1.000)	0.950 ( 1.000)
Spc	1.000 ( 1.000)	0.999 ( 1.000)	1.000 ( 1.000)	1.000 ( 1.000)
Spc.Chat	1.000 ( 1.000)	1.000 ( 1.000)	1.000 ( 1.000)	1.000 ( 1.000)
RetC.Cones	0.214 ( 1.000)	0.277 ( 1.000)	0.795 ( 1.000)	0.913 ( 1.000)
The overlapped genes for every cell type ( pSI threshold 0.05 ) are:
RetR.Rods : CKAP5, KDM6A, SF3A2, MAX, PDS5A, UBR5, DDB1, HNRNPU, DLG4, RCOR1, DOT1L, SREBF2, KCNB1, SIRPA, MAP3K2, TRRAP, AP2A2, CCNA2, DUSP7, AP1G1, RABGEF1, AHR, CHD1, DPYSL3, SPEN, MAPK8IP1, HCFC1, PITPNM3, SIN3A, EPS8L1, HNRNPL, HGS, CCNT1, ZFC3H1, FNBP4
Hyp : CACNA1C, AR, UBE2I, PRKCD, JMY, EIF3A, EIF4G1, RBM5
Hyp.Hcrt : MBOAT7, PRKCD, TEAD1, SCN9A
BF : HNRNPR, NEDD4L, CNKSR2, NCL
BF.Chat : none
BS : none
BS.Chat : CPEB1, E2F1, VAMP1, LDOC1
BS.Slc6a4 : none
Cb : MAX, SKP2, PDS5A, MED12, RBM5, SP1, RCOR1, DOT1L, CASP2, KLHDC10, MAP3K3, GIT2, CCNL1, SIRT1, LDOC1, RBMX, TRIO, SPEN, SP4, PITPNM3, SOCS7, CREBBP, CCNT1, FNBP4
Cb.Septin4 : SOX9, EPS15, GNAO1, PDLIM7, SIRPA, BMPR1A, TEAD1, GLI3, YAP1, CTDSP2, S1PR2
Cb.Pcp2 : IKZF4, ITPKA
Cb.Neurod1 : BRPF1, LDOC1, ARHGEF7, ADRBK1, EPN1, SKI, NRXN1, STAG1, SP4, GIT2, JPH3, MAX, CDKN1B
Cb.Lypd6 : PTPRE, PRKCD, SLC6A1, HEY2, CACNG2
Cb.Grp : none
Cb.Grm2 : SHOC2, BMPR2, PTPRE, UBQLN2, DCP2
Cb.Fthfd : SOX9, EPS15, SDC3, SIRPA, TEAD1, GLI3, YAP1, CTDSP2, S1PR2
Cb.Cnp : SALL1, GNAO1, BIN1, ABL1, RELA, TCF3, CDKN2C, UBE2D1, DUSP7
Cpu : NEDD4L, BAIAP2, CAMK2B, CCND2
Cpu.D2 : DLG2, ATXN1, PUM1, JAKMIP1, SOCS7, SNPH, GIT1, JPH3, HDAC4, NCOA3, PTK2B, ASH1L, SKIL, BAIAP2, MARK1, MLLT1, PML, MAP3K3, CCND2, NUP153, PIK3R4, BCR, DLGAP3, UBE2I, SMAD4, SPEN, ITPKA, NEDD4L, SYNRG, ARHGAP33, SRF, RANBP2, BAI2, CAMK2B, MAPK8IP1
Cpu.D1 : SENP2, ATXN1, PUM1, ADD2, SMURF1, UBQLN4, JAKMIP1, SOCS7, SNPH, LPHN1, GIT1, JPH3, HDAC4, PTK2B, ASH1L, SKIL, BAIAP2, MARK1, PIK3R2, MLLT1, MAP3K3, MAP3K5, NUP153, MAPK8IP3, BCR, DLGAP3, UBE2I, ITPKA, SMARCD1, NEDD4L, SYNRG, ARHGAP33, CACNA1C, ZMYM3, SRF, RANBP2, BAI2, CAMK2B, MAPK8IP1, MAPK1, CAMK2A
Cpu.Chat : CACNB3, CDK5R2, VAMP2
Ctx : STX1A, INCENP, ITPKA, CAMK2A, CCND2, DLGAP1
Ctx.Pdgfrajd340 : CTNND1, CDKN2C, FYN, ASF1B, MCM2, HEY2, CASP2, CDK1, SKP2, CDK2, AURKA, CCND1, CCNA2, S1PR2, CCNB1
Ctx.Etv1_ts88 : SMC1A, SUPT16H, ADD2, PACS1, FASN, SYN1, PTPN6, KEAP1, CRMP1, PTK2B, STX1A, BAIAP2, INCENP, MAP3K5, IRS2, FAM115A, GRIN1, L1CAM, DLG3, PITPNM3, AP1G1, USP22, CAMK2A, DNM1
Ctx.Pnoc : HNRNPR, UBTF, DUSP3, PTPN11
Ctx.Ntsr : GABRG2, NOTCH2, NOTCH1, PTK2B, STX1A, GRIN1, FASN, ANKRD11, SYN1, PRKCE, CNKSR2, MAP3K5, NOS1AP, NRXN1, E2F1, CCND2
Ctx.Glt25d2 : AP1G1, SMC1A, PTK2B, CACNA1C, ADD2, KCTD10, DLG3, HSPA4, BMPR2, ITPKA, MAP3K5, SAFB, NOS1AP, MAPK1, CAMK2A, DNM1, DUSP3
Ctx.Fthfd : SOX9, TEAD1, HEY2, GLI3, YAP1, CDKN2C
Ctx.Cort : AHR, EPN1, FAM115A, UBQLN2, CNKSR2, DLGAP1, PITPNM3, MAPK14
Ctx.Cnp : CTNND1, ABL1, PTPRD, GNAO1, BIN1, MCM2, YWHAQ, FASN, PTK2, TCF3, RELA, CDKN2C, MAML1, UBE2D1
Epi : TAF1, CACNA1C, PRKCD, AR, KCNMA1
Epi.Chat : SART1, CACNB3, KCNMA1, APBB1
Spc : RBM5, PDS5A, PTPRD
Spc.Chat : CPEB1, VAMP1, RPS6KB1, LDOC1
RetC.Cones : FAF1, SUPT16H, XIAP, ZDHHC17, MED12, NF2, EIF4G1, SFRS2, DLL1, GTF2I, GSE1, NDFIP1, DYRK1A, SLC8A3, CREBZF, ATXN7, EIF3A, DHX9, RBM5, BCL2L1, CDKN1B, MAP4K5, CCNL1, NFKB1, CIRBP, OGT, DCAF17, TOP2B, MXD1, PNN, FMR1, CACNA1D, CTNNB1, RBM39, FLNA, IKBKB, BAZ1B, ARNT, CEBPB, RBM25, MAPK14
The overlapped genes for every cell type ( pSI threshold 0.01 ) are:
RetR.Rods : AP1G1, DLG4, RCOR1, KCNB1, CHD1, MAX, DPYSL3, EPS8L1, PDS5A, UBR5, HCFC1, CCNA2, CCNT1
Hyp : UBE2I
Hyp.Hcrt : SCN9A
BF : none
BF.Chat : none
BS : none
BS.Chat : VAMP1, LDOC1
BS.Slc6a4 : none
Cb : DOT1L, PDS5A
Cb.Septin4 : YAP1, S1PR2
Cb.Pcp2 : IKZF4, ITPKA
Cb.Neurod1 : MAX, GIT2, LDOC1
Cb.Lypd6 : PRKCD
Cb.Grp : none
Cb.Grm2 : DCP2
Cb.Fthfd : S1PR2
Cb.Cnp : ABL1, BIN1, TCF3, SALL1
Cpu : none
Cpu.D2 : PIK3R4, ASH1L, PUM1, SKIL, UBE2I, MLLT1, RANBP2, BAI2, SNPH, NUP153
Cpu.D1 : ASH1L, ATXN1, PUM1, SKIL, DLGAP3, BCR, ITPKA, NUP153
Cpu.Chat : CACNB3
Ctx : CAMK2A
Ctx.Pdgfrajd340 : CTNND1, CDKN2C, ASF1B, MCM2, CDK1, CDK2, CCND1, CCNA2, S1PR2, CCNB1
Ctx.Etv1_ts88 : SYN1, ADD2, PTPN6, PTK2B
Ctx.Pnoc : HNRNPR, PTPN11
Ctx.Ntsr : NOTCH2
Ctx.Glt25d2 : NOS1AP, PTK2B, MAP3K5
Ctx.Fthfd : YAP1, SOX9, HEY2, GLI3
Ctx.Cort : none
Ctx.Cnp : GNAO1, BIN1, ABL1, RELA
Epi : PRKCD
Epi.Chat : CACNB3, KCNMA1
Spc : RBM5
Spc.Chat : none
RetC.Cones : SUPT16H, XIAP, MED12, SFRS2, GTF2I, GSE1, SLC8A3, ATXN7, BCL2L1, CCNL1, NFKB1, CIRBP, OGT, DCAF17, TOP2B, MXD1, FLNA, RBM25, CTNNB1, FMR1, ARNT, CEBPB
The overlapped genes for every cell type ( pSI threshold 0.001 ) are:
RetR.Rods : none
Hyp : none
Hyp.Hcrt : SCN9A
BF : none
BF.Chat : none
BS : none
BS.Chat : none
BS.Slc6a4 : none
Cb : none
Cb.Septin4 : none
Cb.Pcp2 : none
Cb.Neurod1 : none
Cb.Lypd6 : PRKCD
Cb.Grp : none
Cb.Grm2 : DCP2
Cb.Fthfd : none
Cb.Cnp : none
Cpu : none
Cpu.D2 : PUM1
Cpu.D1 : PUM1
Cpu.Chat : none
Ctx : none
Ctx.Pdgfrajd340 : MCM2, CDK1, CDK2, CCND1, CCNA2, CCNB1
Ctx.Etv1_ts88 : PTPN6, PTK2B
Ctx.Pnoc : none
Ctx.Ntsr : none
Ctx.Glt25d2 : none
Ctx.Fthfd : GLI3
Ctx.Cort : none
Ctx.Cnp : ABL1
Epi : PRKCD
Epi.Chat : CACNB3, KCNMA1
Spc : none
Spc.Chat : none
RetC.Cones : CIRBP, SUPT16H, GSE1, SLC8A3, XIAP, ARNT, FLNA
The overlapped genes for every cell type ( pSI threshold 0.0001 ) are:
RetR.Rods : none
Hyp : none
Hyp.Hcrt : none
BF : none
BF.Chat : none
BS : none
BS.Chat : none
BS.Slc6a4 : none
Cb : none
Cb.Septin4 : none
Cb.Pcp2 : none
Cb.Neurod1 : none
Cb.Lypd6 : none
Cb.Grp : none
Cb.Grm2 : DCP2
Cb.Fthfd : none
Cb.Cnp : none
Cpu : none
Cpu.D2 : none
Cpu.D1 : none
Cpu.Chat : none
Ctx : none
Ctx.Pdgfrajd340 : CCND1, CCNB1
Ctx.Etv1_ts88 : PTPN6
Ctx.Pnoc : none
Ctx.Ntsr : none
Ctx.Glt25d2 : none
Ctx.Fthfd : GLI3
Ctx.Cort : none
Ctx.Cnp : none
Epi : PRKCD
Epi.Chat : CACNB3
Spc : none
Spc.Chat : none
RetC.Cones : SLC8A3, FLNA, XIAP

## Sheet: C2_SEA
Of the inputed 674 genes,
623 genes exist in the brain region and development expression dataset, 51 genes do not, which are:
KLHL42,KDM1A,SYNRG,KMT2A,HSP90AA2P,SRSF11,RACGAP1P,CHMP3,DCAF17,SEPT6,BORA,SRSF4,KIAA1549L,SRSF6,DDX39B,KANSL1,TADA2A,KMT2D,SRSF9,SFRS2,GSE1,ENSG00000188223,AJUBA,KMT2C,ABHD16A,ORC1,STRIP1,PRRC2A,TONSL,U2SURP,MMS22L,AC002398.9,POLR2M,SRSF1,DMTN,GET4,SREK1,RBFOX2,TAB3,TAB2,TAB1,BOD1L1,CDK1,ARHGAP33,ARHGAP35,AMER1,CDC45,MBOAT7,KAT6A,ZBTB21,AGO2
Interpretation of SEA brain region and development results table:
The first row lists the pSI thresholds, and the first column lists the adult brain regions and development
The values in the tables are the Fisher's Exact p-values, followed by the Benjamini-Hochberg (BH) corrected values in parentheses.
Click the linked p-values to see the overlapped genes for the corresponding adult brain regions and development and thresholds.
The BH corrected p-values are also illustrated graphically in the figure at the end.
Brain Regions and Development and P-Values	0.05	0.01	0.001	0.0001
Amygdala.Young.Adulthood	0.953 ( 1.000)	1.000 ( 1.000)	1.000 ( 1.000)	1.000 ( 1.000)
Cerebellum.Young.Adulthood	0.955 ( 1.000)	1.000 ( 1.000)	1.000 ( 1.000)	1.000 ( 1.000)
Cortex.Young.Adulthood	0.003 ( 0.015)	0.415 ( 1.000)	0.677 ( 1.000)	1.000 ( 1.000)
Hippocampus.Young.Adulthood	1.000 ( 1.000)	1.000 ( 1.000)	1.000 ( 1.000)	1.000 ( 1.000)
Striatum.Young.Adulthood	1.000 ( 1.000)	1.000 ( 1.000)	1.000 ( 1.000)	1.000 ( 1.000)
Thalamus.Young.Adulthood	1.000 ( 1.000)	1.000 ( 1.000)	1.000 ( 1.000)	1.000 ( 1.000)
The overlapped genes for every brain region and development (pSI threshold 0.05 ) are:
Amygdala.Young.Adulthood : DPYSL3, GLI3, SCN9A
Cerebellum.Young.Adulthood : REL, KCNA1, PAXIP1, MCM2, BRPF1, CDKN1B, ARNT, SS18L1, RCOR1, MAML3, SMAD4, CCNT1, KIAA0907, PYGO1, SKI, PTEN, KCNK9, SMARCB1, ARID3A, DOT1L, GIT2, ARID2, STAG1, CASP2, L1CAM, CACNG2, SETD1B, FOXO3, WEE1, SP4, RBM14, SOCS7, STX1B, MAML1, SYT4, ZNF764, DCP1A, SP1
Cortex.Young.Adulthood : CAMK2A, KCNMA1, PACSIN1, R3HDM1, PPARGC1A, KCNB1, ITPKA, STX1A, DNM1, GABRG2, PITPNM2, ERC2, SYP, CACNB3, PPFIA2, PITPNM3, MAP1A, GABRB3, SYN1, PAK3, GRIN1, DUSP7, PRKCE, CCND2, KCNJ4, THRB, RASA1, CAMK2G, VAMP1, ATXN1, PRKCB, GRIN2A, YWHAG, HTR2A, DLGAP1, RPH3A, KCNA2
Hippocampus.Young.Adulthood : PRKCG, SYNGAP1, FLNA
Striatum.Young.Adulthood : PDLIM7, DLL1, JAKMIP1, NEK6, HEY2, BCR, TOMM70A
Thalamus.Young.Adulthood : DLGAP3, GRIN2D, AR, GRM7, EPB41L3, SLC8A3, CACNA1C, PIK3CD, INA, CCND1, LFNG
The overlapped genes for every brain region and development (pSI threshold 0.01 ) are:
Amygdala.Young.Adulthood : none
Cerebellum.Young.Adulthood : PYGO1, KCNK9, SKI, MAML3, PAXIP1
Cortex.Young.Adulthood : R3HDM1, KCNB1, PRKCB, GRIN2A, STX1A, THRB, HTR2A
Hippocampus.Young.Adulthood : none
Striatum.Young.Adulthood : none
Thalamus.Young.Adulthood : GRIN2D
The overlapped genes for every brain region and development (pSI threshold 0.001 ) are:
Amygdala.Young.Adulthood : none
Cerebellum.Young.Adulthood : none
Cortex.Young.Adulthood : HTR2A
Hippocampus.Young.Adulthood : none
Striatum.Young.Adulthood : none
Thalamus.Young.Adulthood : none
The overlapped genes for every brain region and development (pSI threshold 0.0001 ) are:
Amygdala.Young.Adulthood : none
Cerebellum.Young.Adulthood : none
Cortex.Young.Adulthood : none
Hippocampus.Young.Adulthood : none
Striatum.Young.Adulthood : none
Thalamus.Young.Adulthood : none

## Sheet: C2_SEA_dev
Of the inputed 674 genes,
623 genes exist in the brain region and development expression dataset, 51 genes do not, which are:
KLHL42,KDM1A,SYNRG,KMT2A,HSP90AA2P,SRSF11,RACGAP1P,CHMP3,DCAF17,SEPT6,BORA,SRSF4,KIAA1549L,SRSF6,DDX39B,KANSL1,TADA2A,KMT2D,SRSF9,SFRS2,GSE1,ENSG00000188223,AJUBA,KMT2C,ABHD16A,ORC1,STRIP1,PRRC2A,TONSL,U2SURP,MMS22L,AC002398.9,POLR2M,SRSF1,DMTN,GET4,SREK1,RBFOX2,TAB3,TAB2,TAB1,BOD1L1,CDK1,ARHGAP33,ARHGAP35,AMER1,CDC45,MBOAT7,KAT6A,ZBTB21,AGO2
Interpretation of SEA brain region and development results table:
The first row lists the pSI thresholds, and the first column lists the adult brain regions and development
The values in the tables are the Fisher's Exact p-values, followed by the Benjamini-Hochberg (BH) corrected values in parentheses.
Click the linked p-values to see the overlapped genes for the corresponding adult brain regions and development and thresholds.
The BH corrected p-values are also illustrated graphically in the figure at the end.
Brain Regions and Development and P-Values	0.05	0.01	0.001	0.0001
Amygdala.Adolescence	0.326 ( 1.000)	0.352 ( 1.000)	1.000 ( 1.000)	1.000 ( 1.000)
Cerebellum.Adolescence	0.974 ( 1.000)	0.995 ( 1.000)	1.000 ( 1.000)	1.000 ( 1.000)
Cortex.Adolescence	5.644e-04 ( 0.006)	0.452 ( 1.000)	1.000 ( 1.000)	1.000 ( 1.000)
Hippocampus.Adolescence	0.997 ( 1.000)	0.943 ( 1.000)	1.000 ( 1.000)	1.000 ( 1.000)
Striatum.Adolescence	1.000 ( 1.000)	1.000 ( 1.000)	1.000 ( 1.000)	1.000 ( 1.000)
Thalamus.Adolescence	1.000 ( 1.000)	1.000 ( 1.000)	1.000 ( 1.000)	1.000 ( 1.000)
Amygdala.Early.Childhood	0.999 ( 1.000)	1.000 ( 1.000)	1.000 ( 1.000)	1.000 ( 1.000)
Cerebellum.Early.Childhood	0.999 ( 1.000)	1.000 ( 1.000)	1.000 ( 1.000)	1.000 ( 1.000)
Cortex.Early.Childhood	0.810 ( 1.000)	0.595 ( 1.000)	1.000 ( 1.000)	1.000 ( 1.000)
Hippocampus.Early.Childhood	1.000 ( 1.000)	1.000 ( 1.000)	1.000 ( 1.000)	1.000 ( 1.000)
Striatum.Early.Childhood	0.973 ( 1.000)	1.000 ( 1.000)	1.000 ( 1.000)	1.000 ( 1.000)
Thalamus.Early.Childhood	1.000 ( 1.000)	1.000 ( 1.000)	1.000 ( 1.000)	1.000 ( 1.000)
Amygdala.Early.Fetal	7.970e-09 ( 2.391e-07)	0.133 ( 1.000)	1.000 ( 1.000)	1.000 ( 1.000)
Cerebellum.Early.Fetal	0.424 ( 1.000)	1.000 ( 1.000)	1.000 ( 1.000)	1.000 ( 1.000)
Cortex.Early.Fetal	0.001 ( 0.011)	0.981 ( 1.000)	1.000 ( 1.000)	1.000 ( 1.000)
Hippocampus.Early.Fetal	0.011 ( 0.069)	0.194 ( 1.000)	1.000 ( 1.000)	1.000 ( 1.000)
Striatum.Early.Fetal	3.055e-12 ( 1.833e-10)	0.006 ( 0.375)	0.271 ( 1.000)	0.473 ( 1.000)
Thalamus.Early.Fetal	2.622e-06 ( 3.933e-05)	0.777 ( 1.000)	1.000 ( 1.000)	1.000 ( 1.000)
Amygdala.Early.Mid.Fetal	4.722e-08 ( 9.443e-07)	0.962 ( 1.000)	1.000 ( 1.000)	1.000 ( 1.000)
Cerebellum.Early.Mid.Fetal	1.000 ( 1.000)	1.000 ( 1.000)	1.000 ( 1.000)	1.000 ( 1.000)
Cortex.Early.Mid.Fetal	0.009 ( 0.062)	0.995 ( 1.000)	1.000 ( 1.000)	1.000 ( 1.000)
Hippocampus.Early.Mid.Fetal	0.454 ( 1.000)	1.000 ( 1.000)	1.000 ( 1.000)	1.000 ( 1.000)
Striatum.Early.Mid.Fetal	0.178 ( 0.820)	0.920 ( 1.000)	1.000 ( 1.000)	1.000 ( 1.000)
Thalamus.Early.Mid.Fetal	0.028 ( 0.155)	0.765 ( 1.000)	1.000 ( 1.000)	1.000 ( 1.000)
Amygdala.Late.Fetal	0.996 ( 1.000)	1.000 ( 1.000)	1.000 ( 1.000)	1.000 ( 1.000)
Cerebellum.Late.Fetal	1.000 ( 1.000)	1.000 ( 1.000)	1.000 ( 1.000)	1.000 ( 1.000)
Cortex.Late.Fetal	0.295 ( 1.000)	0.936 ( 1.000)	1.000 ( 1.000)	1.000 ( 1.000)
Hippocampus.Late.Fetal	0.996 ( 1.000)	1.000 ( 1.000)	1.000 ( 1.000)	1.000 ( 1.000)
Striatum.Late.Fetal	0.475 ( 1.000)	0.897 ( 1.000)	1.000 ( 1.000)	1.000 ( 1.000)
Thalamus.Late.Fetal	1.000 ( 1.000)	1.000 ( 1.000)	1.000 ( 1.000)	1.000 ( 1.000)
Amygdala.Late.Infancy	1.000 ( 1.000)	1.000 ( 1.000)	1.000 ( 1.000)	1.000 ( 1.000)
Cerebellum.Late.Infancy	1.000 ( 1.000)	1.000 ( 1.000)	1.000 ( 1.000)	1.000 ( 1.000)
Cortex.Late.Infancy	0.999 ( 1.000)	1.000 ( 1.000)	1.000 ( 1.000)	1.000 ( 1.000)
Hippocampus.Late.Infancy	1.000 ( 1.000)	1.000 ( 1.000)	1.000 ( 1.000)	1.000 ( 1.000)
Striatum.Late.Infancy	1.000 ( 1.000)	1.000 ( 1.000)	1.000 ( 1.000)	1.000 ( 1.000)
Thalamus.Late.Infancy	1.000 ( 1.000)	1.000 ( 1.000)	1.000 ( 1.000)	1.000 ( 1.000)
Amygdala.Late.Mid.Fetal	0.809 ( 1.000)	1.000 ( 1.000)	1.000 ( 1.000)	1.000 ( 1.000)
Cerebellum.Late.Mid.Fetal	0.635 ( 1.000)	0.997 ( 1.000)	1.000 ( 1.000)	1.000 ( 1.000)
Cortex.Late.Mid.Fetal	0.148 ( 0.740)	0.956 ( 1.000)	1.000 ( 1.000)	1.000 ( 1.000)
Hippocampus.Late.Mid.Fetal	1.000 ( 1.000)	1.000 ( 1.000)	1.000 ( 1.000)	1.000 ( 1.000)
Striatum.Late.Mid.Fetal	0.977 ( 1.000)	1.000 ( 1.000)	1.000 ( 1.000)	1.000 ( 1.000)
Thalamus.Late.Mid.Fetal	1.000 ( 1.000)	1.000 ( 1.000)	1.000 ( 1.000)	1.000 ( 1.000)
Amygdala.Middle.Late.Childhood	0.548 ( 1.000)	1.000 ( 1.000)	1.000 ( 1.000)	1.000 ( 1.000)
Cerebellum.Middle.Late.Childhood	0.842 ( 1.000)	0.995 ( 1.000)	1.000 ( 1.000)	1.000 ( 1.000)
Cortex.Middle.Late.Childhood	0.565 ( 1.000)	0.646 ( 1.000)	1.000 ( 1.000)	1.000 ( 1.000)
Hippocampus.Middle.Late.Childhood	0.996 ( 1.000)	1.000 ( 1.000)	1.000 ( 1.000)	1.000 ( 1.000)
Striatum.Middle.Late.Childhood	1.000 ( 1.000)	1.000 ( 1.000)	1.000 ( 1.000)	1.000 ( 1.000)
Thalamus.Middle.Late.Childhood	1.000 ( 1.000)	1.000 ( 1.000)	1.000 ( 1.000)	1.000 ( 1.000)
Amygdala.Neotal.Early.Infancy	0.996 ( 1.000)	1.000 ( 1.000)	1.000 ( 1.000)	1.000 ( 1.000)
Cerebellum.Neotal.Early.Infancy	1.000 ( 1.000)	1.000 ( 1.000)	1.000 ( 1.000)	1.000 ( 1.000)
Cortex.Neotal.Early.Infancy	0.006 ( 0.047)	0.910 ( 1.000)	1.000 ( 1.000)	1.000 ( 1.000)
Hippocampus.Neotal.Early.Infancy	1.000 ( 1.000)	1.000 ( 1.000)	1.000 ( 1.000)	1.000 ( 1.000)
Striatum.Neotal.Early.Infancy	0.999 ( 1.000)	1.000 ( 1.000)	1.000 ( 1.000)	1.000 ( 1.000)
Thalamus.Neotal.Early.Infancy	0.621 ( 1.000)	0.851 ( 1.000)	1.000 ( 1.000)	1.000 ( 1.000)
Amygdala.Young.Adulthood	1.000 ( 1.000)	1.000 ( 1.000)	1.000 ( 1.000)	1.000 ( 1.000)
Cerebellum.Young.Adulthood	1.000 ( 1.000)	1.000 ( 1.000)	1.000 ( 1.000)	1.000 ( 1.000)
Cortex.Young.Adulthood	8.319e-05 ( 9.983e-04)	0.023 ( 0.687)	0.511 ( 1.000)	1.000 ( 1.000)
Hippocampus.Young.Adulthood	1.000 ( 1.000)	1.000 ( 1.000)	1.000 ( 1.000)	1.000 ( 1.000)
Striatum.Young.Adulthood	1.000 ( 1.000)	1.000 ( 1.000)	1.000 ( 1.000)	1.000 ( 1.000)
Thalamus.Young.Adulthood	1.000 ( 1.000)	0.992 ( 1.000)	1.000 ( 1.000)	1.000 ( 1.000)
The overlapped genes for every brain region and development (pSI threshold 0.05 ) are:
Amygdala.Adolescence : YWHAH, SMAD3, GRIN1, CAMK2A, KCNJ4, PACSIN1, PITPNM3, MAPK3, PRKCD, PRKCG, SYN2, GRIN2A, SIRPA, CNKSR2, DNM1, HTR2A, PITPNM2, SYN1
Cerebellum.Adolescence : PAXIP1, GABRB2, FOXO3, MAML3, ZBTB7A, CNKSR2, SKI, KCNK9, REL, GIT2, CAMK2B, RASGRF1, CACNG2, MAPK8IP3, DNM1, KCNA1, PTK2B, SNAP25, STXBP1, SOCS7, STX1B, KCNA2
Cortex.Adolescence : SYN2, CAMK2A, STX1A, PACSIN1, GABRB2, ITPKA, SIRPA, PITPNM2, SYP, RASGRF1, PITPNM3, MAP1A, ZBTB7A, SYN1, GRIN1, DUSP7, KCNB1, DUSP3, KCNJ4, THRB, DNM1, CAMK2G, SNAP25, SMAD3, VAMP1, PRKCB, GRIN2A, HTR2A, DLGAP1, RPH3A, KCNA2
Hippocampus.Adolescence : NOTCH3, CAMK2A, PRKCG, JPH3, CEBPB, SHANK1, GIT1, BAI2, SNPH
Striatum.Adolescence : DLGAP3, PRKCD, CAMK2B, DUSP7, SORBS2, AHR, CPLX1, BCR, ZBTB7A, ITPKA, KCNJ4, PRKCB, TOMM70A
Thalamus.Adolescence : DLGAP3, VAMP1, RASGRF1, AR, EPB41L3, CPEB1, PTK2B, RPH3A
Amygdala.Early.Childhood : GRIN2A
Cerebellum.Early.Childhood : GIT2, MAML3, SOCS7, PAXIP1, STX1B, GABRB2, SKI, RASGRF1, CACNG2, MAP3K5, KCNA1, KCNK9, SNAP25, KCNA2
Cortex.Early.Childhood : KCNB1, PITPNM2, GRIN2A, ITPKA, STX1A, THRB, HTR2A, CCDC85B
Hippocampus.Early.Childhood : CEBPB, CCDC85B, CAMK2A
Striatum.Early.Childhood : SMAD3, CAMK2B, DUSP7, KCNB1, BCR, ITPKA, KCNJ4, PRKCB, TOMM70A
Thalamus.Early.Childhood : LFNG
Amygdala.Early.Fetal : SMC1A, SALL1, KPNA2, CDK2, TOP2B, MCM2, DLL1, SMC3, MYBL2, INCENP, CTNND1, SKP2, SSRP1, NOTCH2, NOTCH1, RBMX, MCM7, TP53, ZBTB33, CCNA2, DCAF7, SMAD4, HNRNPR, HNRNPF, PBRM1, E2F1, PLK1, RAD21, SERTAD2, AURKA, SP3, NRAS, RBBP4, ZNF148, HDAC2, ASF1B, ARID2, STAG1, SKIL, CHAF1A, GINS4, SMARCC1, CCND2, CCNB1, TRIM28, CREB1, TEAD1, PCNA, SOX9, WEE1, REST, SP4, KHDRBS1, TRA2B, PA…
Cerebellum.Early.Fetal : GRIN2D, GRM7, PPARGC1A, SMC3, CNTNAP2, S1PR2, PBRM1, ZBTB33, SRC, GNAQ, CCNT1, NCOA6, PYGO1, FER, INA, APC2, RALGPS1, WDR82, TOP2B, VHL, CACNG2, CDH11, IKZF4, EPS8L1, REST, SP4, SETD1B, CDK6, DPYSL5, TRIO, SCN9A, DPYSL3
Cortex.Early.Fetal : SMC1A, SALL1, CDK2, TOP2B, MCM2, SMC3, RCOR1, SKP2, NEDD9, GINS4, NOTCH1, RBMX, MCM7, TP53, ZBTB33, CCNA2, DCAF7, SRC, CCNT1, AHR, MYBL2, PBRM1, NCOA2, PLK1, FER, SP3, PDS5A, SMARCD1, ZNF148, AFF4, HDAC2, ASF1B, ARID2, SKIL, CHD1, SMARCC1, KDM6A, MYC, CCND2, GLI3, CREB1, NCOA3, WEE1, REST, AURKA, PAK2, KIF23, MAPK8, CASP2, CHAF1A, NRAS, HNRNPA0, DCP2, TCF3, STAG1, TRIM24, OXS…
Hippocampus.Early.Fetal : CEBPG, LATS2, CDK2, MCM2, DLL1, MYBL2, CTNND1, SKP2, NEDD9, NOTCH2, NOTCH1, SUPT16H, RBMX, MCM7, TP53, ZBTB33, CCNA2, SOX9, SMAD4, NPM1, CCNT1, HNRNPF, PLK1, ELAVL1, AURKA, SP3, NRAS, RBBP4, ZNF148, HDAC2, ASF1B, ARID2, CHD1, SMARCC1, CCND2, CCNB1, HEY2, CHAF1A, TEAD1, PCNA, WEE1, REST, YAP1, KPNA2, KIF23, HNRNPA0, GINS4, DCP2, SP1, TRIM24, TCF3, GLI3
Striatum.Early.Fetal : SMC1A, SALL1, TOP2B, HNRNPF, CDKN1B, RCOR1, CCNA2, SOX9, SMAD4, NPM1, HNRNPR, HNRNPK, RAD21, SERTAD2, AURKA, NRAS, ASF1B, YAP1, ELAVL1, CCND2, GLI3, WEE1, REST, KHDRBS1, TRA2B, STAG1, TRIM24, ING1, SMC3, CKAP5, SSRP1, NOTCH2, CAND1, RBMX, MCM7, DCAF7, MYBL2, E2F1, PYGO1, FER, GINS4, KIF23, CHAF1A, TEAD1, PCNA, CHD1, SP4, KPNA2, HNRNPU, SIN3A, DCP2, NEDD4L, TOPBP1, CDK2, CDK…
Thalamus.Early.Fetal : SUMO2, KCTD10, CDK6, MYO16, TOP2B, MAPK8, MAPT, PLK1, AP2B1, CNTNAP2, S1PR2, PBRM1, SS18L1, ERC2, ADD2, FASN, CCNA2, DCAF7, TUBA1A, MYBL2, SYT4, IRS2, FER, ZYG11B, PAK3, YWHAQ, RALGPS1, KRAS, HDAC2, WDR82, ASF1B, CRMP1, SKIL, MYC, KIF23, SREBF2, L1CAM, CASK, CREB1, CTNNB1, CARM1, MAML3, EPS8L1, KHDRBS2, SP4, KHDRBS1, KPNA2, PAK2, GSK3B, FEM1B, SMC3, NRAS, HNRNPA0, DPYSL5, I…
Amygdala.Early.Mid.Fetal : MED12, SALL1, PBRM1, CDK2, TOP2B, DOT1L, DLL1, HNRNPH1, SMC3, DVL2, CTNND1, CREBBP, NOTCH1, SF3A2, MCM7, TP53, CCNA2, ZNF8, MYBL2, NCOA6, E2F1, TCF3, AURKA, RBMX, SP3, HNRNPU, SMARCD1, SPEN, PLK1, HDAC2, ASF1B, ARID2, STAG1, MCM2, GINS4, SMARCC1, CASP2, CCND2, CCNB1, CHAF1A, PCNA, CENPJ, SOX9, WEE1, PAK2, KIF23, TFDP2, HNRNPUL1, HNRNPH3, HNRNPA0, DPYSL3, NEDD4L, TRIM24,…
Cerebellum.Early.Mid.Fetal : MAML3, ASF1B, YAP1, CDK2, MCM2, MYBL2, GINS4, CDK6, PLK1, S1PR2, TCF3
Cortex.Early.Mid.Fetal : SIAH1, RALGPS1, PTPRD, MAPT, ACVR1B, CREBBP, NEDD9, PBRM1, SS18L1, FASN, ZNF8, SRC, TUBA1A, NCOA6, NCOA2, DIP2C, VHL, YBX1, MARK1, HDAC2, CRMP1, JMY, CASP2, MYC, L1CAM, NCOA3, APC2, SETD1B, TUBB, PAK2, MAPK8, HNRNPA0, DPYSL5, TRIO, ADD2, TRIM24, OXSR1, DPYSL3
Hippocampus.Early.Mid.Fetal : WEE1, CCNA2, SOX9, TUBB, TP53, ASF1B, LATS2, CDK2, MCM2, MYBL2, GINS4, KIF23, CCND2, GLI3, AURKA, NEDD9, NOTCH1, TCF3, PLK1
Striatum.Early.Mid.Fetal : LPHN1, CNTNAP2, RYBP, NEDD9, SS18L1, MAML3, SRC, DIP2C, RARA, PYGO1, HDAC2, FAM115A, ZNF764, SKIL, MYC, CDH11, IKZF4, APC2, SP4, SETD1B, HNRNPA0, TRIO, NEDD4L, DPYSL3
Thalamus.Early.Mid.Fetal : GRIN2D, CDC42, MYO16, AP2B1, DPYSL2, PIK3CD, CNTNAP2, FEM1B, S1PR2, SS18L1, ERC2, FASN, TUBA1A, SLC8A3, YBX1, PAK3, GRM7, RALGPS1, CRMP1, MYC, TUBB2A, IKZF4, EPS8L1, KHDRBS2, TUBB, LRFN1, MAPT, DPYSL5, INA, SCN9A, SDC3, DPYSL3
Amygdala.Late.Fetal : TP53, SALL1, SOX9, SMAD4, SP4, CCND2, GLI3, NOTCH2, NOTCH1, SMARCD1
Cerebellum.Late.Fetal : PRKCB, CDK6, HEY2, PYGO1, FOXO3, CTNNB1, KCNK9
Cortex.Late.Fetal : EPS8L1, FASN, CRMP1, R3HDM1, TUBB, PACS1, GRM7, MAPK8, MYO16, MARK1, PIK3R2, RALGPS1, ACTB, DPYSL5, DPYSL2, ADD2, RTN1, SYT4, TUBA1A, DPYSL3
Hippocampus.Late.Fetal : TP53, ACTB, TUBB, LATS2, ASF1B, TUBA1A, GRM7, MYBL2
Striatum.Late.Fetal : CDK2, MCM2, CDK6, PLK1, PIK3CD, CNTNAP2, RYBP, S1PR2, NOTCH1, TP53, CCNA2, MYBL2, RARA, GRM7, AURKA, HCFC1, ACTB, CCNB1, ASF1B, KIF23, CASP2, CCND2, PCNA, WEE1, SP4, NEDD4L, CDKN2C
Thalamus.Late.Fetal : EPS8L1, GRIN2D, CDC42, TUBB, TUBA1A, ACTB, PRKCD, TUBB2A, NDFIP1
Amygdala.Late.Infancy : RBM25, CCAR1
Cerebellum.Late.Infancy : RBBP6, CCNL1, MXD1, GIT2, SOCS7, PAXIP1, PRPF3, FNBP4, KIAA0907, ADRM1, SNRNP70, KCNK9, NUFIP2
Cortex.Late.Infancy : R3HDM1, SYP, ITPKA, STX1A
Hippocampus.Late.Infancy : CCAR1
Striatum.Late.Infancy : HTR2A, CCAR1
Thalamus.Late.Infancy : DLGAP3, PTK2B, RPH3A, VAMP2
Amygdala.Late.Mid.Fetal : EPS8L1, PNN, RBM5, FNBP4, RBBP6, SPEN, MYO16, VHL, BPTF, DPYSL5, RANBP17, ZNF382, SCN9A, THRB, RCOR1, CENPJ, DPYSL3, TRIO
Cerebellum.Late.Mid.Fetal : CDK2, MCM2, PTPRD, EP400, CDK6, PLK1, TAF1, GNAQ, LFNG, MCM7, TP53, CCNA2, BMPR1A, MYBL2, RANBP17, CBFA2T2, PYGO1, KCNK9, PNN, DOT1L, ASF1B, ARID2, UBR5, CHD1, KIF23, CASP2, HEY2, TEAD1, CENPJ, MAML3, WEE1, REST, FNBP4, GINS4, ZNF8, TCF3
Cortex.Late.Mid.Fetal : PPP1R10, R3HDM1, MAPT, SYNGAP1, FASN, PACS1, RANBP17, VHL, MYC, YBX1, APC2, MARK1, GRM7, ADD2, RALGPS1, CRMP1, ZNF382, TUBB2A, MYO16, EPS8L1, RBM5, DPYSL5, TRIO, SCN9A, DPYSL3
Hippocampus.Late.Mid.Fetal : MYO16, LATS2
Striatum.Late.Mid.Fetal : PNN, RBM5, SAFB, GRM7, MYC, MYBL2, DLL1, HNRNPH1, DTX1, RARA, CDH11, RYBP, SNRNP70, FUS, SF3A2
Thalamus.Late.Mid.Fetal : EPS8L1, SDC3, SCN9A, LFNG
Amygdala.Middle.Late.Childhood : SYN2, SNCA, MAPK3, PRKCG, SIRPA, MAPK1, SYN1, HTR2A
Cerebellum.Middle.Late.Childhood : KCNA1, PAXIP1, ASH1L, GABRB2, UBC, SIRPA, FOXO3, WAC, MAML3, PITPNM3, ZBTB7A, SKI, KCNK9, REL, GIT2, RASGRF1, ATXN7, ARID3A, CACNG2, ARNT, PTK2B, SNAP25, STXBP1, SOCS7, STX1B, RERE, DCP1A, KCNA2
Cortex.Middle.Late.Childhood : RNF11, CAMK2A, PRKCB, GRIN2A, VAMP1, ITPKA, RPH3A, STX1A, DUSP3, THRB, PPP3CB, HTR2A, SNAP25
Hippocampus.Middle.Late.Childhood : NCKAP1, RNF11, CAMK2A, MAP2K1, PRKCG
Striatum.Middle.Late.Childhood : none
Thalamus.Middle.Late.Childhood : VAMP1, GABRG2, PRKAR1A, MAP1A, EPB41L3, CPEB1, PTK2B, RPH3A
Amygdala.Neotal.Early.Infancy : SHANK1, SLC6A1, CPLX1, PITPNM3
Cerebellum.Neotal.Early.Infancy : SYT4, KCNA1, ITPKA, KCNK9, MAP3K5
Cortex.Neotal.Early.Infancy : R3HDM1, RAB3A, SYP, JPH3, GRIN2A, SYNGAP1, STX1A, PITPNM2, ERC2, RASGRF1, CDK5R2, DLG2, JAKMIP1, NUMBL, GRIN1, MYO16, DUSP7, SHANK2, KCNJ4, THRB, SNCA, PRKCB, PITPNM3, HTR2A, DLGAP1
Hippocampus.Neotal.Early.Infancy : TRAF3, SLC6A1
Striatum.Neotal.Early.Infancy : SMAD3, CDK5R2, CPLX1, BCR, JAKMIP1, KCNJ4, BAIAP2, CCND1
Thalamus.Neotal.Early.Infancy : GRIN2D, GRIN1, MYO16, RAB3A, PRKCD, VAMP2, RAB6A, LARP1, CDK5R2, MAP1A, EPB41L3, SLC8A3, NDFIP1, DLGAP3, SYP, GRM7, RASGRF1, PTK2B, YWHAH, VAMP1, PRKCG, YWHAG, RPH3A, KCNA2
Amygdala.Young.Adulthood : SYN2, HTR2A, MAPK3
Cerebellum.Young.Adulthood : REL, KCNA1, SOCS7, PAXIP1, STX1B, GABRB2, SKI, ZBTB7A, CACNG2, FOXO3, KCNA2, PTK2B, KCNK9, SNAP25, STXBP1
Cortex.Young.Adulthood : SYN2, CAMK2A, STX1A, PACSIN1, CACNA1D, PPARGC1A, GABRB2, ITPKA, CPEB1, SIRPA, GABRG2, MAPK8IP3, PITPNM2, RASGRF1, PITPNM3, MAP1A, ZBTB7A, IRS2, SYN1, SNPH, GRIN1, KCNMA1, KCNB1, DUSP3, KCNJ4, THRB, DNM1, KCNA1, CAMK2G, SNAP25, STXBP1, VAMP1, CPLX1, PRKCB, GRIN2A, PRKCE, HTR2A, DLGAP1, RPH3A, KCNA2
Hippocampus.Young.Adulthood : CAMK2A, CPEB1, PRKCG
Striatum.Young.Adulthood : MAP3K5, BCR
Thalamus.Young.Adulthood : DLGAP3, VAMP1, RPH3A, RASGRF1, AR, CPLX1, EPB41L3, CPEB1, CCND1, KCNA2
The overlapped genes for every brain region and development (pSI threshold 0.01 ) are:
Amygdala.Adolescence : SYN2, SIRPA, PACSIN1
Cerebellum.Adolescence : STX1B, KCNA1, KCNK9
Cortex.Adolescence : HTR2A, GRIN2A, CAMK2A
Hippocampus.Adolescence : CAMK2A
Striatum.Adolescence : none
Thalamus.Adolescence : none
Amygdala.Early.Childhood : none
Cerebellum.Early.Childhood : none
Cortex.Early.Childhood : GRIN2A
Hippocampus.Early.Childhood : none
Striatum.Early.Childhood : none
Thalamus.Early.Childhood : none
Amygdala.Early.Fetal : WEE1, CCNA2, CCNB1, ASF1B, CDK2, MCM2, PLK1, DLL1, KIF23, GLI3, AURKA, MYBL2
Cerebellum.Early.Fetal : none
Cortex.Early.Fetal : NEDD9, CCNA2, GLI3
Hippocampus.Early.Fetal : WEE1, CCNA2, TP53, ASF1B, YAP1, CDK2, MCM2, MYBL2, GINS4, KIF23, GLI3, AURKA, TCF3, PLK1
Striatum.Early.Fetal : SALL1, CDK2, MCM2, DLL1, CDK6, PLK1, SKP2, NOTCH1, MCM7, CCNA2, SOX9, MYBL2, E2F1, AURKA, CCNB1, ASF1B, GINS4, KIF23, CCND2, GLI3, CHAF1A, PCNA, WEE1, KPNA2, TCF3
Thalamus.Early.Fetal : EPS8L1, DPYSL5, INA, SCN9A, S1PR2, DPYSL3
Amygdala.Early.Mid.Fetal : MYBL2
Cerebellum.Early.Mid.Fetal : none
Cortex.Early.Mid.Fetal : NEDD9
Hippocampus.Early.Mid.Fetal : none
Striatum.Early.Mid.Fetal : RYBP, MYC
Thalamus.Early.Mid.Fetal : EPS8L1, DPYSL5, S1PR2, SDC3
Amygdala.Late.Fetal : none
Cerebellum.Late.Fetal : none
Cortex.Late.Fetal : MYO16
Hippocampus.Late.Fetal : none
Striatum.Late.Fetal : ASF1B, RYBP, CCND2
Thalamus.Late.Fetal : none
Amygdala.Late.Infancy : none
Cerebellum.Late.Infancy : none
Cortex.Late.Infancy : none
Hippocampus.Late.Infancy : none
Striatum.Late.Infancy : none
Thalamus.Late.Infancy : none
Amygdala.Late.Mid.Fetal : none
Cerebellum.Late.Mid.Fetal : GINS4, CDK6, RANBP17
Cortex.Late.Mid.Fetal : MYO16
Hippocampus.Late.Mid.Fetal : none
Striatum.Late.Mid.Fetal : none
Thalamus.Late.Mid.Fetal : none
Amygdala.Middle.Late.Childhood : none
Cerebellum.Middle.Late.Childhood : KCNA1, KCNK9, SOCS7
Cortex.Middle.Late.Childhood : HTR2A, ITPKA
Hippocampus.Middle.Late.Childhood : none
Striatum.Middle.Late.Childhood : none
Thalamus.Middle.Late.Childhood : none
Amygdala.Neotal.Early.Infancy : none
Cerebellum.Neotal.Early.Infancy : none
Cortex.Neotal.Early.Infancy : STX1A
Hippocampus.Neotal.Early.Infancy : none
Striatum.Neotal.Early.Infancy : none
Thalamus.Neotal.Early.Infancy : GRIN2D, PRKCD, PTK2B, RPH3A, RASGRF1
Amygdala.Young.Adulthood : none
Cerebellum.Young.Adulthood : none
Cortex.Young.Adulthood : VAMP1, CAMK2A, PACSIN1, KCNB1, GRIN2A, THRB, HTR2A, RPH3A, KCNA2
Hippocampus.Young.Adulthood : none
Striatum.Young.Adulthood : none
Thalamus.Young.Adulthood : VAMP1
The overlapped genes for every brain region and development (pSI threshold 0.001 ) are:
Amygdala.Adolescence : none
Cerebellum.Adolescence : none
Cortex.Adolescence : none
Hippocampus.Adolescence : none
Striatum.Adolescence : none
Thalamus.Adolescence : none
Amygdala.Early.Childhood : none
Cerebellum.Early.Childhood : none
Cortex.Early.Childhood : none
Hippocampus.Early.Childhood : none
Striatum.Early.Childhood : none
Thalamus.Early.Childhood : none
Amygdala.Early.Fetal : none
Cerebellum.Early.Fetal : none
Cortex.Early.Fetal : none
Hippocampus.Early.Fetal : none
Striatum.Early.Fetal : CCNA2, ASF1B, PLK1, KIF23, MYBL2, AURKA
Thalamus.Early.Fetal : none
Amygdala.Early.Mid.Fetal : none
Cerebellum.Early.Mid.Fetal : none
Cortex.Early.Mid.Fetal : none
Hippocampus.Early.Mid.Fetal : none
Striatum.Early.Mid.Fetal : none
Thalamus.Early.Mid.Fetal : none
Amygdala.Late.Fetal : none
Cerebellum.Late.Fetal : none
Cortex.Late.Fetal : none
Hippocampus.Late.Fetal : none
Striatum.Late.Fetal : none
Thalamus.Late.Fetal : none
Amygdala.Late.Infancy : none
Cerebellum.Late.Infancy : none
Cortex.Late.Infancy : none
Hippocampus.Late.Infancy : none
Striatum.Late.Infancy : none
Thalamus.Late.Infancy : none
Amygdala.Late.Mid.Fetal : none
Cerebellum.Late.Mid.Fetal : none
Cortex.Late.Mid.Fetal : none
Hippocampus.Late.Mid.Fetal : none
Striatum.Late.Mid.Fetal : none
Thalamus.Late.Mid.Fetal : none
Amygdala.Middle.Late.Childhood : none
Cerebellum.Middle.Late.Childhood : none
Cortex.Middle.Late.Childhood : none
Hippocampus.Middle.Late.Childhood : none
Striatum.Middle.Late.Childhood : none
Thalamus.Middle.Late.Childhood : none
Amygdala.Neotal.Early.Infancy : none
Cerebellum.Neotal.Early.Infancy : none
Cortex.Neotal.Early.Infancy : none
Hippocampus.Neotal.Early.Infancy : none
Striatum.Neotal.Early.Infancy : none
Thalamus.Neotal.Early.Infancy : none
Amygdala.Young.Adulthood : none
Cerebellum.Young.Adulthood : none
Cortex.Young.Adulthood : VAMP1
Hippocampus.Young.Adulthood : none
Striatum.Young.Adulthood : none
Thalamus.Young.Adulthood : none
The overlapped genes for every brain region and development (pSI threshold 0.0001 ) are:
Amygdala.Adolescence : none
Cerebellum.Adolescence : none
Cortex.Adolescence : none
Hippocampus.Adolescence : none
Striatum.Adolescence : none
Thalamus.Adolescence : none
Amygdala.Early.Childhood : none
Cerebellum.Early.Childhood : none
Cortex.Early.Childhood : none
Hippocampus.Early.Childhood : none
Striatum.Early.Childhood : none
Thalamus.Early.Childhood : none
Amygdala.Early.Fetal : none
Cerebellum.Early.Fetal : none
Cortex.Early.Fetal : none
Hippocampus.Early.Fetal : none
Striatum.Early.Fetal : CCNA2
Thalamus.Early.Fetal : none
Amygdala.Early.Mid.Fetal : none
Cerebellum.Early.Mid.Fetal : none
Cortex.Early.Mid.Fetal : none
Hippocampus.Early.Mid.Fetal : none
Striatum.Early.Mid.Fetal : none
Thalamus.Early.Mid.Fetal : none
Amygdala.Late.Fetal : none
Cerebellum.Late.Fetal : none
Cortex.Late.Fetal : none
Hippocampus.Late.Fetal : none
Striatum.Late.Fetal : none
Thalamus.Late.Fetal : none
Amygdala.Late.Infancy : none
Cerebellum.Late.Infancy : none
Cortex.Late.Infancy : none
Hippocampus.Late.Infancy : none
Striatum.Late.Infancy : none
Thalamus.Late.Infancy : none
Amygdala.Late.Mid.Fetal : none
Cerebellum.Late.Mid.Fetal : none
Cortex.Late.Mid.Fetal : none
Hippocampus.Late.Mid.Fetal : none
Striatum.Late.Mid.Fetal : none
Thalamus.Late.Mid.Fetal : none
Amygdala.Middle.Late.Childhood : none
Cerebellum.Middle.Late.Childhood : none
Cortex.Middle.Late.Childhood : none
Hippocampus.Middle.Late.Childhood : none
Striatum.Middle.Late.Childhood : none
Thalamus.Middle.Late.Childhood : none
Amygdala.Neotal.Early.Infancy : none
Cerebellum.Neotal.Early.Infancy : none
Cortex.Neotal.Early.Infancy : none
Hippocampus.Neotal.Early.Infancy : none
Striatum.Neotal.Early.Infancy : none
Thalamus.Neotal.Early.Infancy : none
Amygdala.Young.Adulthood : none
Cerebellum.Young.Adulthood : none
Cortex.Young.Adulthood : none
Hippocampus.Young.Adulthood : none
Striatum.Young.Adulthood : none
Thalamus.Young.Adulthood : none

## Sheet: C2_TSEA
Of the inputed 674 genes,
656 genes exist in the tissue expression dataset, 18 genes do not, which are:
KMT2C,STRIP1,KIAA1549L,SEPT6,KMT2D,AMER1,KMT2A,DMTN,GSE1,KLHL42,BOD1L1,ENSG00000188223,RACGAP1P,SFRS2,ZBTB21,HSP90AA2P,AC002398.9,AGO2
Interpretation of TSEA results table:
The first row lists the pSI thresholds, and the first column lists the tissues
The values in the tables are the Fisher's Exact p-values, followed by the Benjamini-Hochberg (BH) corrected values in parentheses.
The overlapped genes for the corresponding tissues and thresholds are listed at the end.
Tissues and P-Values	0.05	0.01	0.001	0.0001
Adipose Tissue	1.0 ( 1.0 )	0.989 ( 1.0 )	0.694 ( 1.0 )	1.0 ( 1.0 )
Adrenal Gland	0.607 ( 1.0 )	0.982 ( 1.0 )	1.0 ( 1.0 )	1.0 ( 1.0 )
Blood	0.995 ( 1.0 )	1.0 ( 1.0 )	1.0 ( 1.0 )	1.0 ( 1.0 )
Blood Vessel	0.368 ( 1.0 )	0.609 ( 1.0 )	1.0 ( 1.0 )	1.0 ( 1.0 )
Brain	0.022 ( 0.553 )	0.0001132 ( 0.003 )	7.25e-06 ( 0.0001812 )	0.025 ( 0.629 )
Breast	1.0 ( 1.0 )	0.995 ( 1.0 )	1.0 ( 1.0 )	1.0 ( 1.0 )
Colon	1.0 ( 1.0 )	1.0 ( 1.0 )	1.0 ( 1.0 )	1.0 ( 1.0 )
Esophagus	1.0 ( 1.0 )	1.0 ( 1.0 )	1.0 ( 1.0 )	1.0 ( 1.0 )
Fallopian Tube	0.976 ( 1.0 )	1.0 ( 1.0 )	1.0 ( 1.0 )	1.0 ( 1.0 )
Heart	0.999 ( 1.0 )	0.999 ( 1.0 )	1.0 ( 1.0 )	1.0 ( 1.0 )
Kidney	1.0 ( 1.0 )	1.0 ( 1.0 )	1.0 ( 1.0 )	1.0 ( 1.0 )
Liver	1.0 ( 1.0 )	1.0 ( 1.0 )	1.0 ( 1.0 )	1.0 ( 1.0 )
Lung	1.0 ( 1.0 )	1.0 ( 1.0 )	1.0 ( 1.0 )	1.0 ( 1.0 )
Muscle	0.144 ( 1.0 )	1.0 ( 1.0 )	1.0 ( 1.0 )	1.0 ( 1.0 )
Nerve	0.971 ( 1.0 )	0.943 ( 1.0 )	1.0 ( 1.0 )	1.0 ( 1.0 )
Ovary	0.992 ( 1.0 )	0.966 ( 1.0 )	0.683 ( 1.0 )	1.0 ( 1.0 )
Pancreas	1.0 ( 1.0 )	0.999 ( 1.0 )	1.0 ( 1.0 )	1.0 ( 1.0 )
Pituitary	0.722 ( 1.0 )	0.381 ( 1.0 )	0.962 ( 1.0 )	1.0 ( 1.0 )
Prostate	1.0 ( 1.0 )	0.993 ( 1.0 )	1.0 ( 1.0 )	1.0 ( 1.0 )
Skin	1.0 ( 1.0 )	1.0 ( 1.0 )	1.0 ( 1.0 )	1.0 ( 1.0 )
Stomach	1.0 ( 1.0 )	1.0 ( 1.0 )	1.0 ( 1.0 )	1.0 ( 1.0 )
Testis	1.0 ( 1.0 )	1.0 ( 1.0 )	1.0 ( 1.0 )	1.0 ( 1.0 )
Thyroid	1.0 ( 1.0 )	0.995 ( 1.0 )	1.0 ( 1.0 )	1.0 ( 1.0 )
Uterus	0.591 ( 1.0 )	0.979 ( 1.0 )	1.0 ( 1.0 )	1.0 ( 1.0 )
Vagina	1.0 ( 1.0 )	1.0 ( 1.0 )	1.0 ( 1.0 )	1.0 ( 1.0 )
The overlapped genes for every tissue ( pSI threshold 0.05 ) are:
Adipose Tissue : NEDD9, CDKN2C, SYN2, RTN1, FASN, FYN, NOTCH3, DTX1
Adrenal Gland : SYP, SHANK1, CTSD, CACNA1B, GRM7, DDB1, RPH3A, EPB41L3, KCNK9, DLGAP1, GABRG2, GABRB2, CDK5, TRIM24, PTPRE, SORBS2, ZMYM3, MAPK8IP2, MBOAT7, CDK5R2, CCND2, INA, DLG2, PEBP1, SDC3, SYN1, HSPA9, SYT4, FAM115A, ING2, CACNA1D, MAP3K5, PIK3R2
Blood : ORC1, SIRPA, PIK3CD, PHF21A, MCM2, SLC8A3, RPH3A, PTPN6, UBE2D1, GRB2, PTK2B, MYBL2, CCNB1, PTPRE, CDC45, PRKCD, MAPK14, PRKCB, EIF2AK2, MBOAT7, GFI1B, CSK, ADRBK1, GIT2, RARA, MXD1, ASF1B, SNCA, CCNA2, LRFN1, CDK1, GINS4, PLK1, REL, SLC12A6, ARID3A
Blood Vessel : DIP2C, NOTCH2, PTK2, PPFIA2, PJA2, KCTD10, ACTN4, NOTCH3, CACNA1C, YWHAH, BMPR1A, SMURF1, MARK1, CAMK2G, SRF, TAF5L, RTN1, HEY2, RAP1A, LDOC1, THRB, ACTB, PDLIM7, YAP1, DPYSL3, SETD1B, FLNA, SKI, KCNMA1, HTR2A, LATS2, SORBS2
Brain : STXBP1, APC2, CACNA1B, SNAP25, MAPK8IP1, CNTNAP2, KHDRBS2, RPH3A, DTX1, PTK2B, DPYSL2, CALM1, GRIN2A, NECAP1, RAB3A, PTPRD, PRKCB, PITPNM3, SYN1, SYT4, SLC6A1, LRFN1, CACNB3, NRXN1, ABI2, ZNF382, KCNA1, SHANK1, PPFIA2, MAPT, DNM1, MAP1A, CAMK2B, SLC8A3, GABRG2, R3HDM1, GDI1, YWHAH, GABRB2, STX1A, ITPKA, RTN1, GABRB3, CNKSR2, APBB1, CACNG2, INA, JPH3, CPEB1, KCNA2, SNCA, SOX9, HTR2A, PRKCG…
Breast : GLI3, NEDD9, SYN2, FASN
Colon : NEDD4L, SCN9A, ASF1B, GFI1B, CCNB1, ITPKA, LFNG, CDC45, HDAC1, GRIN1, AURKA, TONSL, PLK1
Esophagus : MXD1, EPS8L1, ARF6, FLNA, DPYSL3, PITPNM3, VPS4B, KCNB1
Fallopian Tube : MYC, CAMK2G, SETD1B, HTR2A, FLNA, HEY2, PPFIA2, VAMP1, PDLIM7, LDOC1, YAP1, KCNMA1, GLI3, KCNB1
Heart : CAMK2A, PPARGC1A, PRKACA, PRKAR1A, CCND2, RAB3A, FAM127A, HEY2, GOT2, GRIN2A, PACSIN1, MYO16, CAMK2B, CACNA1C, SORBS2, DUSP3, KCNJ4
Kidney : BIN1, SALL1, PEBP1, RASGRF1
Liver : CEBPB, NEK6, AJUBA, CDC45, SLC6A1, SALL1, AR
Lung : S1PR2, NEDD9, GABRB2, GFI1B, DPYSL2, ARRB1, BMPR2, PTPRE, CACNA1D, PRKCE, CDH11, RASGRF1, KHDRBS2, PTPN6
Muscle : YWHAG, CUL5, PSMD4, ZYG11B, TEAD1, DDI2, ZRANB1, CARM1, NPLOC4, GOT2, MAPT, EIF3A, CAMK2B, SLC8A3, KCNB1, PSMD12, CUL4A, PYGO1, PPM1A, PPP1R2, UBE3A, YBX1, CUL3, UBC, FEM1B, KEAP1, EIF4G1, FAF1, RAD23B, GAPDH, COPS3, DUSP3, PSMD8, ADRM1, RERE, CAMK2A, PPARGC1A, PRKACA, PRKAR1A, HDAC4, BIN1, RAD23A, PPP3CB, FOXO3, UBE2D1
Nerve : GIT1, KCNA1, SCN9A, PAK3, AHR, KCNA2, TEAD1, NUMBL, SNCA, APC2, L1CAM, SLC6A1, MAPK8IP1, KCNJ4, NRXN1, CNKSR2, CPEB1, FER, SDC3, SPTBN1, TUBA1A
Ovary : ZMYM3, SNAP25, CDH11, NPM1, RBMX, PYGO1, PITPNM2, ERC2, NLGN2, MAPK8IP2, JMY, GLI3, SYNGAP1, ING1, SP4, H3F3B, PTPRD, PITPNM3, FUS, TMEM8B, ING2, MAP3K5, CACNB3
Pancreas : SYT4, SHANK2, CDK5R2, MYBL2, SOX9, DLG3, LFNG, RASGRF1, OGT, HM13, PAK3, HTT
Pituitary : ZNF382, SYP, STXBP1, APC2, CACNA1B, PPFIA2, MAPT, MAPK8IP1, LPHN1, CNTNAP2, CAMK2B, KHDRBS2, PAK3, KCNK9, GABRG2, STX1B, STX1A, ERC2, ADD2, RTN1, GABRB3, MAPK8IP2, MYO16, NUMBL, LDOC1, GNAO1, RALGPS1, ARHGAP33, SYNGAP1, CACNG2, SHANK1, JAKMIP1, CRMP1, CDK5R2, SYT4, MAPK8IP3, TRIM9, INA, DLG2, THRB, RAB3A, SNPH, SYN1, CPEB1, KCNJ4, JPH3, SNAP25, KCNA2, APBB1, DLG4, CACNA1D, PRKCG, DPYS…
Prostate : NEDD4L, JAKMIP1, DLL1, DPYSL3, GRIN1, CNTNAP2, AR, DLGAP1
Skin : MYC, DUSP7, WEE1, AJUBA, BAIAP2, LFNG, CCND1, DLG2, TUBB2A, NOTCH3, ACVR1B, CSNK2A2, EPS8L1
Stomach : KCNA1, ASF1B, MYBL2, ITPKA, ARRB1, GNAO1, PLK1
Testis : ORC1, CUL3, CACNA1B, GRM7, RPH3A, DLGAP1, KIF23, KPNA2, SOCS7, SOX9, ITPKA, MYBL2, CDC45, DCUN1D1, SIAH1, TCF3, GRIN2A, E2F1, MAPK8IP2, PLK1, SCN9A, DPYSL5, GFI1B, JAKMIP1, INA, JPH3, RANBP17, MMS22L, GGA1, CENPJ, AURKA, CPEB1, KCNJ4, ASF1B, VPRBP, ARID3A, CCNB1, PRKCG, CDK1, GINS4, DLGAP3, DOT1L
Thyroid : PPARGC1A, SHANK2, EPS8L1, GABRB3, RANBP17, CENPJ, CAMK2B, SALL1, PAK3, KHDRBS2
Uterus : RBFOX2, AJUBA, GRM7, CDH11, MAML3, LPHN1, CACNA1C, CPLX1, NLGN2, DPYSL3, GRIN2A, GLI3, SYNGAP1, CRMP1, TAB3, SDC3, PDLIM7, DDX17, RERE, FLNA, KCNMA1, LRFN1, CACNB3, TRIM9, SALL1
Vagina : MXD1, EPS8L1, AR, DNM1, SERTAD2, SLC12A6, DUSP7
The overlapped genes for every tissue ( pSI threshold 0.01 ) are:
Adipose Tissue : SYN2, FASN
Adrenal Gland : MAP3K5, PEBP1, SDC3, MBOAT7, KCNK9
Blood : MXD1, PIK3CD, GFI1B, MYBL2, LRFN1, PRKCB, RPH3A, PTPN6
Blood Vessel : FLNA, HEY2, HTR2A, ACTN4, LDOC1, NOTCH3, SORBS2
Brain : KCNA1, KHDRBS2, SYP, STXBP1, L1CAM, MAP1A, PACSIN1, APC2, CACNA1B, GRM7, PPFIA2, MAPT, RASGRF1, CNTNAP2, CAMK2B, SLC8A3, RPH3A, KCNK9, DLGAP1, GABRG2, STX1B, GABRB2, STX1A, ERC2, ITPKA, GNAO1, ADD2, SYN2, RTN1, GABRB3, GRIN2A, GRIN1, CNKSR2, PRKCB, MAPK8IP2, CACNG2, SHANK1, JAKMIP1, CDK5R2, CPLX1, TRIM9, INA, DLG2, JPH3, RAB3A, PTPRD, SNPH, SYN1, KCNJ4, CAMK2A, SYT4, SNAP25, KCNA2, SNCA, …
Breast : FASN
Colon : none
Esophagus : EPS8L1
Fallopian Tube : none
Heart : KCNJ4, SORBS2
Kidney : none
Liver : none
Lung : RASGRF1
Muscle : SLC8A3, BIN1, RAD23A
Nerve : AHR, KCNA2, SNCA, L1CAM, MAPK8IP1, NRXN1
Ovary : PITPNM3, CDH11, CACNB3
Pancreas : PAK3, LFNG
Pituitary : SYP, SHANK1, CACNA1B, SNAP25, MAPK8IP1, KCNK9, GABRG2, STX1A, ERC2, RTN1, GABRB3, MAPK8IP2, SYNGAP1, CACNG2, CRMP1, CDK5R2, JAKMIP1, INA, JPH3, SYN1, CPEB1, SYT4, CACNA1D, GNAO1, DPYSL5, TRIM9
Prostate : CNTNAP2, DLL1
Skin : EPS8L1
Stomach : none
Testis : ASF1B, KPNA2, SOCS7, GFI1B, MYBL2, CACNA1B, CDC45, PRKCG, DLGAP3, DPYSL5, CPEB1, PLK1
Thyroid : CENPJ, KHDRBS2, SALL1
Uterus : CACNA1C, KCNMA1
Vagina : none
The overlapped genes for every tissue ( pSI threshold 0.001 ) are:
Adipose Tissue : FASN
Adrenal Gland : none
Blood : none
Blood Vessel : none
Brain : KCNA1, SYP, SHANK1, CACNA1B, GRM7, SNAP25, RASGRF1, CNTNAP2, DPYSL5, RPH3A, KCNK9, DLGAP1, GABRG2, GABRB2, STX1B, ERC2, SYN2, RTN1, GRIN2A, GRIN1, PACSIN1, MAPK8IP2, CACNG2, JAKMIP1, CDK5R2, TRIM9, INA, JPH3, RAB3A, SYN1, KCNJ4, CAMK2A, SYT4, KCNA2, PRKCG, SLC6A1, DLGAP3, NRXN1, BAI2
Breast : none
Colon : none
Esophagus : none
Fallopian Tube : none
Heart : none
Kidney : none
Liver : none
Lung : none
Muscle : none
Nerve : none
Ovary : CDH11
Pancreas : none
Pituitary : SYT4, INA, CDK5R2
Prostate : none
Skin : none
Stomach : none
Testis : SOCS7, CDC45
Thyroid : none
Uterus : none
Vagina : none
The overlapped genes for every tissue ( pSI threshold 0.0001 ) are:
Adipose Tissue : none
Adrenal Gland : none
Blood : none
Blood Vessel : none
Brain : GABRG2, CACNG2, GABRB2, CAMK2A, INA, JPH3, SNAP25, PRKCG, PACSIN1, GRIN1, DPYSL5, RPH3A, KCNK9
Breast : none
Colon : none
Esophagus : none
Fallopian Tube : none
Heart : none
Kidney : none
Liver : none
Lung : none
Muscle : none
Nerve : none
Ovary : none
Pancreas : none
Pituitary : none
Prostate : none
Skin : none
Stomach : none
Testis : none
Thyroid : none
Uterus : none
Vagina : none

## Sheet: C3_CSEA
Of the inputed 998 genes,
826 genes exist in the brain cell type expression dataset, 172 genes do not, which are:
ZRANB1,KIAA1549,SUMO1,SUMO2,SRSF11,MFAP1,ZNF74,PEBP1,DDX39B,ZNF148,KMT5B,HNRNPUL1,ZC3H18,ZSWIM8,UNKL,LARP1,ENSG00000188223,ZNF689,RAB5A,PRRC2B,PRRC2A,LRRC7,CENPC,IRF2BPL,THOC2,TDP2,KAT8,PTMA,TTI1,ROBO2,C17ORF85,UBC,ZBTB21,YBX1,PCNA,DDI2,SPTAN1,RPL5,PABPC4,RAB6A,EPB41,CHMP3,CCAR2,KAT7,NCKAP1,SUPT20H,SPTB,SRSF4,ZNF451,SRSF6,RUVBL1,MAML3,SRSF3,U2AF1,AMER1,TUBA1A,U2AF2,SRSF9,HTR2A,TFE3,ZNF764,CEP170P…
Interpretation of CSEA results table:
The first row lists the pSI thresholds, and the first column lists the brain cell types
The values in the tables are the Fisher's Exact p-values, followed by the Benjamini-Hochberg (BH) corrected values in parentheses.
Click the linked p-values to see the overlapped genes for the corresponding brain cell types and thresholds.
Brain Cell Types and P-Values	0.05	0.01	0.001	0.0001
RetR.Rods	0.003 ( 0.031)	0.234 ( 1.000)	0.984 ( 1.000)	0.938 ( 1.000)
Hyp	0.967 ( 1.000)	0.978 ( 1.000)	1.000 ( 1.000)	1.000 ( 1.000)
Hyp.Hcrt	1.000 ( 1.000)	0.997 ( 1.000)	1.000 ( 1.000)	1.000 ( 1.000)
BF	0.949 ( 1.000)	1.000 ( 1.000)	1.000 ( 1.000)	1.000 ( 1.000)
BF.Chat	1.000 ( 1.000)	1.000 ( 1.000)	1.000 ( 1.000)	1.000 ( 1.000)
BS	1.000 ( 1.000)	1.000 ( 1.000)	1.000 ( 1.000)	1.000 ( 1.000)
BS.Chat	1.000 ( 1.000)	1.000 ( 1.000)	1.000 ( 1.000)	1.000 ( 1.000)
BS.Slc6a4	1.000 ( 1.000)	1.000 ( 1.000)	1.000 ( 1.000)	1.000 ( 1.000)
Cb	0.016 ( 0.139)	0.909 ( 1.000)	1.000 ( 1.000)	1.000 ( 1.000)
Cb.Septin4	1.000 ( 1.000)	1.000 ( 1.000)	1.000 ( 1.000)	1.000 ( 1.000)
Cb.Pcp2	1.000 ( 1.000)	0.991 ( 1.000)	0.968 ( 1.000)	1.000 ( 1.000)
Cb.Neurod1	0.490 ( 1.000)	0.604 ( 1.000)	1.000 ( 1.000)	1.000 ( 1.000)
Cb.Lypd6	0.900 ( 1.000)	0.890 ( 1.000)	0.602 ( 1.000)	0.674 ( 1.000)
Cb.Grp	1.000 ( 1.000)	1.000 ( 1.000)	1.000 ( 1.000)	1.000 ( 1.000)
Cb.Grm2	0.995 ( 1.000)	0.980 ( 1.000)	0.892 ( 1.000)	0.661 ( 1.000)
Cb.Fthfd	1.000 ( 1.000)	1.000 ( 1.000)	1.000 ( 1.000)	1.000 ( 1.000)
Cb.Cnp	1.000 ( 1.000)	1.000 ( 1.000)	1.000 ( 1.000)	1.000 ( 1.000)
Cpu	0.961 ( 1.000)	0.891 ( 1.000)	1.000 ( 1.000)	1.000 ( 1.000)
Cpu.D2	0.002 ( 0.030)	0.148 ( 1.000)	0.772 ( 1.000)	0.594 ( 1.000)
Cpu.D1	0.002 ( 0.030)	0.377 ( 1.000)	0.861 ( 1.000)	0.783 ( 1.000)
Cpu.Chat	1.000 ( 1.000)	1.000 ( 1.000)	1.000 ( 1.000)	1.000 ( 1.000)
Ctx	0.467 ( 1.000)	0.400 ( 1.000)	1.000 ( 1.000)	1.000 ( 1.000)
Ctx.Pdgfrajd340	0.948 ( 1.000)	0.793 ( 1.000)	0.310 ( 1.000)	0.427 ( 1.000)
Ctx.Etv1_ts88	0.593 ( 1.000)	0.986 ( 1.000)	0.916 ( 1.000)	0.905 ( 1.000)
Ctx.Pnoc	0.318 ( 1.000)	0.573 ( 1.000)	0.905 ( 1.000)	1.000 ( 1.000)
Ctx.Ntsr	0.116 ( 0.811)	0.916 ( 1.000)	1.000 ( 1.000)	1.000 ( 1.000)
Ctx.Glt25d2	0.388 ( 1.000)	0.396 ( 1.000)	1.000 ( 1.000)	1.000 ( 1.000)
Ctx.Fthfd	1.000 ( 1.000)	1.000 ( 1.000)	1.000 ( 1.000)	1.000 ( 1.000)
Ctx.Cort	0.314 ( 1.000)	0.867 ( 1.000)	1.000 ( 1.000)	1.000 ( 1.000)
Ctx.Cnp	1.000 ( 1.000)	1.000 ( 1.000)	1.000 ( 1.000)	1.000 ( 1.000)
Epi	1.000 ( 1.000)	0.999 ( 1.000)	0.956 ( 1.000)	0.796 ( 1.000)
Epi.Chat	1.000 ( 1.000)	1.000 ( 1.000)	0.990 ( 1.000)	0.988 ( 1.000)
Spc	1.000 ( 1.000)	1.000 ( 1.000)	1.000 ( 1.000)	1.000 ( 1.000)
Spc.Chat	1.000 ( 1.000)	1.000 ( 1.000)	1.000 ( 1.000)	1.000 ( 1.000)
RetC.Cones	0.260 ( 1.000)	0.622 ( 1.000)	0.855 ( 1.000)	0.909 ( 1.000)
The overlapped genes for every cell type ( pSI threshold 0.05 ) are:
RetR.Rods : ANAPC1, DOT1L, TNRC6B, KDM6A, SF3A2, MAX, TNPO1, DYRK2, PDS5A, UBR5, DDB1, HNRNPU, CKAP5, DLG4, RCOR1, KDM5C, SREBF2, KCNB1, MAP3K2, TRRAP, PLXNB2, THOC5, AP2A2, CCNA2, CHD1, DUSP7, AP1G1, UBN2, RABGEF1, AHDC1, FXR2, TCEB3, SETD5, ARL4D, ULK1, DPYSL3, SPEN, HCFC1, MTA2, PITPNM3, KDM5B, IQGAP1, SIN3A, ANK2, HNRNPL, MYD88, PIAS4, MED13L, HGS, CCNT1, STK35
Hyp : CACNA1C, SLIT1, AR, SUV39H1, UBE2I, PRKCD, JMY, EIF3A, EIF4G1
Hyp.Hcrt : TEAD1, PRKCD, KIF26A, XRCC5
BF : BCL11B, ARID4B, SH3KBP1, HNRNPR, WIPF3, CNKSR2, PRKAR2B, NEDD4L, SETD1A
BF.Chat : GNG2, TIMP2
BS : UBN2, FBXO30, BAZ2B
BS.Chat : E2F1, HABP4, LDOC1
BS.Slc6a4 : GNG2
Cb : CCNT2, MAX, ZFPM2, KIT, RBAK, CBFA2T3, SP1, RCOR1, ATN1, FBXO5, PRPF38B, DOT1L, CASP2, MAP3K1, KLHDC10, MAP3K3, USP3, GIT2, SHANK3, ZC3H7B, CCNE2, UBN2, SIRT1, NFIX, PLXNB2, LDOC1, NFIB, RBMX, SPEN, CREBBP, JUP, GMEB1, PITPNM3, IQGAP1, TIA1, UTP14A, CLK1, ERC1, PRRT2, SOCS7, SETD1A, EHMT1, CCNT1, PDS5A
Cb.Septin4 : TEAD1, GNAO1, GRIA4, GRIA1, GNA13, CDK5RAP2, BMPR1A, PLXNB2, YAP1, DAG1
Cb.Pcp2 : STRN3, BANP, WIZ, ARHGAP5, ID2, BCL11A, IKZF4, DAP
Cb.Neurod1 : BRPF1, ARHGEF7, MAX, ZFPM2, JPH3, CBFA2T3, EPN1, SKI, GIT2, CCNE2, CDKN1B, CBLL1, NFIX, LDOC1, SH3GL2, STAG1, JUP, NRXN1, SH3BP5, USP3, ERC1, PRRT2, ADRBK1
Cb.Lypd6 : SLC6A1, EPHB2, CDH1, GRIA4, CNR1, ZFPM2, KIT, PRKCD, CACNG2
Cb.Grp : none
Cb.Grm2 : BMPR2, DVL1, TNPO1, SHOC2, KIT, TCF20, EFNA5, DCP2
Cb.Fthfd : YAP1, SDC3, TEAD1, EIF4EBP1, ID2
Cb.Cnp : SHB, SMAD7, CDC37L1, ABL1, ARL4D, RELA, TCF3, JUP, GNAO1, CTTNBP2NL, ANKRD28, UBE2D1, DUSP7
Cpu : BCL11B, HOMER1, MN1, GRIN2B, KCNQ5, WIPF3, MYT1L, PRKAR2B, NEDD4L, RUNX1T1
Cpu.D2 : FOXG1, DLG2, ATXN1, SRF, PRKAR2B, SOCS7, SNPH, GIT1, JPH3, HDAC4, RAB11B, BCL11B, NCOA3, PTK2B, ASH1L, SKIL, MARK1, MLLT1, PML, MAP3K3, MN1, SHANK3, CNOT4, SETD1A, NUP153, ZC3H7B, BCR, RAPGEF1, DLGAP3, UBE2I, SMAD4, WIPF3, SPEN, MYT1L, NEDD4L, SYNRG, CRTC1, SHB, RUNX1T1, SMARCA2, RANBP2, BAI2, KLHL11, MED13L
Cpu.D1 : SRF, ATXN1, SMURF1, UBQLN4, JPH3, SOCS7, SNPH, LPHN1, MLLT1, PPP3R1, PRKAR2B, HDAC4, KCNV1, BCL11B, PTK2B, ASH1L, SKIL, MARK1, PIK3R2, KCNQ5, MAP3K3, MN1, SHANK3, CNOT4, DLGAP3, NUP153, ZC3H7B, BCR, RAPGEF1, GRIN2B, UBE2I, WIPF3, MYT1L, SMARCD1, NEDD4L, SYNRG, CACNA1C, ZMYM3, CRTC1, SHB, FOXG1, RANBP2, BAI2, CPLX2, KLHL11, GIT1, MED13L, MAPK1, CAMK2A
Cpu.Chat : VAMP2, TIMP2
Ctx : CAMK2A, HOMER1, PRRT2, SATB1, INCENP, KCNQ5, KCNH1, WIPF3, DLGAP1, MEF2C, STX1A, EFNA5, KCNV1, TBR1
Ctx.Pdgfrajd340 : MEX3B, TNPO1, ZEB2, MMP2, FBXO5, MYD88, CASP2, KIF26A, DDX21, CCNA2, FYN, PELI2, MCM2, ARHGAP17, CCND1, CTTNBP2NL, ANKRD28, ELF1, PTBP1, CDK1, CCNB1, SOCS6, ROCK1, CDK2
Ctx.Etv1_ts88 : SMC1A, SUPT16H, RUSC2, PACS1, SYN1, KCNV1, CRMP1, PTK2B, STX1A, INCENP, KCNQ5, TBR1, IRS2, FAM115A, GRIN1, L1CAM, DLG3, KCNH1, PLCB1, MTA2, PITPNM3, AP1G1, RGS4, TPP2, USP22, MEF2C, PIAS4, CAMK2A, DNM1
Ctx.Pnoc : GNG2, SLIT1, ARID4B, MAF, CNR1, SYT1, HNRNPR, KIT, TBL1X, UBTF, HDAC9
Ctx.Ntsr : NRXN1, SV2B, NOTCH1, SLIT1, PTK2B, NR4A2, TPP2, STX1A, EPHA7, GRIN1, SLC8A1, ANKRD11, SYN1, CNKSR2, GABRG2, SATB1, TBR1, BCL11A, TMEM132A, KCNV1, E2F1
Ctx.Glt25d2 : AP1G1, SMC1A, UHRF2, SLIT1, PTK2B, CAMK2A, SV2B, TPP2, HOMER1, HSPA4, SYT1, BMPR2, DLG3, MEF2C, CACNA1C, SAFB, RGS4, MAPK1, KCNV1, DNM1
Ctx.Fthfd : TEAD1, PTBP1, MYD88, GNA13, ID2, YAP1, EIF4EBP1
Ctx.Cort : NCK2, KCNV1, EPN1, FAM115A, FOXG1, KCNQ5, CNOT3, DLGAP1, SATB1, CNKSR2, NLGN3, PITPNM3, DCX, MAPK14
Ctx.Cnp : ANK2, RDX, MCM2, ELF1, PTPRD, GNAO1, SMAD7, ARHGAP17, CDC37L1, YWHAQ, ARL4D, RELA, TCF3, JUP, CTTNBP2NL, ZEB2, ABL1, ANKRD28, MAML1, UBE2D1
Epi : CACNA1C, AR, KCNMA1, RSF1, PRKCD, TAF1
Epi.Chat : SART1, PRKAR2A, DAP, KCNMA1, NR4A2
Spc : UBN2, ELF1, ASXL3, PTPRD, PELI2, CCNT2, MDM4, SLC8A1, ITSN1, SETD8, PDS5A, CHUK, ROCK1, IQGAP1
Spc.Chat : CDK9, RPS6KB1, LDOC1
RetC.Cones : MSN, SPOP, SUPT16H, ILF2, MAP4K5, XIAP, ZDHHC17, JAG2, SS18, NF2, ITGB1, EIF4G1, RFX1, CIRBP, GTF2I, NDFIP1, DYRK1A, CECR2, ARID4B, ZFAND5, RBM39, SYT1, CREBZF, ATXN7, EIF3A, DHX9, MXI1, CDKN1B, RICTOR, NFKB1, SV2B, OGT, DCAF17, PRCC, TNPO2, TOP2B, MXD1, PNN, FAF1, FMR1, CLK1, RBM25, CTNNB1, UHRF2, FLNA, IKBKB, SMN1, BAZ2B, TPP2, WDR1, BAZ1B, SLC7A5, PTBP1, ARNT, USP15, SLC8A3, CEBPB…
The overlapped genes for every cell type ( pSI threshold 0.01 ) are:
RetR.Rods : AP1G1, DLG4, RCOR1, KCNB1, ARL4D, SETD5, CHD1, MAX, DPYSL3, DYRK2, STK35, UBR5, HCFC1, MTA2, CCNA2, CCNT1, PDS5A
Hyp : UBE2I
Hyp.Hcrt : KIF26A, XRCC5
BF : none
BF.Chat : none
BS : none
BS.Chat : LDOC1
BS.Slc6a4 : none
Cb : UBN2, CBFA2T3, KIT, DOT1L, PDS5A
Cb.Septin4 : YAP1
Cb.Pcp2 : ARHGAP5, IKZF4, DAP, BANP, ID2
Cb.Neurod1 : CBFA2T3, JUP, LDOC1, ERC1, MAX, GIT2, CCNE2, USP3
Cb.Lypd6 : ZFPM2, CDH1, KIT, PRKCD
Cb.Grp : none
Cb.Grm2 : EFNA5, DCP2
Cb.Fthfd : none
Cb.Cnp : ABL1, TCF3, ARL4D, CTTNBP2NL
Cpu : BCL11B, WIPF3
Cpu.D2 : BCL11B, WIPF3, ASH1L, CRTC1, SHB, SKIL, UBE2I, MLLT1, RANBP2, BAI2, SNPH, MN1, SHANK3, NUP153
Cpu.D1 : BCL11B, CRTC1, ASH1L, ATXN1, BCR, SKIL, DLGAP3, FOXG1, WIPF3, KLHL11, MN1, NUP153
Cpu.Chat : none
Ctx : CAMK2A, TBR1, MEF2C
Ctx.Pdgfrajd340 : ANKRD28, MMP2, ELF1, FBXO5, MCM2, CDK1, KIF26A, CDK2, CCND1, CCNA2, CCNB1
Ctx.Etv1_ts88 : SYN1, KCNV1, PTK2B, TBR1
Ctx.Pnoc : MAF, HNRNPR, CNR1, SYT1
Ctx.Ntsr : SLIT1, TBR1
Ctx.Glt25d2 : TPP2, SV2B, KCNV1, PTK2B, MEF2C
Ctx.Fthfd : YAP1, MYD88
Ctx.Cort : NCK2, CNOT3
Ctx.Cnp : GNAO1, ABL1, RELA, ZEB2, JUP, CTTNBP2NL
Epi : PRKCD
Epi.Chat : KCNMA1, NR4A2
Spc : none
Spc.Chat : none
RetC.Cones : MSN, SUPT16H, XIAP, RFX1, GTF2I, CECR2, SLC8A3, ZFAND5, SYT1, ATXN7, RICTOR, NFKB1, CIRBP, OGT, DCAF17, TOP2B, MXD1, FLNA, RBM25, CTNNB1, FMR1, SMN1, BAZ2B, PTBP1, ARNT, USP15, CEBPB
The overlapped genes for every cell type ( pSI threshold 0.001 ) are:
RetR.Rods : DYRK2, STK35
Hyp : none
Hyp.Hcrt : none
BF : none
BF.Chat : none
BS : none
BS.Chat : none
BS.Slc6a4 : none
Cb : none
Cb.Septin4 : none
Cb.Pcp2 : BANP, DAP, ID2
Cb.Neurod1 : none
Cb.Lypd6 : CDH1, KIT, PRKCD
Cb.Grp : none
Cb.Grm2 : DCP2
Cb.Fthfd : none
Cb.Cnp : none
Cpu : none
Cpu.D2 : BCL11B, MN1, WIPF3
Cpu.D1 : BCL11B, MN1
Cpu.Chat : none
Ctx : none
Ctx.Pdgfrajd340 : MMP2, MCM2, CDK1, KIF26A, CCNB1, CCND1, CCNA2, CDK2
Ctx.Etv1_ts88 : PTK2B, TBR1
Ctx.Pnoc : MAF
Ctx.Ntsr : none
Ctx.Glt25d2 : none
Ctx.Fthfd : none
Ctx.Cort : none
Ctx.Cnp : ABL1
Epi : PRKCD
Epi.Chat : KCNMA1, NR4A2
Spc : none
Spc.Chat : none
RetC.Cones : CIRBP, SUPT16H, SMN1, BAZ2B, SLC8A3, ZFAND5, XIAP, SYT1, ARNT, FLNA
The overlapped genes for every cell type ( pSI threshold 0.0001 ) are:
RetR.Rods : DYRK2, STK35
Hyp : none
Hyp.Hcrt : none
BF : none
BF.Chat : none
BS : none
BS.Chat : none
BS.Slc6a4 : none
Cb : none
Cb.Septin4 : none
Cb.Pcp2 : none
Cb.Neurod1 : none
Cb.Lypd6 : CDH1, KIT
Cb.Grp : none
Cb.Grm2 : DCP2
Cb.Fthfd : none
Cb.Cnp : none
Cpu : none
Cpu.D2 : BCL11B, MN1
Cpu.D1 : MN1
Cpu.Chat : none
Ctx : none
Ctx.Pdgfrajd340 : CCND1, KIF26A, MMP2, CCNB1
Ctx.Etv1_ts88 : TBR1
Ctx.Pnoc : none
Ctx.Ntsr : none
Ctx.Glt25d2 : none
Ctx.Fthfd : none
Ctx.Cort : none
Ctx.Cnp : none
Epi : PRKCD
Epi.Chat : NR4A2
Spc : none
Spc.Chat : none
RetC.Cones : SLC8A3, FLNA, XIAP, SYT1, BAZ2B

## Sheet: C3_SEA
Of the inputed 998 genes,
918 genes exist in the brain region and development expression dataset, 80 genes do not, which are:
KMT2C,BAG6,UVSSA,KDM1A,KMT5B,SYNRG,CEP170P1,ENSG00000188223,HSP90AA2P,TENM3,CHMP3,TAB2,SRSF11,RACGAP1P,SCAF11,GAREM1,ENSG00000276445,MOB1A,DCAF17,KAT7,AP1AR,CCAR2,UBE2J1,LRIF1,KIAA1549L,DROSHA,DDX39B,SRSF7,SRSF3,KANSL1,TADA2A,RBPJ,APOPT1,SRSF9,KMT2D,CDK14,LTN1,CDK11A,TAB3,TDP2,PRRC2B,ZSWIM8,FOXG1,AC002398.9,UNKL,KMT2A,SUPT20H,KMT2E,SRSF4,MIS18BP1,PRRC2A,CENPC,U2SURP,IRF2BPL,DMTN,SRSF6,PPP6R2,PPP6…
Interpretation of SEA brain region and development results table:
The first row lists the pSI thresholds, and the first column lists the adult brain regions and development
The values in the tables are the Fisher's Exact p-values, followed by the Benjamini-Hochberg (BH) corrected values in parentheses.
Click the linked p-values to see the overlapped genes for the corresponding adult brain regions and development and thresholds.
The BH corrected p-values are also illustrated graphically in the figure at the end.
Brain Regions and Development and P-Values	0.05	0.01	0.001	0.0001
Amygdala.Young.Adulthood	0.999 ( 1.000)	1.000 ( 1.000)	1.000 ( 1.000)	1.000 ( 1.000)
Cerebellum.Young.Adulthood	0.431 ( 1.000)	0.999 ( 1.000)	1.000 ( 1.000)	1.000 ( 1.000)
Cortex.Young.Adulthood	3.566e-04 ( 0.002)	0.004 ( 0.025)	0.078 ( 0.466)	0.285 ( 1.000)
Hippocampus.Young.Adulthood	1.000 ( 1.000)	1.000 ( 1.000)	1.000 ( 1.000)	1.000 ( 1.000)
Striatum.Young.Adulthood	1.000 ( 1.000)	1.000 ( 1.000)	1.000 ( 1.000)	1.000 ( 1.000)
Thalamus.Young.Adulthood	1.000 ( 1.000)	1.000 ( 1.000)	1.000 ( 1.000)	1.000 ( 1.000)
The overlapped genes for every brain region and development (pSI threshold 0.05 ) are:
Amygdala.Young.Adulthood : LMO3, DPYSL3
Cerebellum.Young.Adulthood : EPHB1, MAML3, CCNT1, KCNA1, KIT, MED13L, PRRT2, MCM2, SOX4, TCF4, BRPF1, CDKN1B, ELAVL3, SS18L1, DGCR8, RCOR1, SPTB, ZNF250, SMAD4, FOXO3, PAXIP1, CNR1, LATS1, CECR2, DNMT1, RFX1, PYGO1, EPB41, SKI, BANP, GMEB1, SMARCB1, REL, SMG1, DOT1L, MAML1, GIT2, DNM3, FBXO5, NFIX, ARID2, ZNF764, PLXNB2, GTF3C4, CASP2, PIAS4, L1CAM, CACNG2, SH3BP5, ELL, PELI2, ARNT, CBFA2T3, WEE1…
Cortex.Young.Adulthood : CAMK2A, KCNMA1, PACSIN1, MYT1L, MAP2, GRIN1, EFNA5, GRIN2A, CHRM3, SV2B, STX1A, HOMER1, KCNH1, GABRG2, PRKAR2B, ERC2, SYP, DUSP7, RAP2A, PLCB1, PPFIA2, PITPNM3, MAP1A, SSBP3, ASXL3, SYN1, GRIN2B, PAK3, ID2, KCNQ5, PPARGC1A, YWHAG, DCX, STXBP5, KCNJ4, MEF2C, THRB, RASA1, CAMK2G, RGS4, TBR1, MET, SYT1, KCNB1, SATB1, ATXN1, PRKCB, KCNV1, DNM1, ADRA2A, HTR2A, KCNA2, DLGAP1, K…
Hippocampus.Young.Adulthood : WDR1, FLNA, MYCN, PRKCG, SYNGAP1, WIPF3, SLIT1, GRIA1
Striatum.Young.Adulthood : TNIK, SHB, ERBB2, TBL1X, BCR, CHRAC1, CDH1, MN1, BCL11B
Thalamus.Young.Adulthood : DLGAP3, SLC8A1, GTF2IRD1, AR, GRM7, STK35, LRRC7, SLC8A3, CACNA1C, SH3KBP1, PIK3CD, TIMP2, MAP1B, CCND1
The overlapped genes for every brain region and development (pSI threshold 0.01 ) are:
Amygdala.Young.Adulthood : none
Cerebellum.Young.Adulthood : MAML3, KIT, PAXIP1, PLXNB2, ZFPM2, DAB1, USP3, EPB41, PYGO1, RUNX1T1, SKI, RIMS1
Cortex.Young.Adulthood : RGS4, TBR1, MET, KCNQ5, PLCB1, KCNB1, PRKCB, KCNV1, EFNA5, GRIN2A, STX1A, SATB1, THRB, MEF2C, HTR2A, HOMER1, GRIN2B, CHRM3
Hippocampus.Young.Adulthood : none
Striatum.Young.Adulthood : BCL11B, MN1
Thalamus.Young.Adulthood : none
The overlapped genes for every brain region and development (pSI threshold 0.001 ) are:
Amygdala.Young.Adulthood : none
Cerebellum.Young.Adulthood : EPB41
Cortex.Young.Adulthood : RGS4, MEF2C, HTR2A, TBR1
Hippocampus.Young.Adulthood : none
Striatum.Young.Adulthood : none
Thalamus.Young.Adulthood : none
The overlapped genes for every brain region and development (pSI threshold 0.0001 ) are:
Amygdala.Young.Adulthood : none
Cerebellum.Young.Adulthood : none
Cortex.Young.Adulthood : TBR1
Hippocampus.Young.Adulthood : none
Striatum.Young.Adulthood : none
Thalamus.Young.Adulthood : none

[truncated: 2 more sheets: C3_SEA_dev, C3_TSEA]
